# Supplementary material for: A genomic survey of proteases in Aspergilli
Source: BMC Genomics. 2014 Jun 25;15(1):523. doi: 10.1186/1471-2164-15-523 (PMC4102723; doi:10.1186/1471-2164-15-523)
Supplement: Supplementary file 1 — Additional file 1: The putative protease clusters in seven Aspergilli species. The subcellular localization prediction, protease family classification, Pfam domain prediction and functional annotation of each protein are listed. The proteins found in the original AspGD are marked bold. (XLS 607 KB) [file 12864_2014_6257_MOESM1_ESM.xls]

## Sheet: protease clusters in 7 species
Additional file 1, The putative proteases clusters in 7 Aspergilli species. The subcellular localization prediction, protease family classification, pfam domain prediction and functional annotation opf each protein are listed.The proteins found in the original AspGD are marked bold.
Species	Putative protease	Putative Protease Clusters							SubCellular Localization	Protease family	Pfam domain(s)	Gene annotation
A. fumigatus Af293	Afu5g03500	AN11054.5	50055	AO090102000559	ATEG_08065	AFL2G_09934	NFIA_038610	Afu5g03500	EXTRACELLULAR	a-glucosidase inhibitor castanospermine	PF01055.20| Glyco_hydro_31;	Vacuole effluxer Atg22 like; pfam11700
A. flavus NRLL 3357	AFL2G_09934	AN11054.5	50055	AO090102000559	ATEG_08065	AFL2G_09934	NFIA_038610	Afu5g03500	EXTRACELLULAR	a-glucosidase inhibitor castanospermine	PF01055.20| Glyco_hydro_31;	Ubiquitin C-terminal hydrolase (HAUSP), putative
A. nidulans FGSC A4	AN11054.5	AN11054.5	50055	AO090102000559	ATEG_08065	AFL2G_09934	NFIA_038610	Afu5g03500	EXTRACELLULAR	a-glucosidase inhibitor castanospermine	PF01055.20| Glyco_hydro_31;	Dipeptidyl aminopeptidases/acylaminoacyl-peptidases
A. niger ATCC 1015	50055	AN11054.5	50055	AO090102000559	ATEG_08065	AFL2G_09934	NFIA_038610	Afu5g03500	EXTRACELLULAR	a-glucosidase inhibitor castanospermine	PF01055.20| Glyco_hydro_31;	Negative regulator of the PHO system
A. oryzae Rib 40	AO090102000559	AN11054.5	50055	AO090102000559	ATEG_08065	AFL2G_09934	NFIA_038610	Afu5g03500	EXTRACELLULAR	a-glucosidase inhibitor castanospermine	PF01055.20| Glyco_hydro_31;	lipid A export ATP-binding/permease protein msbA
A. terreus NIH 2624	ATEG_08065	AN11054.5	50055	AO090102000559	ATEG_08065	AFL2G_09934	NFIA_038610	Afu5g03500	EXTRACELLULAR	a-glucosidase inhibitor castanospermine	PF01055.20| Glyco_hydro_31;	26S proteasome regulatory complex component
N. fischeri CBS 544.65	NFIA_038610	AN11054.5	50055	AO090102000559	ATEG_08065	AFL2G_09934	NFIA_038610	Afu5g03500	EXTRACELLULAR	a-glucosidase inhibitor castanospermine	PF01055.20| Glyco_hydro_31;	26S proteosome regulatory subunit 4-like protein
A. fumigatus Af293	Afu8g07100	-	-	-	ATEG_07953	-	NFIA_099880	Afu8g07100	EXTRACELLULAR	amino	PF08239.5| SH3_3;	Putative bleomycin hydrolase
A. terreus NIH 2624	ATEG_07953	-	-	-	ATEG_07953	-	NFIA_099880	Afu8g07100	EXTRACELLULAR	amino	PF08239.5| SH3_3;	26S proteasome subunit RPN7
N. fischeri CBS 544.65	NFIA_099880	-	-	-	ATEG_07953	-	NFIA_099880	Afu8g07100	EXTRACELLULAR	amino	PB012653	Peptidase_S10
A. oryzae Rib 40	AO090003000876	-	-	AO090003000876	-	AFL2G_02145	-	-	EXTRACELLULAR	amino	PF05577.6| Peptidase_S28;	Peptidase family M49; pfam03571
A. fumigatus Af293	Afu4g02710	AN0510.5		AO090012000359	ATEG_08082	AFL2G_03267	NFIA_036150	Afu4g02710	EXTRACELLULAR	amino	PB016620	Peptidase dimerization domain
N. fischeri CBS 544.65	NFIA_036150	AN0510.5		AO090012000359	ATEG_08082	AFL2G_03267	NFIA_036150	Afu4g02710	EXTRACELLULAR	amino	PB016620	vacuolar carboxypeptidase Cps1, putative
A. fumigatus Af293	Afu2g09030	AN2572.5	185799	AO090005000697	ATEG_09875	AFL2G_05512	NFIA_084570	Afu2g09030	EXTRACELLULAR	amino	PF12695.1| Abhydrolase_5; PF12697.1| Abhydrolase_6; PF07676.6| PD40; PF00326.1| Peptidase_S9; ;PB014411	Armadillo/beta-catenin-like repeats
A. flavus NRLL 3357	AFL2G_05512	AN2572.5	185799	AO090005000697	ATEG_09875	AFL2G_05512	NFIA_084570	Afu2g09030	EXTRACELLULAR	amino	PF12695.1| Abhydrolase_5; PF12697.1| Abhydrolase_6; PF07676.6| PD40; PF00326.1| Peptidase_S9; ;PB014411	Vacuole effluxer Atg22 like; pfam11700
A. nidulans FGSC A4	AN2572.5	AN2572.5	185799	AO090005000697	ATEG_09875	AFL2G_05512	NFIA_084570	Afu2g09030	EXTRACELLULAR	amino	PF12695.1| Abhydrolase_5; PF12697.1| Abhydrolase_6; PF00326.1| Peptidase_S9;	Autophagocytosis associated protein (Atg3)
A. niger ATCC 1015	185799	AN2572.5	185799	AO090005000697	ATEG_09875	AFL2G_05512	NFIA_084570	Afu2g09030	EXTRACELLULAR	amino	PF12695.1| Abhydrolase_5; PF00326.1| Peptidase_S9; ;PB014411	Proteasome regulatory subunit C-terminal
A. terreus NIH 2624	ATEG_09875	AN2572.5	185799	AO090005000697	ATEG_09875	AFL2G_05512	NFIA_084570	Afu2g09030	EXTRACELLULAR	amino	PF12695.1| Abhydrolase_5; PF12697.1| Abhydrolase_6; PF00135.22| COesterase; PF00326.1| Peptidase_S9; ;	L-Asparaginase (ubiquitin-mediated protein)
N. fischeri CBS 544.65	NFIA_084570	AN2572.5	185799	AO090005000697	ATEG_09875	AFL2G_05512	NFIA_084570	Afu2g09030	EXTRACELLULAR	amino	PF12695.1| Abhydrolase_5; PF12697.1| Abhydrolase_6; PF00326.1| Peptidase_S9;PB014411	Multidrug resistance-associated protein
A. fumigatus Af293	Afu2g00220	AN3918.5	214665	AO090012000110	ATEG_09990	AFL2G_03045	NFIA_032410	Afu2g00220	EXTRACELLULAR	amino	PF02225.16| PA; PF04389.1| Peptidase_M28; ;	Anaphase promoting complex subunit 10 (APC10),
A. nidulans FGSC A4	AN3918.5	AN3918.5	214665	AO090012000110	ATEG_09990	AFL2G_03045	NFIA_032410	Afu2g00220	EXTRACELLULAR	amino	PF02225.16| PA; PF04389.1| Peptidase_M28; ;	Cullin
A. niger ATCC 1015	214665	AN3918.5	214665	AO090012000110	ATEG_09990	AFL2G_03045	NFIA_032410	Afu2g00220	EXTRACELLULAR	amino	PF02225.16| PA; PF04389.1| Peptidase_M28; ;	Preprotein translocase subunit Sec63
N. fischeri CBS 544.65	NFIA_032410	AN3918.5	214665	AO090012000110	ATEG_09990	AFL2G_03045	NFIA_032410	Afu2g00220	EXTRACELLULAR	amino	PF02225.16| PA; PF04389.1| Peptidase_M28; ;	AAA family ATPase, CDC48 subfamily (Dipeptidyl aminopeptidases/acylaminoacyl-peptidases
A. nidulans FGSC A4	AN6438.5	AN6438.5	182447	AO090023000602	ATEG_05269	AFL2G_04433	NFIA_106690	Afu4g09320	EXTRACELLULAR	amino	PF00930.15| DPPIV_N; PF00326.1| Peptidase_S9; ;	Ubiquitin-protein ligase
A. oryzae Rib 40	AO090023000602	AN6438.5	182447	AO090023000602	ATEG_05269	AFL2G_04433	NFIA_106690	Afu4g09320	EXTRACELLULAR	amino	PF12695.1| Abhydrolase_5; PF00930.15| DPPIV_N; PF00326.1| Peptidase_S9;	OTU-like cysteine protease, putative
A. fumigatus Af293	Afu3g00650	AN8445.5	-	AO090003000354	ATEG_09137	AFL2G_02631	NFIA_001250	Afu3g00650	EXTRACELLULAR	amino	PF02225.16| PA; PF04389.1| Peptidase_M28; ;PB002037	Nuclear pore complex subunit Nup192
A. flavus NRLL 3357	AFL2G_02631	AN8445.5	-	AO090003000354	ATEG_09137	AFL2G_02631	NFIA_001250	Afu3g00650	EXTRACELLULAR	amino	PF02225.16| PA; PF01546.22| Peptidase_M20; PF04389.1| Peptidase_M28;PB010904	ABC multidrug transporter
A. nidulans FGSC A4	AN8445.5	AN8445.5	-	AO090003000354	ATEG_09137	AFL2G_02631	NFIA_001250	Afu3g00650	EXTRACELLULAR	amino	PF02225.16| PA; PF01546.22| Peptidase_M20; PF04389.1| Peptidase_M28;	Transcription-associated recombination protein
A. oryzae Rib 40	AO090003000354	AN8445.5	-	AO090003000354	ATEG_09137	AFL2G_02631	NFIA_001250	Afu3g00650	EXTRACELLULAR	amino	PF02225.16| PA; PF01546.22| Peptidase_M20; PF04389.1| Peptidase_M28;PB010904	spermidine synthase
A. terreus NIH 2624	ATEG_09137	AN8445.5	-	AO090003000354	ATEG_09137	AFL2G_02631	NFIA_001250	Afu3g00650	EXTRACELLULAR	amino	PF02225.16| PA; PF01546.22| Peptidase_M20; PF04389.1| Peptidase_M28;	Nucleoside-diphosphate-sugar epimerase
A. flavus NRLL 3357	AFL2G_04944	AN8498.5	44868	AO090102000053	ATEG_09096	AFL2G_04944	NFIA_002320	Afu3g01350	EXTRACELLULAR	amino	PF00561.1| Abhydrolase_1; PF08386.4| Abhydrolase_4; PF12697.1| Abhydrolase_6;PB017348	OTU-like cysteine protease, putative
A. oryzae Rib 40	AO090102000053	AN8498.5	44868	AO090102000053	ATEG_09096	AFL2G_04944	NFIA_002320	Afu3g01350	EXTRACELLULAR	amino	PF00561.1| Abhydrolase_1; PF08386.4| Abhydrolase_4; PF12697.1| Abhydrolase_6;PB017348	AAA family ATPase, putative
A. flavus NRLL 3357	AFL2G_10504	-	-	AO090009000148	-	AFL2G_10504	-	-	EXTRACELLULAR	aspartic	PF00026.17| Asp;PB015052	Peptidases_S53
A. oryzae Rib 40	AO090009000148	-	-	AO090009000148		AFL2G_10504	-	-	EXTRACELLULAR	aspartic	PF00026.17| Asp;PB015052	Peptidase A4 family; pfam01828
A. flavus NRLL 3357	AFL2G_11784	-	-	AO090010000644	-	AFL2G_11784	-	-	EXTRACELLULAR	aspartic	PF00026.17| Asp;	Glycosyl hydrolase family 71 protein
A. flavus NRLL 3357	AFL2G_03544	-	-	AO090012000667	-	AFL2G_03544	-	-	EXTRACELLULAR	aspartic	PF00026.17| Asp;	aspartic-type endopeptidase, putative
A. oryzae Rib 40	AO090012000667	-	-	AO090012000667	-	AFL2G_03544	-	-	EXTRACELLULAR	aspartic	PF00026.17| Asp;	NlpC/P60-like cell-wall peptidase, putative
A. flavus NRLL 3357	AFL2G_04137	-	-	AO090023000269	-	AFL2G_04137	-	-	EXTRACELLULAR	aspartic	PF00026.17| Asp;	hypothetical protein
A. oryzae Rib 40	AO090023000269	-	-	AO090023000269	-	AFL2G_04137	-	-	EXTRACELLULAR	aspartic	PF00026.17| Asp;	aspartic endopeptidase Pep1
A. oryzae Rib 40	AO090038000229	-	-	AO090038000229	-	-	-	-	EXTRACELLULAR	aspartic	PF00026.17| Asp;	Carboxypeptidase S1, putative
A. oryzae Rib 40	AO090120000005	-	-	AO090120000005	-	-	-	-	EXTRACELLULAR	aspartic	PF01828.11| Peptidase_A4;	Pyridine nucleotide-disulphide oxidoreductase
A. flavus NRLL 3357	AFL2G_04958	-	44858	-	-	AFL2G_04958	-	-	EXTRACELLULAR	aspartic	PF00561.1| Abhydrolase_1; PF08386.4| Abhydrolase_4; ;PB012883	Unnamed protein product
A. niger ATCC 1015	44858	-	44858	-	-	AFL2G_04958	-	-	EXTRACELLULAR	aspartic	PF00561.1| Abhydrolase_1; PF08386.4| Abhydrolase_4; PF12697.1| Abhydrolase_6;PB017348	ubiquitin C-terminal hydrolase CreB
A. niger ATCC 1015	211797	AN1573.5	211797	AO090009000148	ATEG_05628	AFL2G_10504	-	AFu6g05350	EXTRACELLULAR	aspartic	PF00026.17| Asp;	Carboxypeptidase S1, putative
A. fumigatus Af293	Afu2g15950	AN2157.5	210306	AO090012000209	ATEG_02349	AFL2G_03138	NFIA_091210	Afu2g15950	EXTRACELLULAR	aspartic	PF00026.17| Asp;	deuterolysin metalloprotease (M35) family protein
A. flavus NRLL 3357	AFL2G_03138	AN2157.5	210306	AO090012000209	ATEG_02349	AFL2G_03138	NFIA_091210	Afu2g15950	EXTRACELLULAR	aspartic	PF00026.17| Asp;	extracellular serine carboxypeptidase			conserved hypothetical protein | PASA_update:no change
A. nidulans FGSC A4	AN2157.5	AN2157.5	210306	AO090012000209	ATEG_02349	AFL2G_03138	NFIA_091210	Afu2g15950	EXTRACELLULAR	aspartic	PF00026.17| Asp;	Peptidase_S10
A. niger ATCC 1015	210306	AN2157.5	210306	AO090012000209	ATEG_02349	AFL2G_03138	NFIA_091210	Afu2g15950	EXTRACELLULAR	aspartic	PF00026.17| Asp;	aminopeptidase Y, putative
A. oryzae Rib 40	AO090012000209	AN2157.5	210306	AO090012000209	ATEG_02349	AFL2G_03138	NFIA_091210	Afu2g15950	EXTRACELLULAR	aspartic	PF00026.17| Asp;	Peptidase_S10
A. terreus NIH 2624	ATEG_02349	AN2157.5	210306	AO090012000209	ATEG_02349	AFL2G_03138	NFIA_091210	Afu2g15950	EXTRACELLULAR	aspartic	PF00026.17| Asp;	Putative aspartic endopeptidase
N. fischeri CBS 544.65	NFIA_091210	AN2157.5	210306	AO090012000209	ATEG_02349	AFL2G_03138	NFIA_091210	Afu2g15950	EXTRACELLULAR	aspartic	PF00026.17| Asp;	Alkaline serine protease Alp1
A. fumigatus Af293	Afu3g11400	AN2903.5	37080	AO090003000693	ATEG_04676	AFL2G_02316	NFIA_065900	Afu3g11400	EXTRACELLULAR	aspartic	PF00026.17| Asp;	Esterase_lipase (Serine)
A. flavus NRLL 3357	AFL2G_02316	AN2903.5	37080	AO090003000693	ATEG_04676	AFL2G_02316	NFIA_065900	Afu3g11400	EXTRACELLULAR	aspartic	PF00026.17| Asp;	Esterase_lipase (Dipeptidyl aminopeptidases / acylaminoacyl-peptidases)
A. nidulans FGSC A4	AN2903.5	AN2903.5	37080	AO090003000693	ATEG_04676	AFL2G_02316	NFIA_065900	Afu3g11400	EXTRACELLULAR	aspartic	PF00026.17| Asp;	Putative aspartyl protease; ortholog of S. cerevisiae BAR1; expression reduced after exposure to farnesol
A. niger ATCC 1015	37080	AN2903.5	37080	AO090003000693	ATEG_04676	AFL2G_02316	NFIA_065900	Afu3g11400	EXTRACELLULAR	aspartic	PF00026.17| Asp;	elastinolytic metalloproteinase Mep
A. oryzae Rib 40	AO090003000693	AN2903.5	37080	AO090003000693	ATEG_04676	AFL2G_02316	NFIA_065900	Afu3g11400	EXTRACELLULAR	aspartic	PF00026.17| Asp;	Tripeptidyl peptidase SED3
A. terreus NIH 2624	ATEG_04676	AN2903.5	37080	AO090003000693	ATEG_04676	AFL2G_02316	NFIA_065900	Afu3g11400	EXTRACELLULAR	aspartic	PF00026.17| Asp;	extracellular serine carboxypeptidase
N. fischeri CBS 544.65	NFIA_065900	AN2903.5	37080	AO090003000693	ATEG_04676	AFL2G_02316	NFIA_065900	Afu3g11400	EXTRACELLULAR	aspartic	PF00026.17| Asp;	Pro-kumamolisin, activation domain; pfam09286
A. niger ATCC 1015	52082	-	52082	-	-	-	-	-	EXTRACELLULAR	aspartic	PF01828.11| Peptidase_A4;	Multidrug/pheromone exporter, ABC superfamily | PASA_update:no change
A. fumigatus Af293	Afu7g01200	AN3377.5	184872	AO090010000100	ATEG_08672	AFL2G_11360	NFIA_113920	Afu7g01200	EXTRACELLULAR	aspartic	PF01828.11| Peptidase_A4;	vacuolar carboxypeptidase Cps1, putative
A. flavus NRLL 3357	AFL2G_11360	AN3377.5	184872	AO090010000100	ATEG_08672	AFL2G_11360	NFIA_113920	Afu7g01200	EXTRACELLULAR	aspartic	PF01828.11| Peptidase_A4;	PCI domain			conserved hypothetical protein | PASA_update:no change
A. nidulans FGSC A4	AN3377.5	AN3377.5	184872	AO090010000100	ATEG_08672	AFL2G_11360	NFIA_113920	Afu7g01200	EXTRACELLULAR	aspartic	PF01828.11| Peptidase_A4;	Esterase_lipase (Dipeptidyl peptidases IV)
A. niger ATCC 1015	184872	AN3377.5	184872	AO090010000100	ATEG_08672	AFL2G_11360	NFIA_113920	Afu7g01200	EXTRACELLULAR	aspartic	PF01828.11| Peptidase_A4;PB004627	kgdB | Putative dihydrolipoamide S-succinyl transferase with a predicted role in the TCA cycle
A. oryzae Rib 40	AO090010000100	AN3377.5	184872	AO090010000100	ATEG_08672	AFL2G_11360	NFIA_113920	Afu7g01200	EXTRACELLULAR	aspartic	PF01828.11| Peptidase_A4;	Peptidase dimerization domain
A. terreus NIH 2624	ATEG_08672	AN3377.5	184872	AO090010000100	ATEG_08672	AFL2G_11360	NFIA_113920	Afu7g01200	EXTRACELLULAR	aspartic	PF01828.11| Peptidase_A4;	Endonuclease
N. fischeri CBS 544.65	NFIA_113920	AN3377.5	184872	AO090010000100	ATEG_08672	AFL2G_11360	NFIA_113920	Afu7g01200	EXTRACELLULAR	aspartic	PF01828.11| Peptidase_A4;	ubiquitin
A. flavus NRLL 3357	AFL2G_07373	AN3393.5	-	AO090001000135	ATEG_04941	AFL2G_07373	NFIA_102630	Afu4g13750	EXTRACELLULAR	aspartic	PF02102.9| Peptidase_M35;PB018357	Peptidase family C50; pfam03568
A. nidulans FGSC A4	AN3393.5	AN3393.5	-	AO090001000135	ATEG_04941	AFL2G_07373	NFIA_102630	Afu4g13750	EXTRACELLULAR	aspartic	PF02102.9| Peptidase_M35;	ATP-dependent protease La 2
A. oryzae Rib 40	AO090001000135	AN3393.5	-	AO090001000135	ATEG_04941	AFL2G_07373	NFIA_102630	Afu4g13750	EXTRACELLULAR	aspartic	PF02102.9| Peptidase_M35;PB018357	KPC1_ASPNG Protein kinase C-like
A. terreus NIH 2624	ATEG_04941	AN3393.5	-	AO090001000135	ATEG_04941	AFL2G_07373	NFIA_102630	Afu4g13750	EXTRACELLULAR	aspartic	PF02102.9| Peptidase_M35;	S26 Type I signal peptidase (Spase; LepB; leader peptidase B; leader peptidase I;EC 3.4.21.89)
N. fischeri CBS 544.65	NFIA_102630	AN3393.5	-	AO090001000135	ATEG_04941	AFL2G_07373	NFIA_102630	Afu4g13750	EXTRACELLULAR	aspartic	PF02102.9| Peptidase_M35;PB016814	ubiquitin carboxyl-terminal hydrolase 6
A. niger ATCC 1015	53545	-	53545	-	-	-	-	-	EXTRACELLULAR	aspartic	PF01828.11| Peptidase_A4;PB001197	Peptidase family T4
A. fumigatus Af293	Afu4g07040	AN4422.5	213261	AO090023000872	ATEG_05510	AFL2G_04683	NFIA_109180	Afu4g07040	EXTRACELLULAR	aspartic	PF00026.17| Asp;PB018714	Peptidase_S10 (Serine carboxypeptidase)
A. flavus NRLL 3357	AFL2G_04683	AN4422.5	213261	AO090023000872	ATEG_05510	AFL2G_04683	NFIA_109180	Afu4g07040	EXTRACELLULAR	aspartic	PF00026.17| Asp;	Aspergillopepsin, putative
A. niger ATCC 1015	213261	AN4422.5	213261	AO090023000872	ATEG_05510	AFL2G_04683	NFIA_109180	Afu4g07040	EXTRACELLULAR	aspartic	PF00026.17| Asp;PB019824	Peptidase_S10 (Serine carboxypeptidase)
A. oryzae Rib 40	AO090023000872	AN4422.5	213261	AO090023000872	ATEG_05510	AFL2G_04683	NFIA_109180	Afu4g07040	EXTRACELLULAR	aspartic	PF00026.17| Asp;PB019562	Putative alkaline serine protease; predicted glycosylphosphatidylinositol (GPI)-anchored protein
A. terreus NIH 2624	ATEG_05510	AN4422.5	213261	AO090023000872	ATEG_05510	AFL2G_04683	NFIA_109180	Afu4g07040	EXTRACELLULAR	aspartic	PF00026.17| Asp;	conserved hypothetical protein
N. fischeri CBS 544.65	NFIA_109180	AN4422.5	213261	AO090023000872	ATEG_05510	AFL2G_04683	NFIA_109180	Afu4g07040	EXTRACELLULAR	aspartic	PF00026.17| Asp;PB018714	transcriptional corepressor
A. niger ATCC 1015	38713	-	38713	-	ATEG_00917	AFL2G_08680	-	-	EXTRACELLULAR	aspartic	PF00026.17| Asp;	conserved hypothetical protein
A. terreus NIH 2624	ATEG_00917	-	38713	-	ATEG_00917	AFL2G_08680	-	-	EXTRACELLULAR	aspartic	PF00026.17| Asp;	no gene product annotation provided
A. fumigatus Af293	Afu6g05350	AN6487.5	53364	AO090701000002	ATEG_05628	AFL2G_05659	NFIA_051920	Afu6g05350	EXTRACELLULAR	aspartic	PF00026.17| Asp;	Putative alpha-1,4-glucosidase
A. flavus NRLL 3357	AFL2G_05659	AN6487.5	53364	AO090701000002	ATEG_05628	AFL2G_05659	NFIA_051920	Afu6g05350	EXTRACELLULAR	aspartic	PF00026.17| Asp;	Unnamed protein product
A. niger ATCC 1015	53364	AN6487.5	53364	AO090701000002	ATEG_05628	AFL2G_05659	NFIA_051920	Afu6g05350	EXTRACELLULAR	aspartic	PF00026.17| Asp;PB012942	Putative alpha-1,4-glucosidase
A. oryzae Rib 40	AO090701000002	AN6487.5	53364	AO090701000002	ATEG_05628	AFL2G_05659	NFIA_051920	Afu6g05350	EXTRACELLULAR	aspartic	PF00026.17| Asp;	Esterase_lipase (Dipeptidyl aminopeptidases / acylaminoacyl-peptidases)
A. terreus NIH 2624	ATEG_05628	AN6487.5	53364	AO090701000002	ATEG_05628	AFL2G_05659	NFIA_051920	Afu6g05350	EXTRACELLULAR	aspartic	PF00026.17| Asp;	Peptidase_S10 (Serine carboxypeptidase)
N. fischeri CBS 544.65	NFIA_051920	AN6487.5	53364	AO090701000002	ATEG_05628	AFL2G_05659	NFIA_051920	Afu6g05350	EXTRACELLULAR	aspartic	PF00026.17| Asp;	Yapsin
A. nidulans FGSC A4	AN6686.5	AN6686.5	-	-	-	-	-	-	EXTRACELLULAR	aspartic	PF00026.17| Asp;	Peptidase dimerization domain
A. fumigatus Af293	Afu5g13300	AN6888.5	201655	AO090120000474	ATEG_06182	AFL2G_08462	NFIA_073740	Afu5g13300	EXTRACELLULAR	aspartic	PF00026.17| Asp;	Aminopeptidase P II
A. flavus NRLL 3357	AFL2G_08462	AN6888.5	201655	AO090120000474	ATEG_06182	AFL2G_08462	NFIA_073740	Afu5g13300	EXTRACELLULAR	aspartic	PF00026.17| Asp;	aminopeptidase, putative
A. nidulans FGSC A4	AN6888.5	AN6888.5	201655	AO090120000474	ATEG_06182	AFL2G_08462	NFIA_073740	Afu5g13300	EXTRACELLULAR	aspartic	PF00026.17| Asp;	protease S8 tripeptidyl peptidase I (cln2)
A. niger ATCC 1015	201655	AN6888.5	201655	AO090120000474	ATEG_06182	AFL2G_08462	NFIA_073740	Afu5g13300	EXTRACELLULAR	aspartic	PF00026.17| Asp;PB003249	vacuolar carboxypeptidase Cps1, putative
A. oryzae Rib 40	AO090120000474	AN6888.5	201655	AO090120000474	ATEG_06182	AFL2G_08462	NFIA_073740	Afu5g13300	EXTRACELLULAR	aspartic	PF00026.17| Asp;	glucose-regulated protein
A. terreus NIH 2624	ATEG_06182	AN6888.5	201655	AO090120000474	ATEG_06182	AFL2G_08462	NFIA_073740	Afu5g13300	EXTRACELLULAR	aspartic	PF00026.17| Asp;	elastinolytic metalloproteinase Mep
N. fischeri CBS 544.65	NFIA_073740	AN6888.5	201655	AO090120000474	ATEG_06182	AFL2G_08462	NFIA_073740	Afu5g13300	EXTRACELLULAR	aspartic	PF00026.17| Asp;	metal homeostatis protein bsd2
A. fumigatus Af293	Afu3g02970	AN7515.5	181346	AO090023000393	ATEG_00302	AFL2G_08049	NFIA_004770	Afu3g02970	EXTRACELLULAR	aspartic	PF01828.11| Peptidase_A4;	Peptidase_C65
A. flavus NRLL 3357	AFL2G_08049	AN7515.5	181346	AO090023000393	ATEG_00302	AFL2G_08049	NFIA_004770	Afu3g02970	EXTRACELLULAR	aspartic	PF01828.11| Peptidase_A4;PB019392	Ubiquitin-conjugating enzyme E2
A. nidulans FGSC A4	AN7515.5	AN7515.5	181346	AO090023000393	ATEG_00302	AFL2G_08049	NFIA_004770	Afu3g02970	EXTRACELLULAR	aspartic	PF01828.11| Peptidase_A4;	Eukaryotic translation initiation factor 4, putative
A. niger ATCC 1015	181346	AN7515.5	181346	AO090023000393	ATEG_00302	AFL2G_08049	NFIA_004770	Afu3g02970	EXTRACELLULAR	aspartic	PF01828.11| Peptidase_A4;	cysteine protease atg4
A. oryzae Rib 40	AO090023000393	AN7515.5	181346	AO090023000393	ATEG_00302	AFL2G_08049	NFIA_004770	Afu3g02970	EXTRACELLULAR	aspartic	PF01828.11| Peptidase_A4;PB015091	No gene product annotation provided
A. terreus NIH 2624	ATEG_00302	AN7515.5	181346	AO090023000393	ATEG_00302	AFL2G_08049	NFIA_004770	Afu3g02970	EXTRACELLULAR	aspartic	PF01828.11| Peptidase_A4;	ATPases associated with a variety of cellular Activities
N. fischeri CBS 544.65	NFIA_004770	AN7515.5	181346	AO090023000393	ATEG_00302	AFL2G_08049	NFIA_004770	Afu3g02970	EXTRACELLULAR	aspartic	PF01828.11| Peptidase_A4;	Conserved hypothetical protein
A. nidulans FGSC A4	AN7858.5	AN7858.5	-	AO090701000002	-	AFL2G_05659	NFIA_100060	-	EXTRACELLULAR	aspartic	PF00026.17| Asp;	vacuolar protease A
N. fischeri CBS 544.65	NFIA_100060	AN7858.5	-	AO090701000002	-	AFL2G_05659	NFIA_100060	-	EXTRACELLULAR	aspartic	PF00026.17| Asp;	disintegrin-like metalloprotease, putative
A. fumigatus Af293	Afu3g01220	AN8102.5	189966	AO090010000644	-	AFL2G_04852	NFIA_002160	Afu3g01220	EXTRACELLULAR	aspartic	PF00026.17| Asp;	aminopeptidase, putative
A. flavus NRLL 3357	AFL2G_04852	AN8102.5	189966	AO090010000644	-	AFL2G_04852	NFIA_002160	Afu3g01220	EXTRACELLULAR	aspartic	PF00026.17| Asp;	Peptidase_C13
A. niger ATCC 1015	189966	AN8102.5	189966	AO090010000644	-	AFL2G_04852	NFIA_002160	Afu3g01220	EXTRACELLULAR	aspartic	PF00026.17| Asp;	Aminopeptidase P II
A. oryzae Rib 40	AO090010000644	AN8102.5	189966	AO090010000644	-	AFL2G_04852	NFIA_002160	Afu3g01220	EXTRACELLULAR	aspartic	PF00026.17| Asp;	vacuolar carboxypeptidase Cps1, putative
N. fischeri CBS 544.65	NFIA_002160	AN8102.5	189966	AO090010000644	-	AFL2G_04852	NFIA_002160	Afu3g01220	EXTRACELLULAR	aspartic	PF00026.17| Asp;	conserved hypothetical protein
A. niger ATCC 1015	191956	-	191956	AO090009000148		AFL2G_10504	-	-	EXTRACELLULAR	aspartic	PF00026.17| Asp;PB019847	aspergillopepsin, putaitve
A. niger ATCC 1015	40218	-	40218	-	ATEG_04955	-	NFIA_065900	Afu3g11400	EXTRACELLULAR	aspartic	PF00026.17| Asp;	conserved hypothetical protein
N. fischeri CBS 544.65	NFIA_069790	-	-	-	-	-	NFIA_069790	-	EXTRACELLULAR	aspartic	PF01828.11| Peptidase_A4;PB007271	glutamate carboxypeptidase Tre2, putative
A. flavus NRLL 3357	AFL2G_09062	-	126639	-	-	AFL2G_09062	-	-	EXTRACELLULAR	beta-aminopropionitrile	PF01828.11| Peptidase_A4;PB002650	Proteasome regulatory subunit C-terminal
A. niger ATCC 1015	126639	-	126639	-	-	AFL2G_09062	-	-	EXTRACELLULAR	beta-aminopropionitrile	PF01828.11| Peptidase_A4;	Polymerase
A. fumigatus Af293	Afu1g15130	AN0871.5	205426	AO090005001186	ATEG_00810	AFL2G_01121	NFIA_010290	Afu1g15130	EXTRACELLULAR	cysteine	PF01650.1| Peptidase_C13;	Band_7_prohibitin
A. flavus NRLL 3357	AFL2G_01121	AN0871.5	205426	AO090005001186	ATEG_00810	AFL2G_01121	NFIA_010290	Afu1g15130	EXTRACELLULAR	cysteine	PF01650.1| Peptidase_C13;	S. cerevisiae ortholog ATP23 has role in protein processing, protein complex assembly and localizes to mitochondrial intermembrane space, mitochondrial inner membrane
A. nidulans FGSC A4	AN0871.5	AN0871.5	205426	AO090005001186	ATEG_00810	AFL2G_01121	NFIA_010290	Afu1g15130	EXTRACELLULAR	cysteine	PF01650.1| Peptidase_C13;	ATP-dependent protease (CrgA), putative
A. niger ATCC 1015	205426	AN0871.5	205426	AO090005001186	ATEG_00810	AFL2G_01121	NFIA_010290	Afu1g15130	EXTRACELLULAR	cysteine	PF01650.1| Peptidase_C13;	Aminopeptidase P, N-terminal domain
A. oryzae Rib 40	AO090005001186	AN0871.5	205426	AO090005001186	ATEG_00810	AFL2G_01121	NFIA_010290	Afu1g15130	EXTRACELLULAR	cysteine	PF01650.1| Peptidase_C13;	Proteasome subunit alpha
A. terreus NIH 2624	ATEG_00810	AN0871.5	205426	AO090005001186	ATEG_00810	AFL2G_01121	NFIA_010290	Afu1g15130	EXTRACELLULAR	cysteine	PF01650.1| Peptidase_C13;	conserved hypothetical protein
N. fischeri CBS 544.65	NFIA_010290	AN0871.5	205426	AO090005001186	ATEG_00810	AFL2G_01121	NFIA_010290	Afu1g15130	EXTRACELLULAR	cysteine	PF01650.1| Peptidase_C13;	ATPases associated with a wide variety of cellular activities
A. flavus NRLL 3357	AFL2G_08605	-	38059	AO090020000361	-	AFL2G_08605	NFIA_004050	-	EXTRACELLULAR	cysteine	PB014883	Peptidase_S10
A. niger ATCC 1015	38059	-	38059	AO090020000361	-	AFL2G_08605	NFIA_004050	-	EXTRACELLULAR	cysteine	PF02837.12| Glyco_hydro_2_N;PB014317	S. cerevisiae ortholog BCS1 has role in chaperone-mediated protein complex assembly, aerobic respiration, mitochondrion organization and localizes to mitochondrial inner membrane
A. flavus NRLL 3357	AFL2G_10951	-	38059	AO090020000361	-	AFL2G_10951	NFIA_004050	-	EXTRACELLULAR	cysteine	PB014317	Peptidase_S10
A. oryzae Rib 40	AO090020000361	-	38059	AO090020000361	-	AFL2G_10951	NFIA_004050	-	EXTRACELLULAR	cysteine	PF02837.12| Glyco_hydro_2_N;PB014317	mitochondrial inner membrane protease subunit Imp2, putative
N. fischeri CBS 544.65	NFIA_004050	-	38059	AO090020000361	-	AFL2G_10951	NFIA_004050	-	EXTRACELLULAR	cysteine	PB014317	Peptidase A4 family; pfam01828
A. flavus NRLL 3357	AFL2G_01227	AN3057.5	53643	-	ATEG_01549	AFL2G_01227	NFIA_067810	Afu3g09330	EXTRACELLULAR	cysteine	PF01593.18| Amino_oxidase; PF07156.8| Prenylcys_lyase; PF07992.8| Pyr_redox_2;	Peptidase_C19
A. nidulans FGSC A4	AN3057.5	AN3057.5	53643	-	ATEG_01549	AFL2G_01227	NFIA_067810	Afu3g09330	EXTRACELLULAR	cysteine	PF01593.18| Amino_oxidase; PF07156.8| Prenylcys_lyase; ;	Peptidase dimerization domain; cl09126
A. terreus NIH 2624	ATEG_01549	AN3057.5	53643	-	ATEG_01549	AFL2G_01227	NFIA_067810	Afu3g09330	EXTRACELLULAR	cysteine	PF01593.18| Amino_oxidase; PF01266.18| DAO; PF07156.8| Prenylcys_lyase;	unnamed protein product
A. fumigatus Af293	Afu5g13730	AN9273.5	-	-	ATEG_04373	AFL2G_00195	NFIA_073240	Afu5g13730	EXTRACELLULAR	cysteine	PF00877.13| NLPC_P60;PB016115	Hydrolases of the alpha/beta superfamily
A. flavus NRLL 3357	AFL2G_00195	AN9273.5	-	-	ATEG_04373	AFL2G_00195	NFIA_073240	Afu5g13730	EXTRACELLULAR	cysteine	PF00877.13| NLPC_P60;	Conserved hypothetical protein
A. nidulans FGSC A4	AN9273.5	AN9273.5	-	-	ATEG_04373	AFL2G_00195	NFIA_073240	Afu5g13730	EXTRACELLULAR	cysteine	PF00877.13| NLPC_P60;	unnamed protein product
A. terreus NIH 2624	ATEG_04373	AN9273.5	-	-	ATEG_04373	AFL2G_00195	NFIA_073240	Afu5g13730	EXTRACELLULAR	cysteine	PF00877.13| NLPC_P60;	Predicted acyl esterases
N. fischeri CBS 544.65	NFIA_073240	AN9273.5	-	-	ATEG_04373	AFL2G_00195	NFIA_073240	Afu5g13730	EXTRACELLULAR	cysteine	PF00877.13| NLPC_P60;	Microsomal signal peptidase 25 kDa subunit (SPC25)
A. oryzae Rib 40	AO090001000145	-	-	AO090001000145	-	-	-	-	EXTRACELLULAR	metallo	PF04389.1| Peptidase_M28;	Transposon-encoded proteins with TYA, reverse transcriptase, integrase domains in various combinations
A. flavus NRLL 3357	AFL2G_11655	-	-	AO090010000493	-	AFL2G_11655	-	-	EXTRACELLULAR	metallo	PF02102.9| Peptidase_M35;	Peptidase dimerization domain; cl09126
A. oryzae Rib 40	AO090010000493	-	-	AO090010000493	-	AFL2G_11655	-	-	EXTRACELLULAR	metallo	PF02102.9| Peptidase_M35;	Nuclear pore complex subunit Nup192
A. oryzae Rib 40	AO090011000052	-	-	AO090011000052	-	AFL2G_04856	-	-	EXTRACELLULAR	metallo	PF01546.22| Peptidase_M20; PF04389.1| Peptidase_M28; ;PB002911	Unnamed protein product (Snf7)
A. oryzae Rib 40	AO090138000160	-	-	AO090138000160	-	AFL2G_08800	-	-	EXTRACELLULAR	metallo	PF07504.7| FTP; PF02128.9| Peptidase_M36; ;PB012244	Multidrug resistance-associated protein
A. flavus NRLL 3357	AFL2G_06426	-	-	AO090701000860	-	AFL2G_06426	-	-	EXTRACELLULAR	metallo	PF04389.1| Peptidase_M28;	Eukaryotic translation initiation factor 4, putative
A. oryzae Rib 40	AO090701000860	-	-	AO090701000860	-	AFL2G_06426	-	-	EXTRACELLULAR	metallo	PF04389.1| Peptidase_M28;	Peptidase C19 contains ubiquitinyl hydrolases
A. fumigatus Af293	Afu1g11250	AN11679.5	36655	AO090026000702	ATEG_04413	AFL2G_06611	NFIA_014340	Afu1g11250	EXTRACELLULAR	metallo	PF07687.8| M20_dimer; PF01546.22| Peptidase_M20; ;PB017848	Predicted calpain-like cysteine protease involved in a signaling pathway that activates PacC transcription factor in response to alkaline ambient pH
A. fumigatus Af293	Afu8g07080	-	46803	AO090011000036	ATEG_07544	AFL2G_04842	NFIA_099860	Afu8g07080	EXTRACELLULAR	metallo	PF07504.7| FTP; PF02128.9| Peptidase_M36; ;PB012244	Hydrolases of the alpha/beta superfamily
A. flavus NRLL 3357	AFL2G_04842	-	46803	AO090011000036	ATEG_07544	AFL2G_04842	NFIA_099860	Afu8g07080	EXTRACELLULAR	metallo	PF07504.7| FTP; PF02128.9| Peptidase_M36; ;PB012244	Peptidase domain in the S8 and S53 families
A. niger ATCC 1015	46803	-	46803	AO090011000036	ATEG_07544	AFL2G_04842	NFIA_099860	Afu8g07080	EXTRACELLULAR	metallo	PF07504.7| FTP; PF02128.9| Peptidase_M36; ;PB012244	Esterase_lipase (Dipeptidyl peptidases IV)
A. oryzae Rib 40	AO090011000036	-	46803	AO090011000036	ATEG_07544	AFL2G_04842	NFIA_099860	Afu8g07080	EXTRACELLULAR	metallo	PF07504.7| FTP; PF02128.9| Peptidase_M36; ;PB012244	G. violaceus kinesin
A. terreus NIH 2624	ATEG_07544	-	46803	AO090011000036	ATEG_07544	AFL2G_04842	NFIA_099860	Afu8g07080	EXTRACELLULAR	metallo	PF07504.7| FTP; PF02128.9| Peptidase_M36; ;	Nuclear pore complex subunit Nup192
N. fischeri CBS 544.65	NFIA_099860	-	46803	AO090011000036	ATEG_07544	AFL2G_04842	NFIA_099860	Afu8g07080	EXTRACELLULAR	metallo	PF07504.7| FTP; PF02128.9| Peptidase_M36; ;PB012244	KPC1_ASPNG Protein kinase C-like
A. fumigatus Af293	Afu4g08280	AN1706.5	44128	AO090023000732	ATEG_05369	AFL2G_04548	NFIA_107890	Afu4g08280	EXTRACELLULAR	metallo	PF04389.1| Peptidase_M28;	Esterase_lipase (Dipeptidyl peptidases IV)
A. flavus NRLL 3357	AFL2G_04548	AN1706.5	44128	AO090023000732	ATEG_05369	AFL2G_04548	NFIA_107890	Afu4g08280	EXTRACELLULAR	metallo	PF04389.1| Peptidase_M28;	Peptidase dimerization domain
A. nidulans FGSC A4	AN1706.5	AN1706.5	44128	AO090023000732	ATEG_05369	AFL2G_04548	NFIA_107890	Afu4g08280	EXTRACELLULAR	metallo	PF04389.1| Peptidase_M28;	Rad4 transglutaminase-like domain
A. niger ATCC 1015	44128	AN1706.5	44128	AO090023000732	ATEG_05369	AFL2G_04548	NFIA_107890	Afu4g08280	EXTRACELLULAR	metallo	PF04389.1| Peptidase_M28;	No gene product annotation provided
A. oryzae Rib 40	AO090023000732	AN1706.5	44128	AO090023000732	ATEG_05369	AFL2G_04548	NFIA_107890	Afu4g08280	EXTRACELLULAR	metallo	PF04389.1| Peptidase_M28;	AAA family ATPase, CDC48 subfamily
A. terreus NIH 2624	ATEG_05369	AN1706.5	44128	AO090023000732	ATEG_05369	AFL2G_04548	NFIA_107890	Afu4g08280	EXTRACELLULAR	metallo	PF04389.1| Peptidase_M28;	aspartic endopeptidase (AP1), putative
N. fischeri CBS 544.65	NFIA_107890	AN1706.5	44128	AO090023000732	ATEG_05369	AFL2G_04548	NFIA_107890	Afu4g08280	EXTRACELLULAR	metallo	PF04389.1| Peptidase_M28;	pheromone processing endoprotease Kex2
A. fumigatus Af293	Afu6g14420	AN2810.5	-	AO090138000114	ATEG_03965	AFL2G_08789	NFIA_060290	Afu6g14420	EXTRACELLULAR	metallo	PF00200.17| Disintegrin;PB012962	A family including aminopeptidase P, aminopeptidase M, and prolidase
A. flavus NRLL 3357	AFL2G_08789	AN2810.5	-	AO090138000114	ATEG_03965	AFL2G_08789	NFIA_060290	Afu6g14420	EXTRACELLULAR	metallo	PF01421.1| Reprolysin;	Pro-kumamolisin, activation domain; pfam09286
A. oryzae Rib 40	AO090138000114	AN2810.5	-	AO090138000114	ATEG_03965	AFL2G_08789	NFIA_060290	Afu6g14420	EXTRACELLULAR	metallo	PF00200.17| Disintegrin; PF01421.1| Reprolysin; ;PB012962	Imidazolonepropionase and related amidohydrolases (Metallo-dependent hydrolases)
A. fumigatus Af293	Afu4g13750	AN3393.5	-	AO090001000135	ATEG_04941	AFL2G_07373	NFIA_102630	Afu4g13750	EXTRACELLULAR	metallo	PF02102.9| Peptidase_M35;	L-Asparaginase
A. nidulans FGSC A4	AN4810.5	AN4810.5	52459	AO090020000288	ATEG_08717	AFL2G_11014	NFIA_070210	Afu3g07040	EXTRACELLULAR	metallo	PF07687.8| M20_dimer; PF01546.22| Peptidase_M20; ;	Ubiquitin-conjugating enzyme E2
A. niger ATCC 1015	52459	AN4810.5	52459	AO090020000288	ATEG_08717	AFL2G_11014	NFIA_070210	Afu3g07040	EXTRACELLULAR	metallo	PF07687.8| M20_dimer; PF01546.22| Peptidase_M20; ;	Protein transport protein sec23
A. terreus NIH 2624	ATEG_08717	AN4810.5	52459	AO090020000288	ATEG_08717	AFL2G_11014	NFIA_070210	Afu3g07040	EXTRACELLULAR	metallo	PF07687.8| M20_dimer; PF01546.22| Peptidase_M20; ;	proteasome regulatory particle subunit Rpt5, putative
N. fischeri CBS 544.65	NFIA_070210	AN4810.5	52459	AO090020000288	ATEG_08717	AFL2G_11014	NFIA_070210	Afu3g07040	EXTRACELLULAR	metallo	PF07687.8| M20_dimer; PF01546.22| Peptidase_M20; ;	Conserved hypothetical protein
A. fumigatus Af293	Afu1g07730	AN5101.5	48208	AO090012001025	-	AFL2G_03883	NFIA_017000	Afu1g07730	EXTRACELLULAR	metallo	PF05572.7| Peptidase_M43;	Dipeptidyl aminopeptidases/acylaminoacyl-peptidases
A. flavus NRLL 3357	AFL2G_03883	AN5101.5	48208	AO090012001025	-	AFL2G_03883	NFIA_017000	Afu1g07730	EXTRACELLULAR	metallo	PF05572.7| Peptidase_M43;	L-Asparaginase (ubiquitin-mediated protein)
A. nidulans FGSC A4	AN5101.5	AN5101.5	48208	AO090012001025	-	AFL2G_03883	NFIA_017000	Afu1g07730	EXTRACELLULAR	metallo	PF05572.7| Peptidase_M43;	Major Facilitator Superfamily (MFS)
A. niger ATCC 1015	48208	AN5101.5	48208	AO090012001025	-	AFL2G_03883	NFIA_017000	Afu1g07730	EXTRACELLULAR	metallo	PF05572.7| Peptidase_M43;	PCI domain
A. oryzae Rib 40	AO090012001025	AN5101.5	48208	AO090012001025	-	AFL2G_03883	NFIA_017000	Afu1g07730	EXTRACELLULAR	metallo	PF05572.7| Peptidase_M43;	Unnamed protein product (Ubiquitin-protein ligase (Asi3)
A. fumigatus Af293	Afu4g11150	AN5619.5	204783	AO090003001107	ATEG_03965	AFL2G_01932	NFIA_105070	Afu4g11150	EXTRACELLULAR	metallo	PF00200.17| Disintegrin;PB004547	Peptidase_M16
A. flavus NRLL 3357	AFL2G_01932	AN5619.5	204783	AO090003001107	ATEG_03965	AFL2G_01932	NFIA_105070	Afu4g11150	EXTRACELLULAR	metallo	PF00200.17| Disintegrin; PF01562.13| Pep_M12B_propep; ;PB004547	ATPases associated with a variety of cellular activities
A. terreus NIH 2624	ATEG_03965	AN5619.5	204783	AO090003001107	ATEG_03965	AFL2G_01932	NFIA_105070	Afu4g11150	EXTRACELLULAR	metallo	PF00200.17| Disintegrin;	methionine aminopeptidase
N. fischeri CBS 544.65	NFIA_105070	AN5619.5	204783	AO090003001107	ATEG_03965	AFL2G_01932	NFIA_105070	Afu4g11150	EXTRACELLULAR	metallo	PF00200.17| Disintegrin;PB004547	S. cerevisiae ortholog YOL057W has dipeptidyl-peptidase activity and localizes to nucleus, cytoplasm
A. fumigatus Af293	Afu6g06800	AN5749.5	49967	AO090003000058	ATEG_02905	AFL2G_02887	NFIA_052450	Afu6g06800	EXTRACELLULAR	metallo	PF07687.8| M20_dimer; PF01546.22| Peptidase_M20; ;	No gene product annotation provided
A. flavus NRLL 3357	AFL2G_02887	AN5749.5	49967	AO090003000058	ATEG_02905	AFL2G_02887	NFIA_052450	Afu6g06800	EXTRACELLULAR	metallo	PF07687.8| M20_dimer; PF01546.22| Peptidase_M20; PF06414.6| Zeta_toxin;	mitochondrial inner membrane AAA protease Yta12, putative
A. nidulans FGSC A4	AN5749.5	AN5749.5	49967	AO090003000058	ATEG_02905	AFL2G_02887	NFIA_052450	Afu6g06800	EXTRACELLULAR	metallo	PF07687.8| M20_dimer; PF01546.22| Peptidase_M20; ;	proteasome regulatory particle subunit Rpt6, putative
A. niger ATCC 1015	49967	AN5749.5	49967	AO090003000058	ATEG_02905	AFL2G_02887	NFIA_052450	Afu6g06800	EXTRACELLULAR	metallo	PF07687.8| M20_dimer; PF01546.22| Peptidase_M20; ;	Predicted acyl esterases
A. oryzae Rib 40	AO090003000058	AN5749.5	49967	AO090003000058	ATEG_02905	AFL2G_02887	NFIA_052450	Afu6g06800	EXTRACELLULAR	metallo	PF07687.8| M20_dimer; PF01546.22| Peptidase_M20; ;	26S protease subunit rpt4
A. terreus NIH 2624	ATEG_02905	AN5749.5	49967	AO090003000058	ATEG_02905	AFL2G_02887	NFIA_052450	Afu6g06800	EXTRACELLULAR	metallo	PF07687.8| M20_dimer; PF01546.22| Peptidase_M20; ;	metacaspase CasA
N. fischeri CBS 544.65	NFIA_052450	AN5749.5	49967	AO090003000058	ATEG_02905	AFL2G_02887	NFIA_052450	Afu6g06800	EXTRACELLULAR	metallo	PF07687.8| M20_dimer; PF01546.22| Peptidase_M20; ;	26S proteasome regulatory complex component
A. flavus NRLL 3357	AFL2G_12404	AN7035.5	56523	AO090206000073	ATEG_10115	AFL2G_12404	NFIA_029180	Afu4g04210	EXTRACELLULAR	metallo	PF01546.22| Peptidase_M20; PF04389.1| Peptidase_M28; ;PB002911	proteasome regulatory particle subunit Rpt5, putative
A. nidulans FGSC A4	AN7035.5	AN7035.5	56523	AO090206000073	ATEG_10115	AFL2G_12404	NFIA_029180	Afu4g04210	EXTRACELLULAR	metallo	PF01546.22| Peptidase_M20; PF04389.1| Peptidase_M28; ;	26S proteasome regulatory complex component
A. niger ATCC 1015	56523	AN7035.5	56523	AO090206000073	ATEG_10115	AFL2G_12404	NFIA_029180	Afu4g04210	EXTRACELLULAR	metallo	PF01546.22| Peptidase_M20; PF04389.1| Peptidase_M28; ;PB002911	DnaJ domain protein
A. oryzae Rib 40	AO090206000073	AN7035.5	56523	AO090206000073	ATEG_10115	AFL2G_12404	NFIA_029180	Afu4g04210	EXTRACELLULAR	metallo	PF01546.22| Peptidase_M20; PF04389.1| Peptidase_M28; ;PB002911	Peptidase_C19
N. fischeri CBS 544.65	NFIA_029180	AN7035.5	56523	AO090206000073	ATEG_10115	AFL2G_12404	NFIA_029180	Afu4g04210	EXTRACELLULAR	metallo	PF01546.22| Peptidase_M20; PF04389.1| Peptidase_M28; ;PB002911	Ubiquitin domain of GABA-receptor-associated protein
A. niger ATCC 1015	213950	AN7035.5	213950	AO090011000052	-	-	NFIA_029180	-	EXTRACELLULAR	metallo	PF01546.22| Peptidase_M20; PF04389.1| Peptidase_M28; ;	Ortholog of S. cerevisiae YBR074W
A. nidulans FGSC A4	AN7962.5	AN7962.5	-	-	-	-	-	-	EXTRACELLULAR	metallo	PF02102.9| Peptidase_M35;	Peptidase_C12
A. fumigatus Af293	Afu4g02700	-	-	-	-	-	NFIA_031120	Afu4g02700	EXTRACELLULAR	metallo	PF02102.9| Peptidase_M35;PB012745	conserved hypothetical protein
N. fischeri CBS 544.65	NFIA_031120	-	-	-	-	-	NFIA_031120	Afu4g02700	EXTRACELLULAR	metallo	PF02102.9| Peptidase_M35;PB001713	Signal peptide peptidase; cl01342
A. flavus NRLL 3357	AFL2G_02145	-	-	AO090003000876	-	AFL2G_02145	-	-	EXTRACELLULAR	serine	PF05577.6| Peptidase_S28;	Protein Kinases, catalytic domain (serine / threonine)
A. fumigatus Af293	Afu1g17400	-	-	AO090010000729	ATEG_03541	AFL2G_11865	NFIA_007940	Afu1g17400	EXTRACELLULAR	serine	PF03572.1| Peptidase_S41;PB006537	Ubiquitin-conjugating enzyme E2
A. flavus NRLL 3357	AFL2G_11865	-	-	AO090010000729	ATEG_03541	AFL2G_11865	NFIA_007940	Afu1g17400	EXTRACELLULAR	serine	PF03572.1| Peptidase_S41;PB005556	Signal peptide peptidase; cl01342
A. oryzae Rib 40	AO090010000729	-	-	AO090010000729	ATEG_03541	AFL2G_11865	NFIA_007940	Afu1g17400	EXTRACELLULAR	serine	PF03572.1| Peptidase_S41;PB005556	Metal-dependent proteases with possible chaperone activity
A. terreus NIH 2624	ATEG_03541	-	-	AO090010000729	ATEG_03541	AFL2G_11865	NFIA_007940	Afu1g17400	EXTRACELLULAR	serine	PF03572.1| Peptidase_S41;	lipid A export ATP-binding/permease protein msbA
A. flavus NRLL 3357	AFL2G_03084	-	-	AO090012000157	-	AFL2G_03084	-	-	EXTRACELLULAR	serine	PF01546.22| Peptidase_M20; PF04389.1| Peptidase_M28; ;PB013729	AMP-binding domain protein, putative
A. oryzae Rib 40	AO090012000157	-	-	AO090012000157	-	AFL2G_03084	-	-	EXTRACELLULAR	serine	PF01546.22| Peptidase_M20; PF04389.1| Peptidase_M28; ;PB013729	metacaspase CasA
A. oryzae Rib 40	AO090023000438	-	-	AO090023000438	-	AFL2G_04280	-	-	EXTRACELLULAR	serine	PF03572.1| Peptidase_S41;PB005556	Multidrug resistance-associated protein
A. niger ATCC 1015	41638	-	41638	-	ATEG_04789	-	-	-	EXTRACELLULAR	serine	PF00450.16| Peptidase_S10;	ATP-dependent RNA helicase dbp6
A. terreus NIH 2624	ATEG_04789	-	41638	-	ATEG_04789	-	-	-	EXTRACELLULAR	serine	PF12697.1| Abhydrolase_6; PF00450.16| Peptidase_S10; ;	methionine aminopeptidase
A. flavus NRLL 3357	AFL2G_09855	-	-	AO090102000460	-	AFL2G_09855	-	-	EXTRACELLULAR	serine	PF12695.1| Abhydrolase_5; PF12697.1| Abhydrolase_6; PF08840.5| BAAT_C; PF02129.1| Peptidase_S15; PF00326.1| Peptidase_S9;	cell division control protein Cdc48
A. oryzae Rib 40	AO090102000460	-	-	AO090102000460	-	AFL2G_09855	-	-	EXTRACELLULAR	serine	PF12695.1| Abhydrolase_5; PF12697.1| Abhydrolase_6; PF08840.5| BAAT_C; PF02129.1| Peptidase_S15; PF00326.1| Peptidase_S9;PB010913	unnamed protein product
A. oryzae Rib 40	AO090701000579	-	-	AO090701000579	-	AFL2G_06196	-	-	EXTRACELLULAR	serine	PF03572.1| Peptidase_S41PF04851.9| ResIII; PF00910.16| RNA_helicase; PF05496.6| RuvB_N; PF00158.20| Sigma54_activat; PF06068.7| TIP49; PF09336.4| Vps4_C; PF06414.6| Zeta_toxin;PB005556	protease inhibitor (Tfs1)
A. fumigatus Af293	Afu5g09210	AN10030.5	140344	AO090020000517	ATEG_06546	AFL2G_10813	NFIA_078120	Afu5g09210	EXTRACELLULAR	serine	PF05922.10| Inhibitor_I9; PF00082.16| Peptidase_S8; ;PB013559	Signal peptide peptidase; cl01342
A. flavus NRLL 3357	AFL2G_10813	AN10030.5	140344	AO090020000517	ATEG_06546	AFL2G_10813	NFIA_078120	Afu5g09210	EXTRACELLULAR	serine	PF05922.10| Inhibitor_I9; PF00082.16| Peptidase_S8; ;PB013559	Ubiquitin-conjugating enzyme E2
A. nidulans FGSC A4	AN10030.5	AN10030.5	140344	AO090020000517	ATEG_06546	AFL2G_10813	NFIA_078120	Afu5g09210	EXTRACELLULAR	serine	PF05922.10| Inhibitor_I9; PF00082.16| Peptidase_S8; ;	Ubiquitin-conjugating enzyme E2
A. niger ATCC 1015	140344	AN10030.5	140344	AO090020000517	ATEG_06546	AFL2G_10813	NFIA_078120	Afu5g09210	EXTRACELLULAR	serine	PF05922.10| Inhibitor_I9; PF00082.16| Peptidase_S8; ;	Insulinase (Peptidase family M16); pfam00675
A. oryzae Rib 40	AO090020000517	AN10030.5	140344	AO090020000517	ATEG_06546	AFL2G_10813	NFIA_078120	Afu5g09210	EXTRACELLULAR	serine	PF05922.10| Inhibitor_I9; PF00082.16| Peptidase_S8; ;PB013559	S. cerevisiae ortholog RPN1 has protein binding, bridging and localizes to nucleus, endoplasmic reticulum, proteasome regulatory particle, base subcomplex, proteasome storage granule
A. terreus NIH 2624	ATEG_06546	AN10030.5	140344	AO090020000517	ATEG_06546	AFL2G_10813	NFIA_078120	Afu5g09210	EXTRACELLULAR	serine	PF05922.10| Inhibitor_I9; PF00082.16| Peptidase_S8; ;	KPC1_ASPNG Protein kinase C-like
N. fischeri CBS 544.65	NFIA_078120	AN10030.5	140344	AO090020000517	ATEG_06546	AFL2G_10813	NFIA_078120	Afu5g09210	EXTRACELLULAR	serine	PF05922.10| Inhibitor_I9; PF00082.16| Peptidase_S8; ;PB013559	Nuclear pore complex subunit Nup192
A. flavus NRLL 3357	AFL2G_05135	AN10900.5	121842	AO090011000347	ATEG_02197	AFL2G_05135	NFIA_029610	Afu4g03790	EXTRACELLULAR	serine	PF05577.6| Peptidase_S28;	Predicted Zn-dependent peptidases, insulinase-like
A. nidulans FGSC A4	AN10900.5	AN10900.5	121842	AO090011000347	ATEG_02197	AFL2G_05135	NFIA_029610	Afu4g03790	EXTRACELLULAR	serine	PF05577.6| Peptidase_S28;	proteasome component Pup3, putative
A. oryzae Rib 40	AO090011000347	AN10900.5	121842	AO090011000347	ATEG_02197	AFL2G_05135	NFIA_029610	Afu4g03790	EXTRACELLULAR	serine	PF05577.6| Peptidase_S28;	Autophagy protein Apg17
A. terreus NIH 2624	ATEG_02197	AN10900.5	121842	AO090011000347	ATEG_02197	AFL2G_05135	NFIA_029610	Afu4g03790	EXTRACELLULAR	serine	PF05577.6| Peptidase_S28;	Predicted acyl esterases
A. fumigatus Af293	Afu5g14610	-	43917	-	ATEG_06406	-	NFIA_072360	Afu5g14610	EXTRACELLULAR	serine	PF00450.16| Peptidase_S10;PB010793	Peptidase dimerization domain
A. niger ATCC 1015	43917	-	43917	-	ATEG_06406	-	NFIA_072360	Afu5g14610	EXTRACELLULAR	serine	PF00450.16| Peptidase_S10;PB000990	Anaphase promoting complex subunit 10 (APC10),
A. terreus NIH 2624	ATEG_06406	-	43917	-	ATEG_06406	-	NFIA_072360	Afu5g14610	EXTRACELLULAR	serine	PF00450.16| Peptidase_S10;	ATP-dependent RNA helicase dbp6
N. fischeri CBS 544.65	NFIA_072360	-	43917	-	ATEG_06406	-	NFIA_072360	Afu5g14610	EXTRACELLULAR	serine	PF00450.16| Peptidase_S10PF06068.7| TIP49; PF06414.6| Zeta_toxin; ;	nuclear pore complex subunit Nup133, putative
A. fumigatus Af293	Afu3g08930	AN11698.5	56476	AO090005001380	ATEG_01586	AFL2G_01290	NFIA_068190	Afu3g08930	EXTRACELLULAR	serine	PF09286.5| Pro-kuma_activ;PB007916	Peptidase_C78
A. flavus NRLL 3357	AFL2G_01290	AN11698.5	56476	AO090005001380	ATEG_01586	AFL2G_01290	NFIA_068190	Afu3g08930	EXTRACELLULAR	serine	PF00082.16| Peptidase_S8; PF09286.5| Pro-kuma_activ; ;PB000957	Metallo-dependent_hydrolases
A. nidulans FGSC A4	AN11698.5	AN11698.5	56476	AO090005001380	ATEG_01586	AFL2G_01290	NFIA_068190	Afu3g08930	EXTRACELLULAR	serine	PF00082.16| Peptidase_S8; PF09286.5| Pro-kuma_activ; ;	Alcohol dehydrogenase
A. oryzae Rib 40	AO090005001380	AN11698.5	56476	AO090005001380	ATEG_01586	AFL2G_01290	NFIA_068190	Afu3g08930	EXTRACELLULAR	serine	PF00082.16| Peptidase_S8; PF09286.5| Pro-kuma_activ; ;PB000957	Ubiquitin carboxyl-terminal hydrolase, family 1; pfam01088
A. terreus NIH 2624	ATEG_01586	AN11698.5	56476	AO090005001380	ATEG_01586	AFL2G_01290	NFIA_068190	Afu3g08930	EXTRACELLULAR	serine	PF10075.3| PCI_Csn8; PF09286.5| Pro-kuma_activ; PF03399.10| SAC3_GANP;	Conserved hypothetical protein
N. fischeri CBS 544.65	NFIA_068200	AN11698.5	56476	AO090005001380	ATEG_01586	AFL2G_01290	NFIA_068190	Afu3g08930	EXTRACELLULAR	serine	PF00082.16| Peptidase_S8; PF09286.5| Pro-kuma_activ; ;PB007916	Aminopeptidase; Reviewed"
A. fumigatus Af293	Afu1g00420	AN1426.5	214460	AO090103000026	ATEG_00024	AFL2G_12331	NFIA_096830	Afu1g00420	EXTRACELLULAR	serine	PF00450.16| Peptidase_S10;	ubiquitin C-terminal hydrolase CreB
A. flavus NRLL 3357	AFL2G_12331	AN1426.5	214460	AO090103000026	ATEG_00024	AFL2G_12331	NFIA_096830	Afu1g00420	EXTRACELLULAR	serine	PF00450.16| Peptidase_S10;	Ulp1 protease, putative
A. niger ATCC 1015	214460	AN1426.5	214460	AO090103000026	ATEG_00024	AFL2G_12331	NFIA_096830	Afu1g00420	EXTRACELLULAR	serine	PF00450.16| Peptidase_S10;	Ubiquitin-conjugating enzyme E2
A. oryzae Rib 40	AO090103000026	AN1426.5	214460	AO090103000026	ATEG_00024	AFL2G_12331	NFIA_096830	Afu1g00420	EXTRACELLULAR	serine	PF00450.16| Peptidase_S10;	Unnamed protein product
A. terreus NIH 2624	ATEG_00024	AN1426.5	214460	AO090103000026	ATEG_00024	AFL2G_12331	NFIA_096830	Afu1g00420	EXTRACELLULAR	serine	PF00450.16| Peptidase_S10;	Anaphase promoting complex subunit 10 (APC10),
N. fischeri CBS 544.65	NFIA_096830	AN1426.5	214460	AO090103000026	ATEG_00024	AFL2G_12331	NFIA_096830	Afu1g00420	EXTRACELLULAR	serine	PF00450.16| Peptidase_S10;PB015700	ubiquitin C-terminal hydrolase CreB
A. fumigatus Af293	Afu6g00310	-	46979	AO090020000351	ATEG_07509	AFL2G_10957	NFIA_047470	Afu6g00310	EXTRACELLULAR	serine	PF00450.16| Peptidase_S10;	S. cerevisiae ortholog YTA7 has role in positive regulation of gene-specific transcription from RNA polymerase II promoter, positive regulation of isoprenoid metabolic process, cellular protein localization
A. flavus NRLL 3357	AFL2G_10957	-	46979	AO090020000351	ATEG_07509	AFL2G_10957	NFIA_047470	Afu6g00310	EXTRACELLULAR	serine	PF00450.16| Peptidase_S10;	Methionine Aminopeptidase 2
A. niger ATCC 1015	46979	-	46979	AO090020000351	ATEG_07509	AFL2G_10957	NFIA_047470	Afu6g00310	EXTRACELLULAR	serine	PF00450.16| Peptidase_S10;	Serine/threonine protein kinase (Kin4), putative
A. oryzae Rib 40	AO090020000351	-	46979	AO090020000351	ATEG_07509	AFL2G_10957	NFIA_047470	Afu6g00310	EXTRACELLULAR	serine	PF00450.16| Peptidase_S10;	RNP domain protein
A. terreus NIH 2624	ATEG_07509	-	46979	AO090020000351	ATEG_07509	AFL2G_10957	NFIA_047470	Afu6g00310	EXTRACELLULAR	serine	PF00450.16| Peptidase_S10;	serine/threonine protein kinase (Snf1p), putative
N. fischeri CBS 544.65	NFIA_047470	-	46979	AO090020000351	ATEG_07509	AFL2G_10957	NFIA_047470	Afu6g00310	EXTRACELLULAR	serine	PF00450.16| Peptidase_S10;	ubiquitin carboxyl-terminal hydrolase, putative
A. fumigatus Af293	Afu5g07330	AN2237.5	192619	AO090701000220	ATEG_09343	AFL2G_05864	NFIA_079940	Afu5g07330	EXTRACELLULAR	serine	PF00450.16| Peptidase_S10;	Peptidase domain in the S8 and S53 families
A. flavus NRLL 3357	AFL2G_05864	AN2237.5	192619	AO090701000220	ATEG_09343	AFL2G_05864	NFIA_079940	Afu5g07330	EXTRACELLULAR	serine	PF00450.16| Peptidase_S10;	ubiquitin carboxyl-terminal hydrolase 6
A. nidulans FGSC A4	AN2237.5	AN2237.5	192619	AO090701000220	ATEG_09343	AFL2G_05864	NFIA_079940	Afu5g07330	EXTRACELLULAR	serine	PF00450.16| Peptidase_S10;	60S ribosomal protein L40
A. niger ATCC 1015	192619	AN2237.5	192619	AO090701000220	ATEG_09343	AFL2G_05864	NFIA_079940	Afu5g07330	EXTRACELLULAR	serine	PF00450.16| Peptidase_S10;	serine/threonine protein kinase (Snf1p), putative
A. oryzae Rib 40	AO090701000220	AN2237.5	192619	AO090701000220	ATEG_09343	AFL2G_05864	NFIA_079940	Afu5g07330	EXTRACELLULAR	serine	PF00450.16| Peptidase_S10;	Serine/threonine protein kinase (Kin4), putative
A. terreus NIH 2624	ATEG_09343	AN2237.5	192619	AO090701000220	ATEG_09343	AFL2G_05864	NFIA_079940	Afu5g07330	EXTRACELLULAR	serine	PF00450.16| Peptidase_S10;	Rad4 transglutaminase-like domain
N. fischeri CBS 544.65	NFIA_079940	AN2237.5	192619	AO090701000220	ATEG_09343	AFL2G_05864	NFIA_079940	Afu5g07330	EXTRACELLULAR	serine	PF00450.16| Peptidase_S10;	Ubiquitin fusion degradation protein 2
A. fumigatus Af293	Afu2g03510	AN2555.5	56161	AO090010000534	ATEG_09537	AFL2G_11692	NFIA_035860	Afu2g03510	EXTRACELLULAR	serine	PF00450.16| Peptidase_S10;	OTU-like cysteine protease, putative
A. flavus NRLL 3357	AFL2G_11692	AN2555.5	56161	AO090010000534	ATEG_09537	AFL2G_11692	NFIA_035860	Afu2g03510	EXTRACELLULAR	serine	PF00450.16| Peptidase_S10;PB011673	nuclear pore complex subunit Nup133, putative
A. nidulans FGSC A4	AN2555.5	AN2555.5	56161	AO090010000534	ATEG_09537	AFL2G_11692	NFIA_035860	Afu2g03510	EXTRACELLULAR	serine	PF00450.16| Peptidase_S10;	Peptidase_C19
A. niger ATCC 1015	56161	AN2555.5	56161	AO090010000534	ATEG_09537	AFL2G_11692	NFIA_035860	Afu2g03510	EXTRACELLULAR	serine	PF00450.16| Peptidase_S10;	ubiquitin carboxyl-terminal hydrolase, putative
A. oryzae Rib 40	AO090010000534	AN2555.5	56161	AO090010000534	ATEG_09537	AFL2G_11692	NFIA_035860	Afu2g03510	EXTRACELLULAR	serine	PF00450.16| Peptidase_S10;PB011673	AAA family ATPase, CDC48 subfamily
A. terreus NIH 2624	ATEG_09537	AN2555.5	56161	AO090010000534	ATEG_09537	AFL2G_11692	NFIA_035860	Afu2g03510	EXTRACELLULAR	serine	PF00450.16| Peptidase_S10;	Serine/threonine-protein kinase pak1/shk1
N. fischeri CBS 544.65	NFIA_035860	AN2555.5	56161	AO090010000534	ATEG_09537	AFL2G_11692	NFIA_035860	Afu2g03510	EXTRACELLULAR	serine	PF00450.16| Peptidase_S10;	Arginine-tRNA-protein transferase
A. flavus NRLL 3357	AFL2G_04236	-	52517	AO090023000382	-	AFL2G_04236	-	-	EXTRACELLULAR	serine	PF00450.16| Peptidase_S10;	serine/threonine protein kinase (Kcc4), putative
A. niger ATCC 1015	52517	-	52517	AO090023000382	-	AFL2G_04236	-	-	EXTRACELLULAR	serine	PF00450.16| Peptidase_S10;	AAA family ATPase, putative
A. niger ATCC 1015	52700	-	52700	AO090166000084	-	-	NFIA_102320	Afu4g14000	EXTRACELLULAR	serine	PF00082.16| Peptidase_S8; PF09286.5| Pro-kuma_activ; ;PB000957	Proteasome subunit alpha
A. fumigatus Af293	Afu2g01250	-	52703	-	-	AFL2G_03937	NFIA_033550	Afu2g01250	EXTRACELLULAR	serine	PF05577.6| Peptidase_S28;	snRNP assembly factor
A. flavus NRLL 3357	AFL2G_03937	-	52703	-	-	AFL2G_03937	NFIA_033550	Afu2g01250	EXTRACELLULAR	serine	PF05577.6| Peptidase_S28;	Acyltransferase, putative
A. niger ATCC 1015	52703	-	52703	-	-	AFL2G_03937	NFIA_033550	Afu2g01250	EXTRACELLULAR	serine	PF05577.6| Peptidase_S28;	membrane dipeptidase GliJ
N. fischeri CBS 544.65	NFIA_033550	-	52703	-	-	AFL2G_03937	NFIA_033550	Afu2g01250	EXTRACELLULAR	serine	PF05577.6| Peptidase_S28;	ATPases associated with a wide variety of cellular activities
A. niger ATCC 1015	54734	-	54734	-	-	-	NFIA_096830	-	EXTRACELLULAR	serine	PF00450.16| Peptidase_S10;	WD40 domain
A. flavus NRLL 3357	AFL2G_12064	AN5442.5	52603	AO090103000332	ATEG_03401	AFL2G_12064	NFIA_059500	Afu6g13540	EXTRACELLULAR	serine	PF05388.5| Carbpep_Y_N; PF00450.16| Peptidase_S10; ;	OTU-like cysteine protease, putative
A. nidulans FGSC A4	AN5442.5	AN5442.5	52603	AO090103000332	ATEG_03401	AFL2G_12064	NFIA_059500	Afu6g13540	EXTRACELLULAR	serine	PF05388.5| Carbpep_Y_N; PF00450.16| Peptidase_S10; ;	Ubiquitin-conjugating enzyme E2
A. niger ATCC 1015	52603	AN5442.5	52603	AO090103000332	ATEG_03401	AFL2G_12064	NFIA_059500	Afu6g13540	EXTRACELLULAR	serine	PF05388.5| Carbpep_Y_N; PF00450.16| Peptidase_S10; ;	cysteine protease atg4
A. oryzae Rib 40	AO090103000332	AN5442.5	52603	AO090103000332	ATEG_03401	AFL2G_12064	NFIA_059500	Afu6g13540	EXTRACELLULAR	serine	PF05388.5| Carbpep_Y_N; PF00450.16| Peptidase_S10; ;	Proteasome regulatory subunit C-terminal
A. terreus NIH 2624	ATEG_03401	AN5442.5	52603	AO090103000332	ATEG_03401	AFL2G_12064	NFIA_059500	Afu6g13540	EXTRACELLULAR	serine	PF05388.5| Carbpep_Y_N; PF00450.16| Peptidase_S10; ;	P-loop containing Nucleoside Triphosphate Hydrolases; cl09099
A. niger ATCC 1015	55133	-	55133	AO090026000083	-	AFL2G_07153	-	-	EXTRACELLULAR	serine	PF09286.5| Pro-kuma_activ; PB014280;PB014280	ABC transporter transmembrane region
A. fumigatus Af293	Afu2g12630	AN6273.5	52126	AO090026000357	ATEG_01242	AFL2G_06902	NFIA_087760	Afu2g12630	EXTRACELLULAR	serine	PF07249.6| Cerato-platanin;	Xaa-Pro aminopeptidase
A. nidulans FGSC A4	AN6273.5	AN6273.5	52126	AO090026000357	ATEG_01242	AFL2G_06902	NFIA_087760	Afu2g12630	EXTRACELLULAR	serine	PF07249.6| Cerato-platanin;	ATP-dependent protease La
A. niger ATCC 1015	52126	AN6273.5	52126	AO090026000357	ATEG_01242	AFL2G_06902	NFIA_087760	Afu2g12630	EXTRACELLULAR	serine	PF07249.6| Cerato-platanin;	Ubiquitin-conjugating enzyme E2
A. oryzae Rib 40	AO090026000357	AN6273.5	52126	AO090026000357	ATEG_01242	AFL2G_06902	NFIA_087760	Afu2g12630	EXTRACELLULAR	serine	PF07249.6| Cerato-platanin;	conserved hypothetical protein
A. terreus NIH 2624	ATEG_01242	AN6273.5	52126	AO090026000357	ATEG_01242	AFL2G_06902	NFIA_087760	Afu2g12630	EXTRACELLULAR	serine	PF07249.6| Cerato-platanin;	ATPases associated with a wide variety of cellular activities
N. fischeri CBS 544.65	NFIA_087760	AN6273.5	52126	AO090026000357	ATEG_01242	AFL2G_06902	NFIA_087760	Afu2g12630	EXTRACELLULAR	serine	PF07249.6| Cerato-platanin;	Unnamed protein product
A. flavus NRLL 3357	AFL2G_07153	-	55493	AO090026000083	-	AFL2G_07153	-	-	EXTRACELLULAR	serine	PF00082.16| Peptidase_S8; PF09286.5| Pro-kuma_activ; ;PB014280	Xaa-Pro aminopeptidase [Amino acid transport and metabolism]; COG0006					Esterases and lipases ( act on carboxylic esters (EC:3.1.1.-)
A. niger ATCC 1015	55493	-	55493	AO090026000083	-	AFL2G_07153	-	-	EXTRACELLULAR	serine	PF00082.16| Peptidase_S8; PF09286.5| Pro-kuma_activ; ;PB014280	Predicted acyl esterases
A. oryzae Rib 40	AO090026000083	-	55493	AO090026000083	-	AFL2G_07153	-	-	EXTRACELLULAR	serine	PF00082.16| Peptidase_S8; PF09286.5| Pro-kuma_activ; ;PB014280	aminopeptidase, putative
A. fumigatus Af293	Afu4g14000	-	55665	AO090166000084	-	AFL2G_09418	NFIA_102320	Afu4g14000	EXTRACELLULAR	serine	PF00082.16| Peptidase_S8; PF09286.5| Pro-kuma_activ; ;PB000957	thiJ/PfpI family protein
A. flavus NRLL 3357	AFL2G_09418	-	55665	AO090166000084	-	AFL2G_09418	NFIA_102320	Afu4g14000	EXTRACELLULAR	serine	PF00082.16| Peptidase_S8; PF09286.5| Pro-kuma_activ; ;PB000957	Methionine aminopeptidase, type I, putative
A. niger ATCC 1015	55665	-	55665	AO090166000084	-	AFL2G_09418	NFIA_102320	Afu4g14000	EXTRACELLULAR	serine	PF09286.5| Pro-kuma_activ;PB000957	Serine/threonine-protein kinase CLA4
A. oryzae Rib 40	AO090166000084	-	55665	AO090166000084	-	AFL2G_09418	NFIA_102320	Afu4g14000	EXTRACELLULAR	serine	PF00082.16| Peptidase_S8; PF09286.5| Pro-kuma_activ; ;PB000957	Amidohydrolase
N. fischeri CBS 544.65	NFIA_102320	-	55665	AO090166000084	-	AFL2G_09418	NFIA_102320	Afu4g14000	EXTRACELLULAR	serine	PF09286.5| Pro-kuma_activ;PB000957	Peptidase_M16
A. fumigatus Af293	Afu4g03490	AN7159.5	211032	AO090011000235	ATEG_02150	AFL2G_05009	NFIA_029950	Afu4g03490	EXTRACELLULAR	serine	PF00082.16| Peptidase_S8; PF09286.5| Pro-kuma_activ; ;PB014280	Hydrolase
A. flavus NRLL 3357	AFL2G_05009	AN7159.5	211032	AO090011000235	ATEG_02150	AFL2G_05009	NFIA_029950	Afu4g03490	EXTRACELLULAR	serine	PF00082.16| Peptidase_S8; PF09286.5| Pro-kuma_activ; ;PB014280	Phosphoglycerate_kinase
A. nidulans FGSC A4	AN7159.5	AN7159.5	211032	AO090011000235	ATEG_02150	AFL2G_05009	NFIA_029950	Afu4g03490	EXTRACELLULAR	serine	PF00082.16| Peptidase_S8; PF09286.5| Pro-kuma_activ; ;	Peptidase dimerization domain
A. niger ATCC 1015	211032	AN7159.5	211032	AO090011000235	ATEG_02150	AFL2G_05009	NFIA_029950	Afu4g03490	EXTRACELLULAR	serine	PF00082.16| Peptidase_S8; PF09286.5| Pro-kuma_activ; ;PB014280	Type 1 glutamine amidotransferase (GATase1)-like
A. oryzae Rib 40	AO090011000235	AN7159.5	211032	AO090011000235	ATEG_02150	AFL2G_05009	NFIA_029950	Afu4g03490	EXTRACELLULAR	serine	PF00082.16| Peptidase_S8; PF09286.5| Pro-kuma_activ; ;PB014280	proteasome component Pre6, putative
A. terreus NIH 2624	ATEG_02150	AN7159.5	211032	AO090011000235	ATEG_02150	AFL2G_05009	NFIA_029950	Afu4g03490	EXTRACELLULAR	serine	PF00082.16| Peptidase_S8; PF09286.5| Pro-kuma_activ; ;	beta tubulin | PASA_update:single gene model update incorporated PASA_asmbls:[pasa:asmbl_2854,status:13
N. fischeri CBS 544.65	NFIA_029950	AN7159.5	211032	AO090011000235	ATEG_02150	AFL2G_05009	NFIA_029950	Afu4g03490	EXTRACELLULAR	serine	PF00082.16| Peptidase_S8; PF09286.5| Pro-kuma_activ; ;PB014280	Predicted acyl esterases
A. fumigatus Af293	Afu6g10250	AN7201.5	47817	AO090023000263	ATEG_02496	AFL2G_04135	NFIA_055970	Afu6g10250	EXTRACELLULAR	serine	PF00082.16| Peptidase_S8; PF09286.5| Pro-kuma_activ; ;PB014280	Imidazolonepropionase and related amidohydrolases (Metallo-dependent hydrolases)
A. flavus NRLL 3357	AFL2G_04135	AN7201.5	47817	AO090023000263	ATEG_02496	AFL2G_04135	NFIA_055970	Afu6g10250	EXTRACELLULAR	serine	PF09286.5| Pro-kuma_activ;PB014280	Microsomal signal peptidase 12 kDa subunit (SPC12);
A. nidulans FGSC A4	AN7201.5	AN7201.5	47817	AO090023000263	ATEG_02496	AFL2G_04135	NFIA_055970	Afu6g10250	EXTRACELLULAR	serine	PF09286.5| Pro-kuma_activ;	alkaline serine protease
A. niger ATCC 1015	47817	AN7201.5	47817	AO090023000263	ATEG_02496	AFL2G_04135	NFIA_055970	Afu6g10250	EXTRACELLULAR	serine	PF00082.16| Peptidase_S8; PF09286.5| Pro-kuma_activ; ;PB014280	Peptidase dimerization domain (Metal-dependent amidase / aminoacylase / carboxypeptidase)
A. oryzae Rib 40	AO090023000263	AN7201.5	47817	AO090023000263	ATEG_02496	AFL2G_04135	NFIA_055970	Afu6g10250	EXTRACELLULAR	serine	PF09286.5| Pro-kuma_activ;PB014280	lipid A export ATP-binding/permease protein msbA
A. terreus NIH 2624	ATEG_02496	AN7201.5	47817	AO090023000263	ATEG_02496	AFL2G_04135	NFIA_055970	Afu6g10250	EXTRACELLULAR	serine	PF00082.16| Peptidase_S8; PF09286.5| Pro-kuma_activ; ;	S. cerevisiae ortholog RPT1 has role in proteasome regulatory particle assembly, ubiquitin-dependent protein catabolic process, positive regulation of protein catabolic process
N. fischeri CBS 544.65	NFIA_055970	AN7201.5	47817	AO090023000263	ATEG_02496	AFL2G_04135	NFIA_055970	Afu6g10250	EXTRACELLULAR	serine	PF00082.16| Peptidase_S8; PF09286.5| Pro-kuma_activ; ;PB014280	kgdB | Putative dihydrolipoamide S-succinyl transferase with a predicted role in the TCA cycle
A. fumigatus Af293	Afu2g17330	AN7231.5	56689	AO090102000079	ATEG_10012	AFL2G_09533	NFIA_092750	Afu2g17330	EXTRACELLULAR	serine	PF05577.6| Peptidase_S28;	Proteasome beta type-2 subunit
A. flavus NRLL 3357	AFL2G_09533	AN7231.5	56689	AO090102000079	ATEG_10012	AFL2G_09533	NFIA_092750	Afu2g17330	EXTRACELLULAR	serine	PF05577.6| Peptidase_S28;PB019386	Peptidase_M48
A. nidulans FGSC A4	AN7231.5	AN7231.5	56689	AO090102000079	ATEG_10012	AFL2G_09533	NFIA_092750	Afu2g17330	EXTRACELLULAR	serine	PF05577.6| Peptidase_S28;	Hydrolases of the alpha/beta superfamily
A. niger ATCC 1015	56689	AN7231.5	56689	AO090102000079	ATEG_10012	AFL2G_09533	NFIA_092750	Afu2g17330	EXTRACELLULAR	serine	PF05577.6| Peptidase_S28;	Aminopeptidase N
A. oryzae Rib 40	AO090102000079	AN7231.5	56689	AO090102000079	ATEG_10012	AFL2G_09533	NFIA_092750	Afu2g17330	EXTRACELLULAR	serine	PF05577.6| Peptidase_S28;PB019386	Zn-dependent oligopeptidases [Amino acid transport and metabolism]; COG0339
A. terreus NIH 2624	ATEG_10012	AN7231.5	56689	AO090102000079	ATEG_10012	AFL2G_09533	NFIA_092750	Afu2g17330	EXTRACELLULAR	serine	PF05577.6| Peptidase_S28;	Arginine-tRNA-protein transferase
N. fischeri CBS 544.65	NFIA_092750	AN7231.5	56689	AO090102000079	ATEG_10012	AFL2G_09533	NFIA_092750	Afu2g17330	EXTRACELLULAR	serine	PF05577.6| Peptidase_S28;PB003469	conserved hypothetical protein
A. flavus NRLL 3357	AFL2G_11389			AO090010000128		AFL2G_11389			EXTRACELLULAR	serine	PF03572.1| Peptidase_S41;PB006537	Peptidase family T4
A. oryzae Rib 40	AO090010000128			AO090010000128		AFL2G_11389			EXTRACELLULAR	serine	PF03572.1| Peptidase_S41;	Predicted protein	PB006537
A. niger ATCC 1015	39181	-	39181	-	ATEG_06406	-	NFIA_072360	-	EXTRACELLULAR	serine	PF00450.16| Peptidase_S10;	Peptidase family C50; pfam03568
A. niger ATCC 1015	189776	-	189776	-	-	-	NFIA_035860	Afu2g03510	EXTRACELLULAR	serine	PF00450.16| Peptidase_S10;	WD40 domain
A. fumigatus Af293	Afu7g08350	-	-	-	-	-	NFIA_031000	Afu7g08350	EXTRACELLULAR	serine	PF03659.8| Glyco_hydro_71;PB017879	Proteasome_alpha_type_4
N. fischeri CBS 544.65	NFIA_031000	-	-	-	-	-	NFIA_031000	Afu7g08350	EXTRACELLULAR	serine	PF03659.8| Glyco_hydro_71; PF00082.16| Peptidase_S8; ;PB017879	Ubiquitin-conjugating enzyme E2
A. flavus NRLL 3357	AFL2G_07354	AN3774.5	191148	AO090023000925	ATEG_01800	AFL2G_07354	NFIA_088360	Afu2g16580	EXTRACELLULAR	serine / cystein	PF12695.1| Abhydrolase_5; PF12697.1| Abhydrolase_6; PF01738.1| DLH;PB002744	Serine/threonine-protein kinase pak1/shk1
A. nidulans FGSC A4	AN3774.5	AN3774.5	191148	AO090023000925	ATEG_01800	AFL2G_07354	NFIA_088360	Afu2g16580	EXTRACELLULAR	serine / cystein	PF12695.1| Abhydrolase_5; PF12697.1| Abhydrolase_6; ;	S. cerevisiae ortholog RPN1 has protein binding, bridging and localizes to nucleus, endoplasmic reticulum, proteasome regulatory particle, base subcomplex, proteasome storage granule
A. flavus NRLL 3357	AFL2G_11938	AN2818.5	180130	AO090103000478	-	AFL2G_11938	-	-	EXTRACELLULAR	serine / threonine	PF00930.15| DPPIV_N; PF07676.6| PD40; ;	proteasome regulatory particle subunit (RpnH), putative
A. nidulans FGSC A4	AN2818.5	AN2818.5	180130	AO090103000478	-	AFL2G_11938	-	-	EXTRACELLULAR	serine / threonine	PF00930.15| DPPIV_N; PF07676.6| PD40; ;	Ubiquitin domain of GABA-receptor-associated protein
A. niger ATCC 1015	180130	AN2818.5	180130	AO090103000478	-	AFL2G_11938	-	-	EXTRACELLULAR	serine / threonine	PF00930.15| DPPIV_N; PF07676.6| PD40; ;	Ras-like GTPase superfamily
A. oryzae Rib 40	AO090103000478	AN2818.5	180130	AO090103000478	-	AFL2G_11938	-	-	EXTRACELLULAR	serine / threonine	PF00930.15| DPPIV_N; PF07676.6| PD40; ;	Signal peptide peptidase; cl01342
A. flavus NRLL 3357	AFL2G_04433	AN6438.5	182447	Ao0900230003602	ATEG_05269	AFL2G_04433	NFIA_106690	Afu4g09320	EXTRACELLULAR	serine / threonine	PF12695.1| Abhydrolase_5; PF00930.15| DPPIV_N; PF00326.1| Peptidase_S9;	Ubiquitin-conjugating enzyme E2
N. fischeri CBS 544.65	NFIA_106690	AN6438.5	182447	AO090023000602	ATEG_05269	AFL2G_04433	NFIA_106690	Afu4g09320	EXTRACELLULAR	serine / threonine	PF00930.15| DPPIV_N; PF00326.1| Peptidase_S9; ;	Serine/threonine-protein kinase pak1/shk1
A. fumigatus Af293	Afu4g09320	AN6438.5	182447	AO090023000602	ATEG_005269	AFL2G_04433	NFIA_106690	Afu4g09320	EXTRACELLULAR	serine / threonine	PF00930.15| DPPIV_N; PF00326.1| Peptidase_S9; ;PB011477	stomatin-like protein 2
A. terreus NIH 2624	ATEG_05269	AN6438.5	182447	AO090023000602	ATEG_05269	AFL2G_04433	NFIA_106690	Afu4g09320	EXTRACELLULAR	serine / threonine	PF00930.15| DPPIV_N; PF00326.1| Peptidase_S9; ;	unnamed protein product
A. nidulans FGSC A4	AN8468.5	AN8468.5	-	-	-	-	-	-	EXTRACELLULAR	serine / threonine	PF02239.10| Cytochrom_D1; PF04762.6| IKI3; PF05729.6| NACHT; PF07676.6| PD40; PF10584.3| Proteasome_A_N; PF00400.26| WD40; ;	Xaa-Pro aminopeptidase
A. terreus NIH 2624	ATEG_05010	AN0224.5	35620	AO090023000428	ATEG_05010	AFL2G_04274	NFIA_057190	Afu6g11500	EXTRACELLULAR	trypsin-like serine protease	PF01244.15| Peptidase_M19;	Serine/threonine-protein kinase pak1/shk1
A. flavus NRLL 3357	AFL2G_04440	AN2366.5	-	AO090023000609	ATEG_05749	AFL2G_04440	-	-	EXTRACELLULAR	trypsin-like serine protease	PF00089.20| Trypsin;PB010516	S. cerevisiae ortholog NMA111 has serine-type peptidase activity, has role in cellular lipid metabolic process, protein catabolic process, cellular response to heat, apoptosis and localizes to nucleus
A. nidulans FGSC A4	AN2366.5	AN2366.5	-	AO090023000609	ATEG_05749	AFL2G_04440	-	-	EXTRACELLULAR	trypsin-like serine protease	PF00089.20| Trypsin;	heat shock 70 kDa protein
A. oryzae Rib 40	AO090023000609	AN2366.5	-	AO090023000609	ATEG_05749	AFL2G_04440	-	-	EXTRACELLULAR	trypsin-like serine protease	PF00089.20| Trypsin;PB010516	proteasome regulatory particle subunit Rpt6, putative
A. terreus NIH 2624	ATEG_05749	AN2366.5	-	AO090023000609	ATEG_05749	AFL2G_04440	-	-	EXTRACELLULAR	trypsin-like serine protease	PF00089.20| Trypsin;	Predicted calpain-like cysteine protease involved in a signaling pathway that activates PacC transcription factor in response to alkaline ambient pH
A. fumigatus Af293	Afu4g11800	AN5558.5	203039	AO090003001036	ATEG_03900	AFL2G_01995	NFIA_104430	Afu4g11800	EXTRACELLULAR	trypsin-like serine protease	PF05922.10| Inhibitor_I9; PF00082.16| Peptidase_S8; ;	C-terminal processing peptidase family S41; cl02526
A. flavus NRLL 3357	AFL2G_01995	AN5558.5	203039	AO090003001036	ATEG_03900	AFL2G_01995	NFIA_104430	Afu4g11800	EXTRACELLULAR	trypsin-like serine protease	PF05922.10| Inhibitor_I9; PF00082.16| Peptidase_S8; ;	amidohydrolase
A. nidulans FGSC A4	AN5558.5	AN5558.5	203039	AO090003001036	ATEG_03900	AFL2G_01995	NFIA_104430	Afu4g11800	EXTRACELLULAR	trypsin-like serine protease	PF05922.10| Inhibitor_I9; PF00082.16| Peptidase_S8; ;	Pro-kumamolisin, activation domain; pfam09286
A. niger ATCC 1015	203039	AN5558.5	203039	AO090003001036	ATEG_03900	AFL2G_01995	NFIA_104430	Afu4g11800	EXTRACELLULAR	trypsin-like serine protease	PF05922.10| Inhibitor_I9; PF00082.16| Peptidase_S8; ;	ABC multidrug transporter SitT
A. oryzae Rib 40	AO090003001036	AN5558.5	203039	AO090003001036	ATEG_03900	AFL2G_01995	NFIA_104430	Afu4g11800	EXTRACELLULAR	trypsin-like serine protease	PF05922.10| Inhibitor_I9; PF00082.16| Peptidase_S8; ;	alkaline serine protease
A. terreus NIH 2624	ATEG_03900	AN5558.5	203039	AO090003001036	ATEG_03900	AFL2G_01995	NFIA_104430	Afu4g11800	EXTRACELLULAR	trypsin-like serine protease	PF05922.10| Inhibitor_I9; PF00082.16| Peptidase_S8; ;	ATP-dependent protease La 2
N. fischeri CBS 544.65	NFIA_104430	AN5558.5	203039	AO090003001036	ATEG_03900	AFL2G_01995	NFIA_104430	Afu4g11800	EXTRACELLULAR	trypsin-like serine protease	PF05922.10| Inhibitor_I9; PF00082.16| Peptidase_S8; ;	S26 Type I signal peptidase (Spase; LepB; leader peptidase B; leader peptidase I;EC 3.4.21.89)
A. fumigatus Af293	Afu2g04620	AN2062.5	52945	AO090003000257	ATEG_06040	AFL2G_02721	NFIA_081390	Afu2g04620	EXTRACELLULAR	ubiquitin	PF00012.14| HSP70; PF06723.7| MreB_Mbl; ;PB012379	vacuolar protease A
A. flavus NRLL 3357	AFL2G_02721	AN2062.5	52945	AO090003000257	ATEG_06040	AFL2G_02721	NFIA_081390	Afu2g04620	EXTRACELLULAR	ubiquitin	PF00012.14| HSP70; PF06723.7| MreB_Mbl; ;PB012379	NlpC/P60-like cell-wall peptidase, putative
A. nidulans FGSC A4	AN2062.5	AN2062.5	52945	AO090003000257	ATEG_06040	AFL2G_02721	NFIA_081390	Afu2g04620	EXTRACELLULAR	ubiquitin	PF00012.14| HSP70; PF06723.7| MreB_Mbl; ;	Peptidase_S10
A. niger ATCC 1015	52945	AN2062.5	52945	AO090003000257	ATEG_06040	AFL2G_02721	NFIA_081390	Afu2g04620	EXTRACELLULAR	ubiquitin	PF00012.14| HSP70; PF06723.7| MreB_Mbl; ;PB012379	disintegrin-like metalloprotease, putative
A. oryzae Rib 40	AO090003000257	AN2062.5	52945	AO090003000257	ATEG_06040	AFL2G_02721	NFIA_081390	Afu2g04620	EXTRACELLULAR	ubiquitin	PF00012.14| HSP70; PF06723.7| MreB_Mbl; ;PB012379	metal homeostatis protein bsd2
A. terreus NIH 2624	ATEG_06040	AN2062.5	52945	AO090003000257	ATEG_06040	AFL2G_02721	NFIA_081390	Afu2g04620	EXTRACELLULAR	ubiquitin	PF00012.14| HSP70; PF06723.7| MreB_Mbl; ;	dipeptidase
N. fischeri CBS 544.65	NFIA_081390	AN2062.5	52945	AO090003000257	ATEG_06040	AFL2G_02721	NFIA_081390	Afu2g04620	EXTRACELLULAR	ubiquitin	PF00012.14| HSP70; PF06723.7| MreB_Mbl; ;PB012379	transcriptional corepressor
A. flavus NRLL 3357	AFL2G_12495	-	-	-	-	AFL2G_12495	-	-	EXTRACELLULAR	unknown	PF00082.16| Peptidase_S8;PB017520	Peptidase dimerization domain; cl09126
A. fumigatus Af293	Afu8g00360	-	-	-	ATEG_07952	-	NFIA_093900	Afu8g00360	EXTRACELLULAR	unnamed protein product	PB011193	No gene product annotation provided
N. fischeri CBS 544.65	NFIA_093900	-	-	-	ATEG_07952	-	NFIA_093900	Afu8g00360	EXTRACELLULAR	unnamed protein product	PB016507	No gene product annotation provided
A. fumigatus Af293	Afu5g06940	-	36281	-	ATEG_04374	-	NFIA_080360	Afu5g06940	CYTOPLASMIC	metallo	PF03571.1| Peptidase_M49;PB017804	Von Willebrand factor type A (vWA)
A. fumigatus Af293	Afu6g09650	-	-	AO090001000042	ATEG_03473	AFL2G_07287	NFIA_055340	Afu6g09650	CYTOPLASMIC	metallo	PF01244.15| Peptidase_M19;PB011646	26S proteasome subunit RPN7
A. fumigatus Af293	Afu1g03450	AN0256.5	138984	AO090005000756	ATEG_02548	AFL2G_00738	NFIA_021200	Afu1g03450	CYTOPLASMIC	cysteine	PF01067.16| Calpain_III; PF00648.1| Peptidase_C2; ;PB016491	ABC transporter transmembrane region
A. fumigatus Af293	Afu1g13490	AN0687.5	207954	AO090012000528	ATEG_00551	AFL2G_03425	NFIA_012010	Afu1g13490	CYTOPLASMIC	ubiquitin	PF01564.11| Spermine_synth;	beta tubulin | PASA_update:single gene model update incorporated PASA_asmbls:[pasa:asmbl_6317,status:13]
A. fumigatus Af293	Afu1g14920	AN0832.5	205471	AO090005001240	ATEG_00858	AFL2G_01167	NFIA_010500	Afu1g14920	CYTOPLASMIC	amino	PF05195.10| AMP_N; PF00557.1| Peptidase_M24; ;PB017047	Von Willebrand factor type A (vWA)
A. fumigatus Af293	Afu5g11720	AN10020.5	42779	AO090120000290	ATEG_02098	AFL2G_08297	NFIA_075560	Afu5g11720	CYTOPLASMIC	ubiquitin	PF01851.16| PC_rep;PB017913	Hypothetical protein
A. fumigatus Af293	Afu8g03930		55041	AO090103000007	ATEG_00003	AFL2G_12349	NFIA_096640	Afu8g03930	CYTOPLASMIC	ubiquitin	PF02491.14| FtsA; PF00012.14| HSP70; PF06723.7| MreB_Mbl;	Esterase_lipase (Dipeptidyl aminopeptidases / acylaminoacyl-peptidases)
A. fumigatus Af293	Afu2g15760	AN10266.5	210285	AO090012000248	ATEG_02451	AFL2G_03168	NFIA_091000	Afu2g15760	CYTOPLASMIC	ubiquitin	PF00899.15| ThiF; PF02134.15| UBACT; PF09358.4| UBA_e1_C; PF10585.1| UBA_e1_thiolCys; ;PB018189	Methionine Aminopeptidase 2
A. fumigatus Af293	Afu6g13650	AN10673.5	176760	AO090103000320	ATEG_03414	AFL2G_12074	NFIA_059600	Afu6g13650	CYTOPLASMIC	serine	PF00595.18| PDZ; PF12812.1| PDZ_1; PF00089.20| Trypsin;	AAA family ATPase, putative
A. fumigatus Af293	Afu7g00600	AN11903.5	48541	AO090113000163	ATEG_06324	AFL2G_08638	NFIA_113270	Afu7g00600	CYTOPLASMIC	serine / cystein	PF02129.1| Peptidase_S15; PF08530.4| PepX_C; ;	PCI domain
A. fumigatus Af293	Afu1g10350	AN1246.5	208318	AO090038000395	ATEG_00224	AFL2G_07735	NFIA_015330	Afu1g10350	CYTOPLASMIC	serine	PF00162.13| PGK;PB011148	20S proteasome, alpha and beta subunits
A. fumigatus Af293	Afu4g08480	AN1700.5	213093	AO090023000714	ATEG_05351	AFL2G_04532	NFIA_107690	Afu4g08480	CYTOPLASMIC	ubiquitin	PF02985.16| HEAT; PF01851.16| PC_rep; ;PB017070	Hypothetical protein
A. fumigatus Af293	Afu6g09160	AN1761.5	208917	AO090001000592	ATEG_06674	AFL2G_09240	NFIA_054840	Afu6g09160	CYTOPLASMIC	ubiquitin	PF00179.1| UQ_con;	heat shock 70 kDa protein
A. fumigatus Af293	Afu6g09190	AN1780.5	53008	AO090001000597	ATEG_06681	AFL2G_09244	NFIA_054880	Afu6g09190	CYTOPLASMIC	metallo	PF05195.10| AMP_N; PF00557.1| Peptidase_M24; ;	Nucleoside-diphosphate-sugar epimerase
A. fumigatus Af293	Afu4g09730	AN1850.5	51112	AO090003001258	ATEG_00766	AFL2G_01803	NFIA_106310	Afu4g09730	CYTOPLASMIC	metallo	PF01435.12| Peptidase_M48;	pheromone processing endoprotease Kex2
A. fumigatus Af293	Afu6g07760	AN1922.5	55956	AO090003000166	ATEG_05888	AFL2G_02797	NFIA_053430	Afu6g07760	CYTOPLASMIC	ubiquitin	PF01399.21| PCI; PF10602.3| RPN7; ;PB016598	Multidrug resistance protein 4
A. fumigatus Af293	Afu2g04910	AN2085.5	208805	AO090003000295	ATEG_06012	AFL2G_02686	NFIA_081640	Afu2g04910	CYTOPLASMIC	threonine	PF00227.1| Proteasome; PF12465.2| Pr_beta_C; ;	kgdB | Putative dihydrolipoamide S-succinyl transferase with a predicted role in the TCA cycle
A. fumigatus Af293	Afu5g07340	AN2238.5	57261	AO090701000219	ATEG_09344	AFL2G_05863	NFIA_079930	Afu5g07340	CYTOPLASMIC	ubiquitin	PF00226.25| DnaJ; PF01556.12| DnaJ_C; ;PB010421	aminopeptidase, putative
A. fumigatus Af293	Afu3g07820	AN2917.5	52442	AO090020000414	ATEG_01695	AFL2G_10907	NFIA_069340	Afu3g07820	CYTOPLASMIC	ubiquitin	PF00004.23| AAA; PF07728.8| AAA_5; ;PB018691	Peptidase_C13
A. fumigatus Af293	Afu3g08330	AN2972.5	207328	AO090005001444	ATEG_01637	AFL2G_01347	NFIA_068790	Afu3g08330	CYTOPLASMIC	serine	PF00574.17| CLP_protease;PB000318	ATP-dependent RNA helicase dbp6
A. fumigatus Af293	Afu3g12420	AN3091.5	-	AO090005000726	ATEG_04148	AFL2G_00714	NFIA_064880	Afu3g12420	CYTOPLASMIC	metallo endopeptidases	PF01431.1| Peptidase_M13; PF05649.7| Peptidase_M13_N; ;	S. cerevisiae ortholog RPN1 has protein binding, bridging and localizes to nucleus, endoplasmic reticulum, proteasome regulatory particle, base subcomplex, proteasome storage granule
A. fumigatus Af293	Afu3g12510	AN3098.1	207088	AO090005000718	ATEG_04142	AFL2G_00707	NFIA_064790	Afu3g12510	CYTOPLASMIC	ubiquitin	PF00004.23| AAA; PF07724.8| AAA_2; PF07728.8| AAA_5; PF02933.11| CDC48_2; PF02359.12| CDC48_N; PF01078.15| Mg_chelatase; PF05496.6| RuvB_N; PF06068.7| TIP49; ;PB019405	aspartic endopeptidase Pep1
A. fumigatus Af293	Afu3g05550	AN3449.5	53103	AO090020000027	ATEG_08980	AFL2G_11244	NFIA_071640	Afu3g05550	CYTOPLASMIC	cysteine	PF02338.1| OTU;	conserved hypothetical protein
A. fumigatus Af293	Afu3g05450	AN3459.5	209195	AO090020000015	ATEG_08990	AFL2G_11253	NFIA_071740	Afu3g05450	CYTOPLASMIC	metallo	PF07687.8| M20_dimer; PF01546.22| Peptidase_M20; ;	Rad4 transglutaminase-like domain
A. fumigatus Af293	Afu6g07980	AN4182.5	47895	AO090003000133	ATEG_05857	AFL2G_02822	NFIA_053680	Afu6g07980	CYTOPLASMIC	cycline	PF00069.19| Pkinase; PF07714.1| Pkinase_Tyr; ;	No gene product annotation provided
A. fumigatus Af293	Afu2g03400	AN4492.5	181700	AO090120000247	ATEG_09553	AFL2G_08262	NFIA_035750	Afu2g03400	CYTOPLASMIC	ubiquitin	PF01398.15| Mov34;PB017992	Ubiquitin-protein ligase
A. fumigatus Af293	Afu1g07440	AN5129.5	181371	AO090012000995	ATEG_10178	AFL2G_03855	NFIA_017310	Afu1g07440	CYTOPLASMIC	ubiquitin	PF02782.10| FGGY_C; PF02491.14| FtsA; PF00012.14| HSP70; PF06723.7| MreB_Mbl; ;PB015875	Predicted metalloendopeptidase
A. fumigatus Af293	Afu6g06440	AN5784.5	54260	AO090003000015	ATEG_07414	AFL2G_02924	NFIA_052080	Afu6g06440	CYTOPLASMIC	threonine	PF00227.1| Proteasome;	Phosphoglycerate_kinase
A. fumigatus Af293	Afu6g06350	AN5793.5	-	AO090003000005	ATEG_07405	AFL2G_02933	NFIA_051980	Afu6g06350	CYTOPLASMIC	serine	PF00227.1| Proteasome;	AAA family ATPase, CDC48 subfamily (Dipeptidyl aminopeptidases/acylaminoacyl-peptidases
A. fumigatus Af293	Afu7g06050	AN6741.5	-	AO090005000469	ATEG_06321	AFL2G_00459	NFIA_027290	Afu7g06050	CYTOPLASMIC	ubiquitin	PF09668.4| Asp_protease; PF08284.5| RVP_2; PF00627.25| UBA; PF00240.17| ubiquitin; ;PB000167	Proteinase, putative
A. fumigatus Af293	Afu5g01430	AN6796.5	210782	AO090012000695	ATEG_09753	AFL2G_03570	NFIA_040680	Afu5g01430	CYTOPLASMIC	cysteine	PF01965.1| DJ-1_PfpI;	S. cerevisiae ortholog MAP2 has metalloaminopeptidase activity and has role in proteolysis
A. fumigatus Af293	Afu5g13640	AN6915.5	211232	-	ATEG_06145	AFL2G_08496	NFIA_073390	Afu5g13640	CYTOPLASMIC	serine	PF05903.8| DUF862; PF08324.5| PUL; PF00085.14| Thioredoxin;PB018003	mst3-like protein kinase
A. fumigatus Af293	Afu2g05590	AN7491.5	37575	AO090001000670	ATEG_06746	AFL2G_09306	NFIA_082310	Afu2g05590	CYTOPLASMIC	ubiquitin	PF01088.15| Peptidase_C12;	Predicted calpain-like cysteine protease involved in a signaling pathway that activates PacC transcription factor in response to alkaline ambient pH
A. fumigatus Af293	Afu5g08370	AN7704.5	57150	AO090701000756	ATEG_08269	AFL2G_06332	NFIA_078910	Afu5g08370	CYTOPLASMIC	serine / threonine	PF09070.5| PFU; PF08324.5| PUL; PF00400.26| WD40;PB009325	PCI domain
A. fumigatus Af293	Afu5g08010	AN7733.5	54699	AO090701000715	ATEG_08325	AFL2G_06299	NFIA_079290	Afu5g08010	CYTOPLASMIC	serine / threonine	PF00795.1| CN_hydrolase;	Peptidase dimerization domain
A. fumigatus Af293	Afu7g05930	-	209872	AO090005000457	ATEG_06341	AFL2G_00447	NFIA_027170	Afu7g05930	CYTOPLASMIC	metallo	PF01432.14| Peptidase_M3;PB006525	Vacuolar protease A precursor | PASA_update:no change
A. fumigatus Af293	Afu7g00250	-	-	-	-	-	-	Afu7g00250	CYTOPLASMIC	tyrosin kinase	PF10644.3| Misat_Myo_SegII; PF00091.19| Tubulin; PF03953.11| Tubulin_C;PB000081	Methionine Aminopeptidase 2
A. fumigatus Af293	Afu7g07100	-	-	-	-	-	-	Afu7g07100	CYTOPLASMIC	serine / threonine	PF07865.5| DUF1652; PF08662.5| eIF2A; PF05729.6| NACHT; PF07676.6| PD40; PF00400.26| WD40;PB018968	Signal peptide peptidase; cl01342
A. flavus NRLL 3357	AFL2G_09210	-	40925	AO090001000566	-	AFL2G_09210	NFIA_040500	-	CYTOPLASMIC	pyrazole	PF08240.6| ADH_N; PF00107.20| ADH_zinc_N; PF01262.15| AlaDh_PNT_C;PB015605	Hypothetical protein
A. flavus NRLL 3357	AFL2G_10391	-	-	AO090009000281	-	AFL2G_10391	-	-	CYTOPLASMIC	serine (benzamidine)	PF10644.3| Misat_Myo_SegII; PF00091.19| Tubulin; PF03953.11| Tubulin_C;PB000081	Pyridoxal-phosphate dependent enzyme
A. flavus NRLL 3357	AFL2G_02964	-	-	AO090012000022	-	AFL2G_02964	-	-	CYTOPLASMIC	metallo	PF07687.8| M20_dimer; PF01546.22| Peptidase_M20; ;PB017848	Peptidase C19 contains ubiquitinyl hydrolases
A. flavus NRLL 3357	AFL2G_07004	-	-	AO090026000246	-	AFL2G_07004	-	-	CYTOPLASMIC	aspartic	PF12695.1| Abhydrolase_5; PF12697.1| Abhydrolase_6; PF02129.1| Peptidase_S15; PF08530.4| PepX_C; ;	Band_7_prohibitin
A. flavus NRLL 3357	AFL2G_08185	-	-	AO090120000162	-	AFL2G_08185	-	-	CYTOPLASMIC	metallo	PF00557.1| Peptidase_M24;PB016017	ubiquitin C-terminal hydrolase CreB
A. flavus NRLL 3357	AFL2G_04274	AN0224.5	35620	AO090023000428	ATEG_05010	AFL2G_04274	NFIA_057190	Afu6g11500	CYTOPLASMIC	trypsin-like serine protease	PF01244.15| Peptidase_M19;	Peptidase dimerization domain
A. flavus NRLL 3357	AFL2G_01139	AN0858.5	205443	AO090005001209	ATEG_00825	AFL2G_01139	NFIA_010150	Afu1g15270	CYTOPLASMIC	ubiquitin	PF00004.23| AAA; PF07724.8| AAA_2; PF07726.5| AAA_3; PF07728.8| AAA_5; PF01637.12| Arch_ATPase; PF10431.3| ClpB_D2-small; PF02861.14| Clp_N; PF00437.14| GSPII_E; PF01695.11| IstB_IS21; PF01078.15| Mg_chelatase; PF00910.16| RNA_helicase; PF00158.20| Sigma54_activat; ;PB011842	aminopeptidase, putative
A. flavus NRLL 3357	AFL2G_02141	AN10079.5	52004	AO090003000879	ATEG_03748	AFL2G_02141	NFIA_020190	Afu1g04560	CYTOPLASMIC	metallo	PF01979.14| Amidohydro_1; PF00449.14| Urease_alpha; PF00699.14| Urease_beta; PF00547.12| Urease_gamma; ;PB001231	Peptidase_M16
A. flavus NRLL 3357	AFL2G_12349		55041	AO090103000007	ATEG_00003	AFL2G_12349	NFIA_096640	Afu8g03930	CYTOPLASMIC	ubiquitin	PF02491.14| FtsA; PF00012.14| HSP70; PF06723.7| MreB_Mbl;	Peptidase_C19
A. flavus NRLL 3357	AFL2G_03168	AN10266.5	210285	AO090012000248	ATEG_02451	AFL2G_03168	NFIA_091000	Afu2g15760	CYTOPLASMIC	ubiquitin	PF00899.15| ThiF; PF02134.15| UBACT; PF09358.4| UBA_e1_C; PF10585.1| UBA_e1_thiolCys; ;PB018189	Preprotein translocase subunit Sec63
A. flavus NRLL 3357	AFL2G_03015	-	43768	AO090012000080	-	AFL2G_03015	-	-	CYTOPLASMIC	metallo	PF07687.8| M20_dimer; PF01546.22| Peptidase_M20; ;PB004198	Allantoate amidohydrolase
A. flavus NRLL 3357	AFL2G_12074	AN10673.5	176760	AO090103000320	ATEG_03414	AFL2G_12074	NFIA_059600	Afu6g13650	CYTOPLASMIC	serine	PF00595.18| PDZ; PF12812.1| PDZ_1; PF00089.20| Trypsin;	WD40 domain
A. flavus NRLL 3357	AFL2G_06611	AN11679.5	36655	AO090026000702	ATEG_04413	AFL2G_06611	NFIA_014340	Afu1g11250	CYTOPLASMIC	metallo	PF07687.8| M20_dimer; PF01546.22| Peptidase_M20; ;PB017848	Ubiquitin-conjugating enzyme E2
A. flavus NRLL 3357	AFL2G_07415	AN1184.5	45764	AO090003000931	ATEG_07168	AFL2G_07415	-	-	CYTOPLASMIC	metallo	PF01979.14| Amidohydro_1; PF07969.5| Amidohydro_3; ;PB000737	Peptidase dimerization domain
A. flavus NRLL 3357	AFL2G_08638	AN11903.5	48541	AO090113000163	ATEG_06324	AFL2G_08638	NFIA_113270	Afu7g00600	CYTOPLASMIC	serine / cystein	PF02129.1| Peptidase_S15; PF08530.4| PepX_C; ;	Peptidase C19 contains ubiquitinyl hydrolases
A. flavus NRLL 3357	AFL2G_07155	AN11985.5	46404	AO090026000081	ATEG_07760	AFL2G_07155	NFIA_002150	Afu3g01210	CYTOPLASMIC	cysteine	PF01965.1| DJ-1_PfpI;	Peptidase family M49; pfam03571
A. flavus NRLL 3357	AFL2G_07735	AN1246.5	208318	AO090038000395	ATEG_00224	AFL2G_07735	NFIA_015330	Afu1g10350	CYTOPLASMIC	serine	PF00162.13| PGK;PB011148	unnamed protein product
A. flavus NRLL 3357	AFL2G_04532	AN1700.5	213093	AO090023000714	ATEG_05351	AFL2G_04532	NFIA_107690	Afu4g08480	CYTOPLASMIC	ubiquitin	PF02985.16| HEAT; PF01851.16| PC_rep; ;PB016830	proteasome subunit alpha type
A. flavus NRLL 3357	AFL2G_02686	AN2085.5	208805	AO090003000295	ATEG_06012	AFL2G_02686	NFIA_081640	Afu2g04910	CYTOPLASMIC	threonine	PF00227.1| Proteasome; PF12465.2| Pr_beta_C; ;	Peptidase_ M48
A. flavus NRLL 3357	AFL2G_08884	AN2779.5	52105	AO090038000076	-	AFL2G_08884	-	-	CYTOPLASMIC	histidine	PF01979.14| Amidohydro_1; PF07969.5| Amidohydro_3; ;	Negative regulator of the PHO system
A. flavus NRLL 3357	AFL2G_10907	AN2917.5	52442	AO090020000414	ATEG_01695	AFL2G_10907	NFIA_069340	Afu3g07820	CYTOPLASMIC	ubiquitin	PF00004.23| AAA; PF07728.8| AAA_5; ;PB018691	Alkaline serine protease Alp1
A. flavus NRLL 3357	AFL2G_00714	AN3091.5	-	AO090005000726	ATEG_04148	AFL2G_00714	NFIA_064880	Afu3g12420	CYTOPLASMIC	metallo endopeptidases	PF01431.1| Peptidase_M13; PF05649.7| Peptidase_M13_N; ;	alkaline serine protease
A. flavus NRLL 3357	AFL2G_11260	AN3466.5	56101	AO090020000008	ATEG_09000	AFL2G_11260	NFIA_071820	Afu3g05370	CYTOPLASMIC	serine / cystein	PF00198.17| 2-oxoacid_dh; PF00364.16| Biotin_lipoyl; ;PB019080	Peptidase dimerization domain
A. flavus NRLL 3357	AFL2G_02593	AN3716.5	207705	AO090003000397	ATEG_03313	AFL2G_02593	NFIA_058730	Afu6g12770	CYTOPLASMIC	ubiquitin	PF01399.21| PCI;PB001935	Peptidase_M16
A. flavus NRLL 3357	AFL2G_02822	AN4182.5	47895	AO090003000133	ATEG_05857	AFL2G_02822	NFIA_053680	Afu6g07980	CYTOPLASMIC	cycline	PF00069.19| Pkinase; PF07714.1| Pkinase_Tyr; ;	heat shock 70 kDa protein
A. flavus NRLL 3357	AFL2G_10011	AN4282.5	130008	AO090102000639	ATEG_07980	AFL2G_10011	NFIA_037760	Afu5g04330	CYTOPLASMIC	amino	PF01433.1| Peptidase_M1;PB000971	eukaryotic translation initiation factor eIF-4A subunit, putative
A. flavus NRLL 3357	AFL2G_04710	AN4401,5	57091	AO090023000896	ATEG_05543	AFL2G_04710	NFIA_093940	Afu4g06900	CYTOPLASMIC	amino	PF00733.15| Asn_synthase;PB011735	Esterases and lipases (serine peptidase)
A. flavus NRLL 3357	AFL2G_08534	AN5055.5	-	AO090113000045	ATEG_00426	AFL2G_08534	NFIA_093960	Afu8g00460	CYTOPLASMIC	amino	PF00557.1| Peptidase_M24; PF01753.12| zf-MYND; ;PB006160	Methionine Aminopeptidase 2
A. flavus NRLL 3357	AFL2G_11552	-	54419	AO090010000375	-	AFL2G_11552	-	-	CYTOPLASMIC	amino	PF00144.18| Beta-lactamase; PF07930.6| DAP_B; ;	conserved hypothetical protein
A. flavus NRLL 3357	AFL2G_03855	AN5129.5	181371	AO090012000995	ATEG_10178	AFL2G_03855	NFIA_017310	Afu1g07440	CYTOPLASMIC	ubiquitin	PF02491.14| FtsA; PF00012.14| HSP70; PF06723.7| MreB_Mbl;PB018876	Serine/threonine-protein kinase pak1/shk1
A. flavus NRLL 3357	AFL2G_01463	AN5199.5	56136	AO090005001568	ATEG_03700	AFL2G_01463	NFIA_053010	Afu6g07330	CYTOPLASMIC	metallo	PF00557.1| Peptidase_M24;PB006160	WD40 domain
A. flavus NRLL 3357	AFL2G_02924	AN5784.5	54260	AO090003000015	ATEG_07414	AFL2G_02924	NFIA_052080	Afu6g06440	CYTOPLASMIC	threonine	PF00227.1| Proteasome;	heat shock 70 kDa protein
A. flavus NRLL 3357	AFL2G_02933	AN5793.5	-	AO090003000005	ATEG_07405	AFL2G_02933	NFIA_051980	Afu6g06350	CYTOPLASMIC	serine	PF00227.1| Proteasome; PF10584.3| Proteasome_A_N; ;	alkaline serine protease (PR1), putative
A. flavus NRLL 3357	AFL2G_05646	AN5810.5	211731	AO090011000942	ATEG_06859	AFL2G_05646	NFIA_083240	Afu2g07500	CYTOPLASMIC	amino	PF05195.10| AMP_N; PF00557.1| Peptidase_M24; ;	Hypothetical protein
A. flavus NRLL 3357	AFL2G_06777	AN5872.5	36822	AO090026000504	ATEG_01437	AFL2G_06777	NFIA_086680	Afu2g11440	CYTOPLASMIC	threonine	PF00227.1| Proteasome; PF10584.3| Proteasome_A_N; ;PB001429	DNA-damage inducible protein ddi1 (V-snare-master 1)
A. flavus NRLL 3357	AFL2G_04258	AN6462.5	170877	AO090023000409	ATEG_04994	AFL2G_04258	NFIA_057320	Afu6g11660	CYTOPLASMIC	Arachidonoyl-serotonin	PF07687.8| M20_dimer; PF01546.22| Peptidase_M20; ;PB017848	PCI domain
A. flavus NRLL 3357	AFL2G_05744	AN6569.5	53400	AO090701000097	ATEG_07003	AFL2G_05744	NFIA_051040	Afu6g04510	CYTOPLASMIC	metallo	PF00814.19| Peptidase_M22;	transcriptional corepressor
A. flavus NRLL 3357	AFL2G_10130	AN6640.5	134125	AO090009000593	ATEG_07098	AFL2G_10130	NFIA_050230	Afu6g03710	CYTOPLASMIC	Arachidonoyl-serotonin	PF07687.8| M20_dimer; PF01546.22| Peptidase_M20; ;PB017848	Ubiquitin-conjugating enzyme E2
A. flavus NRLL 3357	AFL2G_00459	AN6741.5	-	AO090005000469	ATEG_06321	AFL2G_00459	NFIA_027290	Afu7g06050	CYTOPLASMIC	ubiquitin	PF09668.4| Asp_protease; PF08284.5| RVP_2; PF00627.25| UBA; PF00240.17| ubiquitin; ;PB014740	Type 1 glutamine amidotransferase (GATase1)-like
A. flavus NRLL 3357	AFL2G_05589	AN6792.5	48886	AO090011000879	ATEG_02234	AFL2G_05589	NFIA_083910	-	CYTOPLASMIC	cysteine	PF07479.8| NAD_Gly3P_dh_C; PF01210.17| NAD_Gly3P_dh_N; ;	Proteasome subunit alpha
A. flavus NRLL 3357	AFL2G_03570	AN6796.5	210782	AO090012000695	ATEG_09753	AFL2G_03570	NFIA_040680	Afu5g01430	CYTOPLASMIC	cysteine	PF01965.1| DJ-1_PfpI;	dipeptidyl peptidase III
A. flavus NRLL 3357	AFL2G_12452	AN6988.5	53717	AO090206000022	ATEG_02758	AFL2G_12452	NFIA_028690	Afu4g04660	CYTOPLASMIC	serine	PF00004.23| AAA; PF07724.8| AAA_2; PF07728.8| AAA_5; PF05496.6| RuvB_N; ;PB007134	ADAM family of metalloprotease ADM-A
A. flavus NRLL 3357	AFL2G_05100	AN7083.5	-	AO090011000314	ATEG_04719	AFL2G_05100	NFIA_093920	Afu8g00380	CYTOPLASMIC	amino	PF12695.1| Abhydrolase_5; PF12697.1| Abhydrolase_6; PF05448.1| AXE1; PF02129.1| Peptidase_S15; PF00326.1| Peptidase_S9;	Hydrolases of the alpha/beta superfamily
A. flavus NRLL 3357	AFL2G_09306	AN7491.5	37575	AO090001000670	ATEG_06746	AFL2G_09306	NFIA_082310	Afu2g05590	CYTOPLASMIC	ubiquitin	PF01088.15| Peptidase_C12;	nsfA | Putative secretory component; ortholog of S. cerevisiae Sec18p
A. flavus NRLL 3357	AFL2G_09257	AN7529.5	178113	AO090001000612	ATEG_06694	AFL2G_09257	NFIA_055270	Afu6g09600	CYTOPLASMIC	metallo	PF07687.8| M20_dimer; PF01546.22| Peptidase_M20; ;PB017848	similar to GliJ
A. flavus NRLL 3357	AFL2G_06332	AN7704.5	57150	AO090701000756	ATEG_08269	AFL2G_06332	NFIA_078910	Afu5g08370	CYTOPLASMIC	serine / threonine	PF09070.5| PFU; PF08324.5| PUL; PF00400.26| WD40;	Peptidase_C65
A. flavus NRLL 3357	AFL2G_06299	AN7733.5	54699	AO090701000715	ATEG_08325	AFL2G_06299	NFIA_079290	Afu5g08010	CYTOPLASMIC	serine / threonine	PF00795.1| CN_hydrolase;	Proteasome_alpha_type_4
A. flavus NRLL 3357	AFL2G_10948	AN7789.5	190815	AO090020000364	ATEG_01966	AFL2G_10948	-	-	CYTOPLASMIC	serine	PF02129.1| Peptidase_S15; PF08530.4| PepX_C; ;	Allantoate amidohydrolase
A. flavus NRLL 3357	AFL2G_01751	AN8044.5	41311	AO090003001317	ATEG_09820	AFL2G_01751	NFIA_040110	Afu5g02010	CYTOPLASMIC	metallo	PF00675.14| Peptidase_M16; PF05193.15| Peptidase_M16_C; ;PB017369	Peptidase_C12
A. flavus NRLL 3357	AFL2G_09699	AN8054.5		AO090102000273	ATEG_09170	AFL2G_09699	NFIA_039960	Afu5g02150	CYTOPLASMIC	serine	PF00227.1| Proteasome; PF10584.3| Proteasome_A_N; ;	proteasome regulatory particle subunit (RpnK), putative
A. flavus NRLL 3357	AFL2G_04213	AN8476.5	44832	AO090023000358	ATEG_01966	AFL2G_04213	-	-	CYTOPLASMIC	serine	PF02129.1| Peptidase_S15; PF08530.4| PepX_C; ;PB014510	Amidohydrolase, putative
A. flavus NRLL 3357	AFL2G_08779		42424	AO090138000101	-	AFL2G_08779	-	-	CYTOPLASMIC	cysteine	PF01965.1| DJ-1_PfpI;	methionine aminopeptidase
A. flavus NRLL 3357	AFL2G_02171		43537	AO090003000847	ATEG_03013	AFL2G_02171	NFIA_093960	-	CYTOPLASMIC	metallo	PF00557.1| Peptidase_M24;	nuclear pore complex subunit Nup133, putative
A. flavus NRLL 3357	AFL2G_00318	-	178302	AO090005000315	-	AFL2G_00318	-	-	CYTOPLASMIC	metallo	PF01546.22| Peptidase_M20;PB005863	P-loop containing Nucleoside Triphosphate Hydrolases; cl09099
A. flavus NRLL 3357	AFL2G_01621	-	193702	AO090003001465	ATEG_07563	AFL2G_01621	-	-	CYTOPLASMIC	serine	PF02129.1| Peptidase_S15; PF08530.4| PepX_C; ;	dipeptidase
A. flavus NRLL 3357	AFL2G_00447	-	209872	AO090005000457	ATEG_06341	AFL2G_00447	NFIA_027170	Afu7g05930	CYTOPLASMIC	metallo	PF01432.14| Peptidase_M3;PB006525	extracellular elastinolytic metalloproteinase
A. nidulans FGSC A4	AN0224.5	AN0224.5	35620	AO090023000428	ATEG_05010	AFL2G_04274	NFIA_057190	Afu6g11500	CYTOPLASMIC	trypsin-like serine protease	PF01244.15| Peptidase_M19;	calpain-like protein
A. nidulans FGSC A4	AN0832.5	AN0832.5	205471	AO090005001240	ATEG_00858	AFL2G_01167	NFIA_010500	Afu1g14920	CYTOPLASMIC	amino	PF05195.10| AMP_N; PF00557.1| Peptidase_M24; ;	Predicted Zn-dependent peptidases
A. nidulans FGSC A4	AN0858.5	AN0858.5	205443	AO090005001209	ATEG_00825	AFL2G_01139	NFIA_010150	Afu1g15270	CYTOPLASMIC	ubiquitin	PF00004.23| AAA; PF07724.8| AAA_2; PF07728.8| AAA_5; PF10431.3| ClpB_D2-small; PF02861.14| Clp_N; PF01695.11| IstB_IS21; PF01078.15| Mg_chelatase; PF03205.8| MobB; PF00910.16| RNA_helicase; PF00158.20| Sigma54_activat; ;	Peptidase dimerization domain
A. nidulans FGSC A4	AN10020.5	AN10020.5	42779	AO090120000290	ATEG_02098	AFL2G_08297	NFIA_075560	Afu5g11720	CYTOPLASMIC	ubiquitin	PF01851.16| PC_rep;	proteasome subunit alpha type
A. nidulans FGSC A4	AN10079.5	AN10079.5	52004	AO090003000879	ATEG_03748	AFL2G_02141	NFIA_020190	Afu1g04560	CYTOPLASMIC	metallo	PF01979.14| Amidohydro_1; PF07969.5| Amidohydro_3; PF00449.14| Urease_alpha; PF00699.14| Urease_beta; PF00547.12| Urease_gamma;	Multidrug resistance-associated protein
A. nidulans FGSC A4	AN10266.5	AN10266.5	210285	AO090012000248	ATEG_02451	AFL2G_03168	NFIA_091000	Afu2g15760	CYTOPLASMIC	ubiquitin	PF00899.15| ThiF; PF02134.15| UBACT; PF09358.4| UBA_e1_C; PF10585.1| UBA_e1_thiolCys; ;	aspartic endopeptidase (AP1), putative
A. nidulans FGSC A4	AN10540.5	AN10540.5	-	AO090023000980	-	-	NFIA_110010	Afu4g06140	CYTOPLASMIC	metallo	PF03571.1| Peptidase_M49;	Vacuole effluxer Atg22 like; pfam11700
A. nidulans FGSC A4	AN11679.5	AN11679.5	36655	AO090026000702	ATEG_04413	AFL2G_06611	NFIA_014340	Afu1g11250	CYTOPLASMIC	metallo	PF07687.8| M20_dimer; PF01546.22| Peptidase_M20; ;	Transcription-associated recombination protein
A. nidulans FGSC A4	AN1182.5	AN1182.5	208263	AO090038000317	ATEG_00287	AFL2G_07674	NFIA_014730	Afu1g10910	CYTOPLASMIC	serine (benzamidine)	PF10644.3| Misat_Myo_SegII; PF00091.19| Tubulin; PF03953.11| Tubulin_C;	alkaline serine protease
A. nidulans FGSC A4	AN1184.5	AN1184.5	45764	AO090003000931	ATEG_07168	AFL2G_07415	-	-	CYTOPLASMIC	metallo	PF01979.14| Amidohydro_1; PF07969.5| Amidohydro_3; ;	NTF2 and RRM domain protein
A. nidulans FGSC A4	AN11903.5	AN11903.5	48541	AO090113000163	ATEG_06324	AFL2G_08638	NFIA_113270	Afu7g00600	CYTOPLASMIC	serine / cystein	PF12697.1| Abhydrolase_6; PF02129.1| Peptidase_S15; PF08530.4| PepX_C;	ABC transporter transmembrane region; cl00549
A. nidulans FGSC A4	AN1246.5	AN1246.5	208318	AO090038000395	ATEG_00224	AFL2G_07735	NFIA_015330	Afu1g10350	CYTOPLASMIC	serine	PF00162.13| PGK;	26S proteasome subunit RPN7
A. nidulans FGSC A4	AN1582.5	AN1582.5	-	-	-	-	-	-	CYTOPLASMIC	metallo	PF01321.12| Creatinase_N; PF00557.1| Peptidase_M24; ;	Predicted Zn-dependent peptidases
A. nidulans FGSC A4	AN1583.5	AN1583.5	-	-	-	-	-	-	CYTOPLASMIC	metallo	PF07687.8| M20_dimer; PF01546.22| Peptidase_M20; ;	Urease gamma-subunit
A. nidulans FGSC A4	AN1700.5	AN1700.5	213093	AO090023000714	ATEG_05351	AFL2G_04532	NFIA_107690	Afu4g08480	CYTOPLASMIC	ubiquitin	PF02985.16| HEAT; PF01851.16| PC_rep; ;	ubiquitin
A. nidulans FGSC A4	AN2085.5	AN2085.5	208805	AO090003000295	ATEG_06012	AFL2G_02686	NFIA_081640	Afu2g04910	CYTOPLASMIC	threonine	PF00227.1| Proteasome; PF12465.2| Pr_beta_C; ;	S. cerevisiae ortholog MCX1 has role in protein refolding and localizes to mitochondrial matrix
A. nidulans FGSC A4	AN2779.5	AN2779.5	52105	AO090038000076	-	AFL2G_08884	-	-	CYTOPLASMIC	histidine	PF01979.14| Amidohydro_1; PF07969.5| Amidohydro_3; ;	Insulinase (Peptidase family M16); pfam00675
A. nidulans FGSC A4	AN2917.5	AN2917.5	52442	AO090020000414	ATEG_01695	AFL2G_10907	NFIA_069340	Afu3g07820	CYTOPLASMIC	ubiquitin	PF00004.23| AAA; PF07728.8| AAA_5; ;	Tripeptidyl peptidase SED3
A. nidulans FGSC A4	AN3943.5	AN3943.5	208631	-	ATEG_05843	AFL2G_02843	NFIA_053820	-	CYTOPLASMIC	cysteine	PF01470.1| Peptidase_C15;	amidohydrolase
A. nidulans FGSC A4	AN4282.5	AN4282.5	130008	AO090102000639	ATEG_07980	AFL2G_10011	NFIA_037760	Afu5g04330	CYTOPLASMIC	amino	PF01433.1| Peptidase_M1;	Signal peptidase subunit; cl04601
A. nidulans FGSC A4	AN4401.5	AN4401,5	57091	AO090023000896	ATEG_05543	AFL2G_04710	NFIA_093940	Afu4g06900	CYTOPLASMIC	amino	PF00733.15| Asn_synthase;	metacaspase
A. nidulans FGSC A4	AN4492.5	AN4492.5	181700	AO090120000247	ATEG_09553	AFL2G_08262	NFIA_035750	Afu2g03400	CYTOPLASMIC	ubiquitin	PF01398.15| Mov34;	RNP domain protein
A. nidulans FGSC A4	AN5129.5	AN5129.5	181371	AO090012000995	ATEG_10178	AFL2G_03855	NFIA_017310	Afu1g07440	CYTOPLASMIC	ubiquitin	PF02491.14| FtsA; PF00012.14| HSP70; PF06723.7| MreB_Mbl;	Ras-like GTPase superfamily
A. nidulans FGSC A4	AN5199.5	AN5199.5	56136	AO090005001568	ATEG_03700	AFL2G_01463	NFIA_053010	Afu6g07330	CYTOPLASMIC	metallo	PF00557.1| Peptidase_M24; PF01753.12| zf-MYND; ;	Conserved hypothetical protein
A. nidulans FGSC A4	AN5466.5	AN5466.5	-	-	-	-	-	-	CYTOPLASMIC	metallo	PF03571.1| Peptidase_M49;	WD40 domain
A. nidulans FGSC A4	AN5747.5	AN5747.5	212230	AO090003000056	ATEG_02903	AFL2G_02889	NFIA_052430	Afu6g06780	CYTOPLASMIC	serine	PF00004.23| AAA; PF07724.8| AAA_2; PF07728.8| AAA_5; PF05496.6| RuvB_N; ;	aspergillopepsin, putaitve
A. nidulans FGSC A4	AN5784.5	AN5784.5	54260	AO090003000015	ATEG_07414	AFL2G_02924	NFIA_052080	Afu6g06440	CYTOPLASMIC	threonine	PF00227.1| Proteasome;	beta tubulin | PASA_update:single gene model update incorporated PASA_asmbls:[pasa:asmbl_6317,status:13]
A. nidulans FGSC A4	AN5810.5	AN5810.5	211731	AO090011000942	ATEG_06859	AFL2G_05646	NFIA_083240	Afu2g07500	CYTOPLASMIC	amino	PF05195.10| AMP_N; PF00557.1| Peptidase_M24; ;	spermidine synthase
A. nidulans FGSC A4	AN5812.5	AN5812.5	202191	AO090011000940	ATEG_06861	AFL2G_05644	NFIA_083260	-	CYTOPLASMIC	metallo	PF09127.5| Leuk-A4-hydro_C; PF01433.1| Peptidase_M1; ;	OTU-like cysteine protease, putative
A. nidulans FGSC A4	AN6547.5	AN6547.5	53388	AO090701000060	ATEG_06968	AFL2G_05712	NFIA_051340	Afu6g04790	CYTOPLASMIC	serine	PF00227.1| Proteasome; PF10584.3| Proteasome_A_N; ;	aminopeptidase, putative
A. nidulans FGSC A4	AN6741.5	AN6741.5	-	AO090005000469	ATEG_06321	AFL2G_00459	NFIA_027290	Afu7g06050	CYTOPLASMIC	ubiquitin	PF09668.4| Asp_protease; PF00077.1| RVP; PF08284.5| RVP_2; PF00627.25| UBA; PF00240.17| ubiquitin;	Peptidase domain in the S8 and S53 families; cl10459
A. nidulans FGSC A4	AN6792.5	AN6792.5	48886	AO090011000879	ATEG_02234	AFL2G_05589	NFIA_083910	-	CYTOPLASMIC	cysteine	PF07479.8| NAD_Gly3P_dh_C; PF01210.17| NAD_Gly3P_dh_N; ;	ATP-dependent protease (CrgA), putative
A. nidulans FGSC A4	AN6796.5	AN6796.5	210782	AO090012000695	ATEG_09753	AFL2G_03570	NFIA_040680	Afu5g01430	CYTOPLASMIC	cysteine	PF01965.1| DJ-1_PfpI;	proteasome component Pup3, putative
A. nidulans FGSC A4	AN6803.5	AN6803.5	118837	AO090701000541	ATEG_09957	AFL2G_06162	NFIA_113170	Afu7g00550	CYTOPLASMIC	tryptophan-aspartic	PF08662.5| eIF2A; PF05729.6| NACHT; PF11715.2| Nup160; PF07676.6| PD40; PF10584.3| Proteasome_A_N; PF00400.26| WD40; ;	Saccharomyces cerevisiae N-terminal amidase NTA1, and related proteins (class 3 nitrilases); cd07566
A. nidulans FGSC A4	AN7491.5	AN7491.5	37575	AO090001000670	ATEG_06746	AFL2G_09306	NFIA_082310	Afu2g05590	CYTOPLASMIC	ubiquitin	PF01088.15| Peptidase_C12;	Protein transport protein sec23
A. nidulans FGSC A4	AN7733.5	AN7733.5	54699	AO090701000715	ATEG_08325	AFL2G_06299	NFIA_079290	Afu5g08010	CYTOPLASMIC	serine / threonine	PF00795.1| CN_hydrolase;	cysteine protease atg4
A. nidulans FGSC A4	AN7789.5	AN7789.5	190815	AO090020000364	ATEG_01966	AFL2G_10948	-	-	CYTOPLASMIC	serine	PF12697.1| Abhydrolase_6; PF02129.1| Peptidase_S15; PF08530.4| PepX_C;	AAA family ATPase, CDC48 subfamily (Dipeptidyl aminopeptidases/acylaminoacyl-peptidases
A. nidulans FGSC A4	AN8476.5	AN8476.5	44832	AO090023000358	ATEG_01966	AFL2G_04213	-	-	CYTOPLASMIC	serine	PF02129.1| Peptidase_S15; PF08530.4| PepX_C; ;	Ubiquitin-conjugating enzyme E2
A. niger ATCC 1015	36281	-	36281	-	ATEG_04374	-	NFIA_080360	Afu5g06940	CYTOPLASMIC	metallo	PF03571.1| Peptidase_M49;	Hypothetical protein
A. niger ATCC 1015	207954	AN0687.5	207954	AO090012000528	ATEG_00551	AFL2G_03425	NFIA_012010	Afu1g13490	CYTOPLASMIC	ubiquitin	PF01564.11| Spermine_synth;	Small ubiquitin-like modifier (SUMO) protein; mutant is viable, slow growing with pleiotropic phenotypes; punctate nucleoplasmic localization at interphase; deletion causes dramatic increase in asperthecin; camptothecin induced transcript
A. niger ATCC 1015	42926	-	42926	-	-	AFL2G_10524	-	-	CYTOPLASMIC	serine	PF00082.16| Peptidase_S8;PB018308	amidohydrolase amhX
A. niger ATCC 1015	205471	AN0832.5	205471	AO090005001240	ATEG_00858	AFL2G_01167	NFIA_010500	Afu1g14920	CYTOPLASMIC	amino	PF05195.10| AMP_N; PF00557.1| Peptidase_M24; ;	Vacuole effluxer Atg22 like; pfam11700
A. niger ATCC 1015	205443	AN0858.5	205443	AO090005001209	ATEG_00825	AFL2G_01139	NFIA_010150	Afu1g15270	CYTOPLASMIC	ubiquitin	PF00004.23| AAA; PF07724.8| AAA_2; PF07728.8| AAA_5; PF01637.12| Arch_ATPase; PF10431.3| ClpB_D2-small; PF02861.14| Clp_N; PF00437.14| GSPII_E; PF01695.11| IstB_IS21; PF01078.15| Mg_chelatase; PF00910.16| RNA_helicase; PF00158.20| Sigma54_activat;PB018284	transcriptional corepressor
A. niger ATCC 1015	43306	-	43306	AO090011000171	-	-	-	Afu3g01280	CYTOPLASMIC	amino	PF00561.1| Abhydrolase_1; PF12695.1| Abhydrolase_5; PF12697.1| Abhydrolase_6;	Anaphase promoting complex subunit 10 (APC10),
A. niger ATCC 1015	55041		55041	AO090103000007	ATEG_00003	AFL2G_12349	NFIA_096640	Afu8g03930	CYTOPLASMIC	ubiquitin	PF02491.14| FtsA; PF00012.14| HSP70; PF06723.7| MreB_Mbl;	ubiquitin
A. niger ATCC 1015	210285	AN10266.5	210285	AO090012000248	ATEG_02451	AFL2G_03168	NFIA_091000	Afu2g15760	CYTOPLASMIC	ubiquitin	PF00899.15| ThiF; PF02134.15| UBACT; PF09358.4| UBA_e1_C; PF10585.1| UBA_e1_thiolCys; ;PB018189	cell division control protein Cdc48
A. niger ATCC 1015	126670	AN10333.5	126670	AO090005001109	ATEG_05203	AFL2G_01055	NFIA_032510	-	CYTOPLASMIC	metallo	PF07687.8| M20_dimer; PF01546.22| Peptidase_M20; ;	DnaJ domain protein
A. niger ATCC 1015	176760	AN10673.5	176760	AO090103000320	ATEG_03414	AFL2G_12074	NFIA_059600	Afu6g13650	CYTOPLASMIC	serine	PF00595.18| PDZ; PF12812.1| PDZ_1; PF00089.20| Trypsin;	calpain-like protein
A. niger ATCC 1015	56476	AN11698.5	56476	AO090005001380	ATEG_01586	AFL2G_01290	NFIA_068190	Afu3g08930	CYTOPLASMIC	serine	PF10075.3| PCI_Csn8; PF03399.10| SAC3_GANP; ;PB002427	peptidase, M28 family, putative
A. niger ATCC 1015	208318	AN1246.5	208318	AO090038000395	ATEG_00224	AFL2G_07735	NFIA_015330	Afu1g10350	CYTOPLASMIC	serine	PF00162.13| PGK;PB011148	PPPDE putative peptidase domain; pfam05903
A. niger ATCC 1015	208917	AN1761.5	208917	AO090001000592	ATEG_06674	AFL2G_09240	NFIA_054840	Afu6g09160	CYTOPLASMIC	ubiquitin	PF00179.1| UQ_con;	NACHT domain protein, putative
A. niger ATCC 1015	51112	AN1850.5	51112	AO090003001258	ATEG_00766	AFL2G_01803	NFIA_106310	Afu4g09730	CYTOPLASMIC	metallo	PF01435.12| Peptidase_M48;	DnaJ domain protein
A. niger ATCC 1015	208805	AN2085.5	208805	AO090003000295	ATEG_06012	AFL2G_02686	NFIA_081640	Afu2g04910	CYTOPLASMIC	threonine	PF00227.1| Proteasome; PF12465.2| Pr_beta_C; ;PB008662	Zn-dependent oligopeptidases (Peptidase_M3)
A. niger ATCC 1015	210321	AN2142.5	210321	AO090012000189	ATEG_02335	AFL2G_03119	NFIA_091350	Afu2g16090	CYTOPLASMIC	serine/threonine	PF00514.17| Arm; PF04826.7| DUF634; PF02985.16| HEAT; PF01749.14| IBB; PF11698.2| V-ATPase_H_C;PB009019	S. cerevisiae ortholog YTA7 has role in positive regulation of gene-specific transcription from RNA polymerase II promoter, positive regulation of isoprenoid metabolic process, cellular protein localization
A. niger ATCC 1015	52105	AN2779.5	52105	AO090038000076	-	AFL2G_08884	-	-	CYTOPLASMIC	histidine	PF01979.14| Amidohydro_1;	pheromone processing endoprotease Kex2
A. niger ATCC 1015	52442	AN2917.5	52442	AO090020000414	ATEG_01695	AFL2G_10907	NFIA_069340	Afu3g07820	CYTOPLASMIC	ubiquitin	PF00004.23| AAA; PF07728.8| AAA_5; ;PB018691	Esterase_lipase
A. niger ATCC 1015	53103	AN3449.5	53103	AO090020000027	ATEG_08980	AFL2G_11244	NFIA_071640	Afu3g05550	CYTOPLASMIC	cysteine	PF02338.1| OTU;	Zn-dependent oligopeptidases (Peptidase_M3)
A. niger ATCC 1015	209195	AN3459.5	209195	AO090020000015	ATEG_08990	AFL2G_11253	NFIA_071740	Afu3g05450	CYTOPLASMIC	metallo	PF07687.8| M20_dimer; PF01546.22| Peptidase_M20; ;	aspartic endopeptidase (AP1), putative
A. niger ATCC 1015	47895	AN4182.5	47895	AO090003000133	ATEG_05857	AFL2G_02822	NFIA_053680	Afu6g07980	CYTOPLASMIC	cycline	PF00069.19| Pkinase; PF07714.1| Pkinase_Tyr; ;	Saccharomyces cerevisiae N-terminal amidase NTA1, and related proteins (class 3 nitrilases); cd07566
A. niger ATCC 1015	130008	AN4282.5	130008	AO090102000639	ATEG_07980	AFL2G_10011	NFIA_037760	Afu5g04330	CYTOPLASMIC	amino	PF01433.1| Peptidase_M1; PB000971;PB000971	lipid A export ATP-binding/permease protein msbA
A. niger ATCC 1015	57073	AN4457.5	57073	AO090023000824	ATEG_05452	AFL2G_04636	NFIA_108700	Afu4g07510	CYTOPLASMIC	threonine	PF00227.1| Proteasome;	Alkaline phosphatase isozyme conversion aminopeptidase; Provisional
A. niger ATCC 1015	181700	AN4492.5	181700	AO090120000247	ATEG_09553	AFL2G_08262	NFIA_035750	Afu2g03400	CYTOPLASMIC	ubiquitin	PF01398.15| Mov34;PB013634	stomatin-like protein 2
A. niger ATCC 1015	39581	AN5120.5	39581	AO090012001006	ATEG_10207	-	NFIA_017200	Afu1g07750	CYTOPLASMIC	cysteine	PF00443.23| UCH;	S. cerevisiae ortholog MCX1 has role in protein refolding and localizes to mitochondrial matrix
A. niger ATCC 1015	181371	AN5129.5	181371	AO090012000995	ATEG_10178	AFL2G_03855	NFIA_017310	Afu1g07440	CYTOPLASMIC	ubiquitin	PF02491.14| FtsA; PF00012.14| HSP70; PF06723.7| MreB_Mbl;PB012673	unnamed protein product
A. niger ATCC 1015	56136	AN5199.5	56136	AO090005001568	ATEG_03700	AFL2G_01463	NFIA_053010	Afu6g07330	CYTOPLASMIC	metallo	PF00557.1| Peptidase_M24; PF01753.12| zf-MYND; ;PB006160	ubiquitin carboxyl-terminal hydrolase 6
A. niger ATCC 1015	212230	AN5747.5	212230	AO090003000056	ATEG_02903	AFL2G_02889	NFIA_052430	Afu6g06780	CYTOPLASMIC	serine	PF00004.23| AAA; PF07724.8| AAA_2; PF07728.8| AAA_5; PF05496.6| RuvB_N; ;PB018691	protease S8 tripeptidyl peptidase I (cln2)
A. niger ATCC 1015	55102	-	55102	-	-	-	-	-	CYTOPLASMIC	serine	PF00144.18| Beta-lactamase; PF11954.2| DUF3471; ;PB000703	DnaJ domain protein Psi, putative
A. niger ATCC 1015	53388	AN6547.5	53388	AO090701000060	ATEG_06968	AFL2G_05712	NFIA_051340	Afu6g04790	CYTOPLASMIC	serine	PF00227.1| Proteasome; PF10584.3| Proteasome_A_N; ;	proteasome component PRE3
A. niger ATCC 1015	48886	AN6792.5	48886	AO090011000879	ATEG_02234	AFL2G_05589	NFIA_083910	-	CYTOPLASMIC	cysteine	PF07479.8| NAD_Gly3P_dh_C; PF01210.17| NAD_Gly3P_dh_N; ;	ubiquitin carboxyl-terminal hydrolase, putative
A. niger ATCC 1015	37575	AN7491.5	37575	AO090001000670	ATEG_06746	AFL2G_09306	NFIA_082310	Afu2g05590	CYTOPLASMIC	ubiquitin	PF01088.15| Peptidase_C12;	AAA family ATPase, CDC48 subfamily (Dipeptidyl aminopeptidases/acylaminoacyl-peptidases
A. niger ATCC 1015	57150	AN7704.5	57150	AO090701000756	ATEG_08269	AFL2G_06332	NFIA_078910	Afu5g08370	CYTOPLASMIC	serine / threonine	PF09070.5| PFU; PF08324.5| PUL; PF00400.26| WD40;	Imidazolonepropionase and related amidohydrolases
A. niger ATCC 1015	54699	AN7733.5	54699	AO090701000715	ATEG_08325	AFL2G_06299	NFIA_079290	Afu5g08010	CYTOPLASMIC	serine / threonine	PF00795.1| CN_hydrolase;	Peptidase dimerization domain
A. niger ATCC 1015	132947	-	132947	-	ATEG_00959	-	-	-	CYTOPLASMIC	metallo	PF01321.12| Creatinase_N; PF00557.1| Peptidase_M24; ;	Nucleoside-diphosphate-sugar epimerase
A. niger ATCC 1015	43537		43537	AO090003000847	ATEG_03013	AFL2G_02171	NFIA_093960	-	CYTOPLASMIC	metallo	PF00557.1| Peptidase_M24;	AAA family ATPase, CDC48 subfamily
A. niger ATCC 1015	178302	-	178302	AO090005000315	-	AFL2G_00318	-	-	CYTOPLASMIC	metallo	PF07687.8| M20_dimer; PF01546.22| Peptidase_M20; ;PB017848	pheromone processing endoprotease Kex2
A. niger ATCC 1015	180255	-	180255	AO090005000501	-	AFL2G_00503	-	Afu7g05930	CYTOPLASMIC	metallo	PF01432.14| Peptidase_M3;PB006525	C-terminal processing peptidase family S41; cl02526
A. niger ATCC 1015	186665	-	186665	-	ATEG_06412	-	-	-	CYTOPLASMIC	serine	PF01048.14| PNP_UDP_1;PB009031	CaaX prenyl proteinase Rce1
A. niger ATCC 1015	209872	-	209872	AO090005000457	ATEG_06341	AFL2G_00447	NFIA_027170	Afu7g05930	CYTOPLASMIC	metallo	PF01432.14| Peptidase_M3;PB006525	Peptidase family T4
A. oryzae Rib 40	AO090001000566	-	40925	AO090001000566	-	AFL2G_09210	NFIA_040500	-	CYTOPLASMIC	pyrazole	PF08240.6| ADH_N; PF00107.20| ADH_zinc_N; PF01262.15| AlaDh_PNT_C;PB015605	Predicted protein
A. oryzae Rib 40	AO090009000281	-	-	AO090009000281		AFL2G_10391	-	-	CYTOPLASMIC	serine (benzamidine)	PF10644.3| Misat_Myo_SegII; PF00091.19| Tubulin; PF03953.11| Tubulin_C;PB000081	ABC transporter transmembrane region
A. oryzae Rib 40	AO090012000022	-	-	AO090012000022	-	AFL2G_02964	-	-	CYTOPLASMIC	metallo	PF07687.8| M20_dimer; PF01546.22| Peptidase_M20; ;PB017848	peptidase, M28 family, putative
A. oryzae Rib 40	AO090120000162	-	-	AO090120000162	-	AFL2G_08185	-	-	CYTOPLASMIC	metallo	PF00557.1| Peptidase_M24;PB016017	ubiquitin- ribosomal Rpl40Ap fusion protein, putative
A. oryzae Rib 40	AO090103000160	-	41756	AO090103000160	ATEG_08656	AFL2G_12216	-	An14g03560	CYTOPLASMIC	metallo	PF01979.14| Amidohydro_1; PF07969.5| Amidohydro_3; ;PB019001	Peptidase_C78
A. oryzae Rib 40	AO090701000874	-	-	AO090701000874	-	AFL2G_06437	-		CYTOPLASMIC	metallo	PF01546.22| Peptidase_M20; PF04389.1| Peptidase_M28; ;PB019931	proteasome regulatory particle subunit (RpnH), putative
A. oryzae Rib 40	AO090023000428	AN0224.5	35620	AO090023000428	ATEG_05010	AFL2G_04274	NFIA_057190	Afu6g11500	CYTOPLASMIC	trypsin-like serine protease	PF01244.15| Peptidase_M19;	Multidrug/pheromone exporter, ABC superfamily | PASA_update:no change
A. oryzae Rib 40	AO090138000101	-	42424	AO090138000101	-	AFL2G_08779	-	-	CYTOPLASMIC	cysteine	PF01965.1| DJ-1_PfpI;	snRNP assembly factor
A. oryzae Rib 40	AO090005001209	AN0858.5	205443	AO090005001209	ATEG_00825	AFL2G_01139	NFIA_010150	Afu1g15270	CYTOPLASMIC	ubiquitin	PF00004.23| AAA; PF07724.8| AAA_2; PF07726.5| AAA_3; PF07728.8| AAA_5; PF01637.12| Arch_ATPase; PF10431.3| ClpB_D2-small; PF02861.14| Clp_N; PF00437.14| GSPII_E; PF01695.11| IstB_IS21; PF01078.15| Mg_chelatase; PF00910.16| RNA_helicase; PF00158.20| Sigma54_activat; ;PB018284	Conserved hypothetical protein | PASA_update:no change
A. oryzae Rib 40	AO090003000879	AN10079.5	52004	AO090003000879	ATEG_03748	AFL2G_02141	NFIA_020190	Afu1g04560	CYTOPLASMIC	metallo	PF01979.14| Amidohydro_1; PF00449.14| Urease_alpha; PF00699.14| Urease_beta; PF00547.12| Urease_gamma; ;PB001231	proteasome component Pre6, putative
A. oryzae Rib 40	AO090103000007		55041	AO090103000007	ATEG_00003	AFL2G_12349	NFIA_096640	Afu8g03930	CYTOPLASMIC	ubiquitin	PF02491.14| FtsA; PF00012.14| HSP70; PF06723.7| MreB_Mbl;	Ubiquitin-conjugating enzyme E2
A. oryzae Rib 40	AO090023000980	AN10540.5	-	AO090023000980	-	-	NFIA_110010	Afu4g06140	CYTOPLASMIC	metallo	PF03571.1| Peptidase_M49;PB017804	Hypothetical protein
A. oryzae Rib 40	AO090166000061	-	43802	AO090166000061	ATEG_08936	AFL2G_09439	-	-	CYTOPLASMIC	metallo	PF09458.4| H_lectin;	Peptidase family M49; pfam03571
A. oryzae Rib 40	AO090103000320	AN10673.5	176760	AO090103000320	ATEG_03414	AFL2G_12074	NFIA_059600	Afu6g13650	CYTOPLASMIC	serine	PF00595.18| PDZ; PF12812.1| PDZ_1; PF00089.20| Trypsin;	nuclear pore complex subunit Nup133, putative
A. oryzae Rib 40	AO090026000702	AN11679.5	36655	AO090026000702	ATEG_04413	AFL2G_06611	NFIA_014340	Afu1g11250	CYTOPLASMIC	metallo	PF07687.8| M20_dimer; PF01546.22| Peptidase_M20; ;PB017848	mitochondrial inner membrane protease subunit Imp2, putative
A. oryzae Rib 40	AO090113000163	AN11903.5	48541	AO090113000163	ATEG_06324	AFL2G_08638	NFIA_113270	Afu7g00600	CYTOPLASMIC	serine / cystein	PF07883.5| Cupin_2; PF02129.1| Peptidase_S15; PF08530.4| PepX_C;	unnamed protein product
A. oryzae Rib 40	AO090026000081	AN11985.5	46404	AO090026000081	ATEG_07760	AFL2G_07155	NFIA_002150	Afu3g01210	CYTOPLASMIC	cysteine	PF01965.1| DJ-1_PfpI;	Proteasome beta type-2 subunit
A. oryzae Rib 40	AO090038000395	AN1246.5	208318	AO090038000395	ATEG_00224	AFL2G_07735	NFIA_015330	Afu1g10350	CYTOPLASMIC	serine	PF00162.13| PGK;PB011148	Cell division control protein 2
A. oryzae Rib 40	AO090012000923	AN1339.5	208421	AO090012000923	ATEG_08573	AFL2G_03786	NFIA_016110	Afu1g09500	CYTOPLASMIC	ubiquitin	PF00632.19| HECT;PB018304	Ubiquitin fusion degradation protein 2
A. oryzae Rib 40	AO090023000714	AN1700.5	213093	AO090023000714	ATEG_05351	AFL2G_04532	NFIA_107690	Afu4g08480	CYTOPLASMIC	ubiquitin	PF02985.16| HEAT; PF01851.16| PC_rep; ;PB016830	glutamate carboxypeptidase Tre2, putative
A. oryzae Rib 40	AO090003000222	AN1879.5	178656	AO090003000222	ATEG_06074	AFL2G_02756	NFIA_081130	Afu2g04370	CYTOPLASMIC	metallo	PF07687.8| M20_dimer; PF01546.22| Peptidase_M20; PF00400.26| WD40;PB013457	Zn-dependent oligopeptidases
A. oryzae Rib 40	AO090003000295	AN2085.5	208805	AO090003000295	ATEG_06012	AFL2G_02686	NFIA_081640	Afu2g04910	CYTOPLASMIC	threonine	PF00227.1| Proteasome; PF12465.2| Pr_beta_C; ;	Peptidase_C19
A. oryzae Rib 40	AO090038000076	AN2779.5	52105	AO090038000076	-	AFL2G_08884	-	-	CYTOPLASMIC	histidine	PF01979.14| Amidohydro_1; PF07969.5| Amidohydro_3; ;	aminopeptidase, putative
A. oryzae Rib 40	AO090701000450	AN2779.5	52105	AO090701000450	-	AFL2G_06074	-	-	CYTOPLASMIC	histidine	PF01979.14| Amidohydro_1; PF01557.12| FAA_hydrolase; ;PB017254	eukaryotic translation initiation factor eIF-4A subunit, putative
A. oryzae Rib 40	AO090020000414	AN2917.5	52442	AO090020000414	ATEG_01695	AFL2G_10907	NFIA_069340	Afu3g07820	CYTOPLASMIC	ubiquitin	PF00004.23| AAA; PF07728.8| AAA_5; ;PB018691	aspartic-type endopeptidase opsB
A. oryzae Rib 40	AO090005000718	AN3098.1	207088	AO090005000718	ATEG_04142	AFL2G_00707	NFIA_064790	Afu3g12510	CYTOPLASMIC	ubiquitin	PF00004.23| AAA; PF07724.8| AAA_2; PF07728.8| AAA_5; PF02933.11| CDC48_2; PF02359.12| CDC48_N; PF01078.15| Mg_chelatase; PF05496.6| RuvB_N; PF06068.7| TIP49; ;PB019405	NlpC/P60-like cell-wall peptidase, putative
A. oryzae Rib 40	AO090020000015	AN3459.5	209195	AO090020000015	ATEG_08990	AFL2G_11253	NFIA_071740	Afu3g05450	CYTOPLASMIC	metallo	PF07687.8| M20_dimer; PF01546.22| Peptidase_M20; ;	Unnamed protein product (Snf7)
A. oryzae Rib 40	AO090003000397	AN3716.5	207705	AO090003000397	ATEG_03313	AFL2G_02593	NFIA_058730	Afu6g12770	CYTOPLASMIC	ubiquitin	PF01399.21| PCI;PB001935	Predicted Zn-dependent peptidases, insulinase-like
A. oryzae Rib 40	AO090023000781	AN3853.5	190389	AO090023000781	ATEG_05410	AFL2G_04590	NFIA_108260	Afu4g07910	CYTOPLASMIC	metallo	PF08367.5| M16C_assoc; PF00675.14| Peptidase_M16; PF05193.15| Peptidase_M16_C;PB011821	Vacuole effluxer Atg22 like; pfam11700
A. oryzae Rib 40	AO090003000133	AN4182.5	47895	AO090003000133	ATEG_05857	AFL2G_02822	NFIA_053680	Afu6g07980	CYTOPLASMIC	cycline	PF00069.19| Pkinase; PF07714.1| Pkinase_Tyr; ;	S. cerevisiae ortholog MAP1 has metalloaminopeptidase activity, has role in protein initiator methionine removal and localizes to cytosolic ribosome
A. oryzae Rib 40	AO090102000639	AN4282.5	130008	AO090102000639	ATEG_07980	AFL2G_10011	NFIA_037760	Afu5g04330	CYTOPLASMIC	amino	PF01433.1| Peptidase_M1;PB000971	Ubiquitin C-terminal hydrolase (HAUSP), putative
A. oryzae Rib 40	AO090023000896	AN4401,5	57091	AO090023000896	ATEG_05543	AFL2G_04710	NFIA_093940	Afu4g06900	CYTOPLASMIC	amino	PF00733.15| Asn_synthase;PB011735	Ubiquitin-conjugating enzyme E2
A. oryzae Rib 40	AO090120000247	AN4492.5	181700	AO090120000247	ATEG_09553	AFL2G_08262	NFIA_035750	Afu2g03400	CYTOPLASMIC	ubiquitin	PF01398.15| Mov34;PB017992	Peptidase_C19
A. oryzae Rib 40	AO090113000045	AN5055.5	-	AO090113000045	ATEG_00426	AFL2G_08534	NFIA_093960	Afu8g00460	CYTOPLASMIC	amino	PF00557.1| Peptidase_M24; PF01753.12| zf-MYND; ;PB006160	ATP-dependent protease (CrgA), putative
A. oryzae Rib 40	AO090012000995	AN5129.5	181371	AO090012000995	ATEG_10178	AFL2G_03855	NFIA_017310	Afu1g07440	CYTOPLASMIC	ubiquitin	PF02491.14| FtsA; PF00012.14| HSP70; PF06723.7| MreB_Mbl;PB018876	Armadillo/beta-catenin-like repeats
A. oryzae Rib 40	AO090005001568	AN5199.5	56136	AO090005001568	ATEG_03700	AFL2G_01463	NFIA_053010	Afu6g07330	CYTOPLASMIC	metallo	PF00557.1| Peptidase_M24;PB006160	WD40 domain
A. oryzae Rib 40	AO090003000056	AN5747.5	212230	AO090003000056	ATEG_02903	AFL2G_02889	NFIA_052430	Afu6g06780	CYTOPLASMIC	serine	PF00004.23| AAA; PF07724.8| AAA_2; PF07728.8| AAA_5; PF05496.6| RuvB_N; ;PB018691	Glycosyl hydrolase family 71 protein
A. oryzae Rib 40	AO090003000015	AN5784.5	54260	AO090003000015	ATEG_07414	AFL2G_02924	NFIA_052080	Afu6g06440	CYTOPLASMIC	threonine	PF00227.1| Proteasome;	Nucleoside-diphosphate-sugar epimerase
A. oryzae Rib 40	AO090003000005	AN5793.5	-	AO090003000005	ATEG_07405	AFL2G_02933	NFIA_051980	Afu6g06350	CYTOPLASMIC	serine	PF00227.1| Proteasome; PF10584.3| Proteasome_A_N; ;	proteasome component Pre6, putative
A. oryzae Rib 40	AO090011000942	AN5810.5	211731	AO090011000942	ATEG_06859	AFL2G_05646	NFIA_083240	Afu2g07500	CYTOPLASMIC	amino	PF05195.10| AMP_N; PF00557.1| Peptidase_M24; ;	Hypothetical protein
A. oryzae Rib 40	AO090026000504	AN5872.5	36822	AO090026000504	ATEG_01437	AFL2G_06777	NFIA_086680	Afu2g11440	CYTOPLASMIC	threonine	PF00227.1| Proteasome; PF10584.3| Proteasome_A_N; ;PB001429	Type 1 glutamine amidotransferase (GATase1)-
A. oryzae Rib 40	AO090023000409	AN6462.5	170877	AO090023000409	ATEG_04994	AFL2G_04258	NFIA_057320	Afu6g11660	CYTOPLASMIC	Arachidonoyl-serotonin	PF07687.8| M20_dimer; PF01546.22| Peptidase_M20; ;PB017848	metacaspase
A. oryzae Rib 40	AO090701000097	AN6569.5	53400	AO090701000097	ATEG_07003	AFL2G_05744	NFIA_051040	Afu6g04510	CYTOPLASMIC	metallo	PF00814.19| Peptidase_M22;	Hypothetical protein
A. oryzae Rib 40	AO090009000593	AN6640.5	134125	AO090009000593	ATEG_07098	AFL2G_10130	NFIA_050230	Afu6g03710	CYTOPLASMIC	Arachidonoyl-serotonin	PF07687.8| M20_dimer; PF01546.22| Peptidase_M20; ;PB017848	ubiquitin- ribosomal Rpl40Ap fusion protein, putative
A. oryzae Rib 40	AO090038000497	AN6718.5	38982	AO090038000497	-	AFL2G_07834	NFIA_026990	-	CYTOPLASMIC	ubiquitin	PF00004.23| AAA;PB014970	Eukaryotic aspartyl protease; pfam00026
A. oryzae Rib 40	AO090005000469	AN6741.5	-	AO090005000469	ATEG_06321	AFL2G_00459	NFIA_027290	Afu7g06050	CYTOPLASMIC	ubiquitin	PF09668.4| Asp_protease; PF08284.5| RVP_2; PF00627.25| UBA; PF00240.17| ubiquitin; ;PB014740	Multidrug resistance protein 4
A. oryzae Rib 40	AO090011000879	AN6792.5	48886	AO090011000879	ATEG_02234	AFL2G_05589	NFIA_083910	-	CYTOPLASMIC	cysteine	PF07479.8| NAD_Gly3P_dh_C; PF01210.17| NAD_Gly3P_dh_N; ;	Caseinolytic protease (ClpP)
A. oryzae Rib 40	AO090001000670	AN7491.5	37575	AO090001000670	ATEG_06746	AFL2G_09306	NFIA_082310	Afu2g05590	CYTOPLASMIC	ubiquitin	PF01088.15| Peptidase_C12;	Ubiquitin fusion degradation protein UFD1
A. oryzae Rib 40	AO090001000612	AN7529.5	178113	AO090001000612	ATEG_06694	AFL2G_09257	NFIA_055270	Afu6g09600	CYTOPLASMIC	metallo	PF07687.8| M20_dimer; PF01546.22| Peptidase_M20; ;PB017848	Ubiquitin/60s ribosomal protein L40 fusion | PASA_update:single gene model update incorporated PASA_asmbls:[pasa:asmbl_1242,status:16]
A. oryzae Rib 40	AO090701000756	AN7704.5	57150	AO090701000756	ATEG_08269	AFL2G_06332	NFIA_078910	Afu5g08370	CYTOPLASMIC	serine / threonine	PF09070.5| PFU; PF08324.5| PUL; PF00400.26| WD40;	Peptidase dimerization domain; cl09126
A. oryzae Rib 40	AO090701000715	AN7733.5	54699	AO090701000715	ATEG_08325	AFL2G_06299	NFIA_079290	Afu5g08010	CYTOPLASMIC	serine / threonine	PF00795.1| CN_hydrolase;	Secreted/periplasmic Zn-dependent peptidases, insulinase-like
A. oryzae Rib 40	AO090020000364	AN7789.5	-	AO090020000364	ATEG_01966	AFL2G_10948	-	-	CYTOPLASMIC	aspartic	PF02129.1| Peptidase_S15; PF08530.4| PepX_C; ;	Peptidase_S10
A. oryzae Rib 40	AO090102000273	AN8054.5	-	AO090102000273	ATEG_09170	AFL2G_09699	NFIA_039960	Afu5g02150	CYTOPLASMIC	serine	PF00227.1| Proteasome; PF10584.3| Proteasome_A_N; ;	Peptidase_M4
A. oryzae Rib 40	AO090023000358	AN8476.5	44832	AO090023000358	ATEG_01966	AFL2G_04213	-	-	CYTOPLASMIC	serine	PF02129.1| Peptidase_S15; PF08530.4| PepX_C; ;PB014510	Ubiquitin-conjugating enzyme E2
A. oryzae Rib 40	AO090003000847		43537	AO090003000847	ATEG_03013	AFL2G_02171	NFIA_093960	-	CYTOPLASMIC	metallo	PF00557.1| Peptidase_M24;	AAA family ATPase, putative
A. oryzae Rib 40	AO090005000315	-	178302	AO090005000315	-	AFL2G_00318	-	-	CYTOPLASMIC	metallo	PF01546.22| Peptidase_M20;PB005863	Protein transport protein sec23
A. oryzae Rib 40	AO090005000501	-	180255	AO090005000501	-	AFL2G_00503	-	Afu7g05930	CYTOPLASMIC	metallo	PF01432.14| Peptidase_M3;	proteasome regulatory particle subunit Rpt5, putative
A. oryzae Rib 40	AO090005000457	-	209872	AO090005000457	ATEG_06341	AFL2G_00447	NFIA_027170	Afu7g05930	CYTOPLASMIC	metallo	PF01432.14| Peptidase_M3;PB006525	26S proteasome regulatory complex component
A. terreus NIH 2624	ATEG_07578	-	-	-	ATEG_07578	-	-	-	CYTOPLASMIC	metallo	PF03571.1| Peptidase_M49;	Conserved hypothetical protein
A. terreus NIH 2624	ATEG_08287	-	-	-	ATEG_08287	-	-	-	CYTOPLASMIC	aspartic	PF02129.1| Peptidase_S15; PF08530.4| PepX_C; ;	WD-repeat protein
A. terreus NIH 2624	ATEG_08818	-	-	-	ATEG_08818	-	-	-	CYTOPLASMIC	aspartic	PF02129.1| Peptidase_S15; PF08530.4| PepX_C; ;	Ulp1 protease family protein
A. terreus NIH 2624	ATEG_09160	-	-	-	ATEG_09160	-	-	-	CYTOPLASMIC	metallo	PF07687.8| M20_dimer; PF01546.22| Peptidase_M20; ;	proteasome component PRE3
A. terreus NIH 2624	ATEG_09109	-	42298	-	ATEG_09109	-	NFIA_045490	-	CYTOPLASMIC	metallo	PF01447.12| Peptidase_M4; PF02868.9| Peptidase_M4_C; ;	Peptidase dimerization domain; cl09126
A. terreus NIH 2624	ATEG_02114	AN0139.5	187609	AO090026000671	ATEG_02114	AFL2G_06635	NFIA_075700	Afu5g11570	CYTOPLASMIC	amino	PF01112.12| Asparaginase_2;	No gene product annotation provided
A. terreus NIH 2624	ATEG_00624	AN0746.5	55278	AO090012000435	ATEG_00624	AFL2G_03342	NFIA_011210	Afu1g14210	CYTOPLASMIC	trypsin-like serine protease	PF01073.13| 3Beta_HSD; PF00106.19| adh_short; PF01370.15| Epimerase; PF07993.6| NAD_binding_4; PF04321.11| RmlD_sub_bind;	Metal-dependent proteases with possible chaperone activity
A. terreus NIH 2624	ATEG_00858	AN0832.5	205471	AO090005001240	ATEG_00858	AFL2G_01167	NFIA_010500	Afu1g14920	CYTOPLASMIC	amino	PF05195.10| AMP_N; PF00557.1| Peptidase_M24; ;	Cullin
A. terreus NIH 2624	ATEG_00825	AN0858.5	205443	AO090005001209	ATEG_00825	AFL2G_01139	NFIA_010150	Afu1g15270	CYTOPLASMIC	ubiquitin	PF00004.23| AAA; PF07724.8| AAA_2; PF07728.8| AAA_5; PF10431.3| ClpB_D2-small; PF02861.14| Clp_N; PF01695.11| IstB_IS21; PF01078.15| Mg_chelatase; PF00910.16| RNA_helicase; PF00158.20| Sigma54_activat;	Peptidase dimerization domain; cl09126
A. terreus NIH 2624	ATEG_02098	AN10020.5	42779	AO090120000290	ATEG_02098	AFL2G_08297	NFIA_075560	Afu5g11720	CYTOPLASMIC	ubiquitin	PF01851.16| PC_rep;	26S protease regulatory subunit 6B-like protein
A. terreus NIH 2624	ATEG_00094	AN10198.5	-	AO090005000697	ATEG_00094	AFL2G_00688	NFIA_097510	Afu8g04730	CYTOPLASMIC	ubiquitin	PF12695.1| Abhydrolase_5; PF12697.1| Abhydrolase_6; PF00270.23| DEAD; PF00271.25| Helicase_C; PF00326.1| Peptidase_S9; PF04851.9| ResIII; PF02889.10| Sec63;	WD40 domain
A. terreus NIH 2624	ATEG_00003		55041	AO090103000007	ATEG_00003	AFL2G_12349	NFIA_096640	Afu8g03930	CYTOPLASMIC	ubiquitin	PF02491.14| FtsA; PF00012.14| HSP70; PF06723.7| MreB_Mbl;	26S proteosome regulatory subunit 4-like protein
A. terreus NIH 2624	ATEG_02451	AN10266.5	210285	AO090012000248	ATEG_02451	AFL2G_03168	NFIA_091000	Afu2g15760	CYTOPLASMIC	ubiquitin	PF00899.15| ThiF; PF02134.15| UBACT; PF09358.4| UBA_e1_C; PF10585.1| UBA_e1_thiolCys; ;	conserved hypothetical protein
A. terreus NIH 2624	ATEG_04413	AN11679.5	36655	AO090026000702	ATEG_04413	AFL2G_06611	NFIA_014340	Afu1g11250	CYTOPLASMIC	metallo	PF07687.8| M20_dimer; PF01546.22| Peptidase_M20; ;	S. cerevisiae ortholog BCS1 has role in chaperone-mediated protein complex assembly, aerobic respiration, mitochondrion organization and localizes to mitochondrial inner membrane
A. terreus NIH 2624	ATEG_00287	AN1182.5	208263	AO090038000317	ATEG_00287	AFL2G_07674	NFIA_014730	Afu1g10910	CYTOPLASMIC	serine (benzamidine)	PF00091.19| Tubulin; PF03953.11| Tubulin_C; ;	molecular chaperone Hsp70
A. terreus NIH 2624	ATEG_06324	AN11903.5	48541	AO090113000163	ATEG_06324	AFL2G_08638	NFIA_113270	Afu7g00600	CYTOPLASMIC	serine / cystein	PF02129.1| Peptidase_S15; PF08530.4| PepX_C; ;	lipid A export ATP-binding/permease protein msbA
A. terreus NIH 2624	ATEG_07760	AN11985.5	46404	AO090026000081	ATEG_07760	AFL2G_07155	NFIA_002150	Afu3g01210	CYTOPLASMIC	cysteine	PF01965.1| DJ-1_PfpI;	Peptidase_M48
A. terreus NIH 2624	ATEG_08092	AN12427.5	212470	AO090102000527	ATEG_08092	AFL2G_09908	NFIA_038880	Afu5g03250	CYTOPLASMIC	ubiquitin	PF00917.20| MATH; PF00443.23| UCH; PF12436.2| USP7;	S. cerevisiae ortholog BCS1 has role in chaperone-mediated protein complex assembly, aerobic respiration, mitochondrion organization and localizes to mitochondrial inner membrane
A. terreus NIH 2624	ATEG_00224	AN1246.5	208318	AO090038000395	ATEG_00224	AFL2G_07735	NFIA_015330	Afu1g10350	CYTOPLASMIC	serine	PF00162.13| PGK;	Ubiquitin-conjugating enzyme E2
A. terreus NIH 2624	ATEG_05351	AN1700.5	213093	AO090023000714	ATEG_05351	AFL2G_04532	NFIA_107690	Afu4g08480	CYTOPLASMIC	ubiquitin	PF02985.16| HEAT; PF01851.16| PC_rep; ;	Methionine aminopeptidase, type I, putative
A. terreus NIH 2624	ATEG_01695	AN2917.5	52442	AO090020000414	ATEG_01695	AFL2G_10907	NFIA_069340	Afu3g07820	CYTOPLASMIC	ubiquitin	PF00004.23| AAA; PF07728.8| AAA_5; ;	aspergillopepsin, putaitve
A. terreus NIH 2624	ATEG_01545	AN3061.5	210651	AO090005001298	ATEG_01545	AFL2G_01222	NFIA_067780	Afu3g09360	CYTOPLASMIC	ubiquitin	PF00004.23| AAA; PF07724.8| AAA_2; PF07728.8| AAA_5; PF05673.7| DUF815; PF01695.11| IstB_IS21; PF04212.12| MIT; PF00910.16| RNA_helicase; PF05496.6| RuvB_N; PF09336.4| Vps4_C;	Zinc-dependent metalloprotease
A. terreus NIH 2624	ATEG_04148	AN3091.5	-	AO090005000726	ATEG_04148	AFL2G_00714	NFIA_064880	Afu3g12420	CYTOPLASMIC	metallo endopeptidases	PF01431.1| Peptidase_M13; PF05649.7| Peptidase_M13_N; ;	ATP-dependent protease La 2
A. terreus NIH 2624	ATEG_08990	AN3459.5	209195	AO090020000015	ATEG_08990	AFL2G_11253	NFIA_071740	Afu3g05450	CYTOPLASMIC	metallo	PF07687.8| M20_dimer; PF01546.22| Peptidase_M20; ;	Ulp1 protease family protein
A. terreus NIH 2624	ATEG_07980	AN4282.5	130008	AO090102000639	ATEG_07980	AFL2G_10011	NFIA_037760	Afu5g04330	CYTOPLASMIC	amino	PF01433.1| Peptidase_M1;	Peptidase dimerization domain
A. terreus NIH 2624	ATEG_09553	AN4492.5	181700	AO090120000247	ATEG_09553	AFL2G_08262	NFIA_035750	Afu2g03400	CYTOPLASMIC	ubiquitin	PF01398.15| Mov34;	Ubiquitin domain of GABA-receptor-associated protein
A. terreus NIH 2624	ATEG_10178	AN5129.5	181371	AO090012000995	ATEG_10178	AFL2G_03855	NFIA_017310	Afu1g07440	CYTOPLASMIC	ubiquitin	PF02491.14| FtsA; PF00012.14| HSP70; PF06723.7| MreB_Mbl;	DnaJ domain protein Psi, putative
A. terreus NIH 2624	ATEG_03700	AN5199.5	56136	AO090005001568	ATEG_03700	AFL2G_01463	NFIA_053010	Afu6g07330	CYTOPLASMIC	metallo	PF00557.1| Peptidase_M24;	Ubiquitin-conjugating enzyme E2
A. terreus NIH 2624	ATEG_07414	AN5784.5	54260	AO090003000015	ATEG_07414	AFL2G_02924	NFIA_052080	Afu6g06440	CYTOPLASMIC	threonine	PF00227.1| Proteasome;	heat shock protein CLPA, hsp98-like protein
A. terreus NIH 2624	ATEG_06859	AN5810.5	211731	AO090011000942	ATEG_06859	AFL2G_05646	NFIA_083240	Afu2g07500	CYTOPLASMIC	amino	PF05195.10| AMP_N; PF00557.1| Peptidase_M24; ;	metacaspase
A. terreus NIH 2624	ATEG_04994	AN6462.5	170877	AO090023000409	ATEG_04994	AFL2G_04258	NFIA_057320	Afu6g11660	CYTOPLASMIC	Arachidonoyl-serotonin	PF07687.8| M20_dimer; PF01546.22| Peptidase_M20; ;	Putative signal sequence processing protein with a predicted role in targeting proteins to the endoplasmic reticulum
A. terreus NIH 2624	ATEG_07098	AN6640.5	134125	AO090009000593	ATEG_07098	AFL2G_10130	NFIA_050230	Afu6g03710	CYTOPLASMIC	Arachidonoyl-serotonin	PF07687.8| M20_dimer; PF01546.22| Peptidase_M20; ;	stomatin-like protein 2
A. terreus NIH 2624	ATEG_06321	AN6741.5	-	AO090005000469	ATEG_06321	AFL2G_00459	NFIA_027290	Afu7g06050	CYTOPLASMIC	ubiquitin	PF09668.4| Asp_protease; PF08284.5| RVP_2; PF00627.25| UBA; PF00240.17| ubiquitin; ;	WD domain protein
A. terreus NIH 2624	ATEG_02234	AN6792.5	48886	AO090011000879	ATEG_02234	AFL2G_05589	NFIA_083910	-	CYTOPLASMIC	cysteine	PF07479.8| NAD_Gly3P_dh_C; PF01210.17| NAD_Gly3P_dh_N; ;	Peptidase dimerization domain
A. terreus NIH 2624	ATEG_09753	AN6796.5	210782	AO090012000695	ATEG_09753	AFL2G_03570	NFIA_040680	Afu5g01430	CYTOPLASMIC	cysteine	PF01965.1| DJ-1_PfpI;	Predicted Zn-dependent peptidases, insulinase-like
A. terreus NIH 2624	ATEG_06145	AN6915.5	211232	-	ATEG_06145	AFL2G_08496	NFIA_073390	Afu5g13640	CYTOPLASMIC	serine	PF05903.8| DUF862; PF08324.5| PUL; PF00085.14| Thioredoxin;	lipid A export ATP-binding/permease protein msbA
A. terreus NIH 2624	ATEG_06746	AN7491.5	37575	AO090001000670	ATEG_06746	AFL2G_09306	NFIA_082310	Afu2g05590	CYTOPLASMIC	ubiquitin	PF01088.15| Peptidase_C12;	Pyridoxal-phosphate dependent enzyme
A. terreus NIH 2624	ATEG_06694	AN7529.5	178113	AO090001000612	ATEG_06694	AFL2G_09257	NFIA_055270	Afu6g09600	CYTOPLASMIC	metallo	PF07687.8| M20_dimer; PF01546.22| Peptidase_M20; ;	nsfA | Putative secretory component; ortholog of S. cerevisiae Sec18p
A. terreus NIH 2624	ATEG_01966	AN7789.5	-	AO090020000364	ATEG_01966	AFL2G_10948	-	-	CYTOPLASMIC	serine	PF12697.1| Abhydrolase_6; PF02129.1| Peptidase_S15; PF08530.4| PepX_C;	Microsomal signal peptidase 25 kDa subunit (SPC25)
A. terreus NIH 2624	ATEG_09170	AN8054.5		AO090102000273	ATEG_09170	AFL2G_09699	NFIA_039960	Afu5g02150	CYTOPLASMIC	serine	PF00227.1| Proteasome; PF10584.3| Proteasome_A_N; PF04851.9| ResIII; PF00910.16| RNA_helicase; PF05496.6| RuvB_N; PF00158.20| Sigma54_activat; PF06068.7| TIP49; PF09336.4| Vps4_C; PF06414.6| Zeta_toxin;	Proline-specific peptidases
A. terreus NIH 2624	ATEG_03013		43537	AO090003000847	ATEG_03013	AFL2G_02171	NFIA_093960	-	CYTOPLASMIC	metallo	PF00557.1| Peptidase_M24;	Peptidase_C19
A. terreus NIH 2624	ATEG_00976	-	-	-	ATEG_00976	-	-	-	CYTOPLASMIC	metallo	PF01546.22| Peptidase_M20;	peptidase, M28 family, putative
N. fischeri CBS 544.65	NFIA_080360	-	36281	-	ATEG_04374	-	NFIA_080360	Afu5g06940	CYTOPLASMIC	metallo	PF03571.1| Peptidase_M49;PB017804	eukaryotic translation initiation factor eIF-4A subunit, putative
N. fischeri CBS 544.65	NFIA_112690	-	40935	-	-	-	NFIA_112690	-	CYTOPLASMIC	amino	PF00561.1| Abhydrolase_1; PF12695.1| Abhydrolase_5; PF12697.1| Abhydrolase_6;PB006360	Ubiquitin fusion degradation protein 2
N. fischeri CBS 544.65	NFIA_045490	-	42298	-	ATEG_09109	-	NFIA_045490	-	CYTOPLASMIC	metallo	PF01447.12| Peptidase_M4; PF02868.9| Peptidase_M4_C; ;	Multidrug resistance-associated protein
N. fischeri CBS 544.65	NFIA_057190	AN0224.5	35620	AO090023000428	ATEG_05010	AFL2G_04274	NFIA_057190	Afu6g11500	CYTOPLASMIC	trypsin-like serine protease	PF01244.15| Peptidase_M19;	unnamed protein product
N. fischeri CBS 544.65	NFIA_021200	AN0256.5	138984	AO090005000756	ATEG_02548	AFL2G_00738	NFIA_021200	Afu1g03450	CYTOPLASMIC	cysteine	PF01067.16| Calpain_III; PF00648.1| Peptidase_C2; ;PB016491	Serine/threonine-protein kinase CLA4
N. fischeri CBS 544.65	NFIA_020230	AN0434.5	170577	AO090003000871	ATEG_03744	AFL2G_02149	NFIA_020230	Afu1g04520	CYTOPLASMIC	ubiquitin	PF01399.21| PCI;PB017798	Peptidase_M48
N. fischeri CBS 544.65	NFIA_012010	AN0687.5	207954	AO090012000528	ATEG_00551	AFL2G_03425	NFIA_012010	Afu1g13490	CYTOPLASMIC	ubiquitin	PF01564.11| Spermine_synth;	Ubiquitin-conjugating enzyme E2
N. fischeri CBS 544.65	NFIA_010500	AN0832.5	205471	AO090005001240	ATEG_00858	AFL2G_01167	NFIA_010500	Afu1g14920	CYTOPLASMIC	amino	PF05195.10| AMP_N; PF00557.1| Peptidase_M24; ;PB017047	Conserved hypothetical protein
N. fischeri CBS 544.65	NFIA_010150	AN0858.5	205443	AO090005001209	ATEG_00825	AFL2G_01139	NFIA_010150	Afu1g15270	CYTOPLASMIC	ubiquitin	PF00004.23| AAA; PF07724.8| AAA_2; PF07728.8| AAA_5; PF10431.3| ClpB_D2-small; PF02861.14| Clp_N; PF00437.14| GSPII_E; PF01695.11| IstB_IS21; PF01078.15| Mg_chelatase; PF00910.16| RNA_helicase; PF00158.20| Sigma54_activat; ;PB011842	metal homeostatis protein bsd2
N. fischeri CBS 544.65	NFIA_020190	AN10079.5	52004	AO090003000879	ATEG_03748	AFL2G_02141	NFIA_020190	Afu1g04560	CYTOPLASMIC	metallo	PF01979.14| Amidohydro_1; PF00449.14| Urease_alpha; PF00699.14| Urease_beta; PF00547.12| Urease_gamma; ;PB006788	mst3-like protein kinase
N. fischeri CBS 544.65	NFIA_096640		55041	AO090103000007	ATEG_00003	AFL2G_12349	NFIA_096640	Afu8g03930	CYTOPLASMIC	ubiquitin	PF02491.14| FtsA; PF00012.14| HSP70; PF06723.7| MreB_Mbl;	ABC transporter transmembrane region
N. fischeri CBS 544.65	NFIA_091000	AN10266.5	210285	AO090012000248	ATEG_02451	AFL2G_03168	NFIA_091000	Afu2g15760	CYTOPLASMIC	ubiquitin	PF00899.15| ThiF; PF02134.15| UBACT; PF09358.4| UBA_e1_C; PF10585.1| UBA_e1_thiolCys; ;PB018189	ATP-dependent protease La
N. fischeri CBS 544.65	NFIA_110000	AN10545.5		AO090023000981	ATEG_06810	AFL2G_04786	NFIA_110010	Afu4g06130	CYTOPLASMIC	metallo	PF03571.1| Peptidase_M49;PB017804	Peptidase_M16
N. fischeri CBS 544.65	NFIA_014340	AN11679.5	36655	AO090026000702	ATEG_04413	AFL2G_06611	NFIA_014340	Afu1g11250	CYTOPLASMIC	metallo	PF07687.8| M20_dimer; PF01546.22| Peptidase_M20; ;PB017848	conserved hypothetical protein
N. fischeri CBS 544.65	NFIA_113270	AN11903.5	48541	AO090113000163	ATEG_06324	AFL2G_08638	NFIA_113270	Afu7g00600	CYTOPLASMIC	serine / cystein	PF02129.1| Peptidase_S15; PF08530.4| PepX_C; ;	proteasome component PRE3
N. fischeri CBS 544.65	NFIA_015330	AN1246.5	208318	AO090038000395	ATEG_00224	AFL2G_07735	NFIA_015330	Afu1g10350	CYTOPLASMIC	serine	PF00162.13| PGK;	Peptidase_ M48
N. fischeri CBS 544.65	NFIA_107690	AN1700.5	213093	AO090023000714	ATEG_05351	AFL2G_04532	NFIA_107690	Afu4g08480	CYTOPLASMIC	ubiquitin	PF02985.16| HEAT; PF01851.16| PC_rep; ;PB017070	Peptidase_C19
N. fischeri CBS 544.65	NFIA_054850	AN1760.5	199408	AO090001000593	-	AFL2G_09241	NFIA_054850	-	CYTOPLASMIC	ubiquitin	PF04110.7| APG12;	conserved hypothetical protein
N. fischeri CBS 544.65	NFIA_054840	AN1761.5	208917	AO090001000592	ATEG_06674	AFL2G_09240	NFIA_054840	Afu6g09160	CYTOPLASMIC	ubiquitin	PF00179.1| UQ_con;	dipeptidase
N. fischeri CBS 544.65	NFIA_053430	AN1922.5	55956	AO090003000166	ATEG_05888	AFL2G_02797	NFIA_053430	Afu6g07760	CYTOPLASMIC	ubiquitin	PF01399.21| PCI; PF10602.3| RPN7; ;	similar to GliJ
N. fischeri CBS 544.65	NFIA_081640	AN2085.5	208805	AO090003000295	ATEG_06012	AFL2G_02686	NFIA_081640	Afu2g04910	CYTOPLASMIC	threonine	PF00227.1| Proteasome; PF12465.2| Pr_beta_C; ;PB008662	AMP-binding domain protein, putative
N. fischeri CBS 544.65	NFIA_071740	AN3459.5	209195	AO090020000015	ATEG_08990	AFL2G_11253	NFIA_071740	Afu3g05450	CYTOPLASMIC	metallo	PF07687.8| M20_dimer; PF01546.22| Peptidase_M20; ;	ubiquitin
N. fischeri CBS 544.65	NFIA_071820	AN3466.5	56101	AO090020000008	ATEG_09000	AFL2G_11260	NFIA_071820	Afu3g05370	CYTOPLASMIC	serine / cystein	PF00198.17| 2-oxoacid_dh; PF00364.16| Biotin_lipoyl; ;PB019080	Predicted acyl esterases
N. fischeri CBS 544.65	NFIA_071850	AN3470.5	178675	AO090020000005	-	AFL2G_11264	NFIA_071850	Afu3g05340	CYTOPLASMIC	cysteine	PF03416.13| Peptidase_C54;	S26 Type I signal peptidase (Spase; LepB; leader peptidase B; leader peptidase I;EC 3.4.21.89)
N. fischeri CBS 544.65	NFIA_025600	AN3756.5	44752	AO090005000157	ATEG_04353	AFL2G_00177	NFIA_025600	Afu7g04650	CYTOPLASMIC	ubiquitin	PF00227.1| Proteasome;	Aminopeptidase P
N. fischeri CBS 544.65	NFIA_053680	AN4182.5	47895	AO090003000133	ATEG_05857	AFL2G_02822	NFIA_053680	Afu6g07980	CYTOPLASMIC	cycline	PF00069.19| Pkinase; PF07714.1| Pkinase_Tyr; ;	Tripeptidyl peptidase SED3
N. fischeri CBS 544.65	NFIA_037760	AN4282.5	130008	AO090102000639	ATEG_07980	AFL2G_10011	NFIA_037760	Afu5g04330	CYTOPLASMIC	amino	PF01433.1| Peptidase_M1;PB000971	Negative regulator of the PHO system
N. fischeri CBS 544.65	NFIA_035750	AN4492.5	181700	AO090120000247	ATEG_09553	AFL2G_08262	NFIA_035750	Afu2g03400	CYTOPLASMIC	ubiquitin	PF01398.15| Mov34;PB017992	proteasome regulatory particle subunit (RpnH), putative
N. fischeri CBS 544.65	NFIA_017310	AN5129.5	181371	AO090012000995	ATEG_10178	AFL2G_03855	NFIA_017310	Afu1g07440	CYTOPLASMIC	ubiquitin	PF02782.10| FGGY_C; PF02491.14| FtsA; PF00012.14| HSP70; PF06723.7| MreB_Mbl; ;PB015875	nsfA | Putative secretory component; ortholog of S. cerevisiae Sec18p
N. fischeri CBS 544.65	NFIA_053010	AN5199.5	56136	AO090005001568	ATEG_03700	AFL2G_01463	NFIA_053010	Afu6g07330	CYTOPLASMIC	metallo	PF00557.1| Peptidase_M24;PB006160	OTU-like cysteine protease, putative
N. fischeri CBS 544.65	NFIA_052080	AN5784.5	54260	AO090003000015	ATEG_07414	AFL2G_02924	NFIA_052080	Afu6g06440	CYTOPLASMIC	threonine	PF00227.1| Proteasome;	ATPases associated with a variety of cellular Activities
N. fischeri CBS 544.65	NFIA_051980	AN5793.5	-	AO090003000005	ATEG_07405	AFL2G_02933	NFIA_051980	Afu6g06350	CYTOPLASMIC	serine	PF00227.1| Proteasome;	Peptidase dimerization domain; cl09126
N. fischeri CBS 544.65	NFIA_083240	AN5810.5	211731	AO090011000942	ATEG_06859	AFL2G_05646	NFIA_083240	Afu2g07500	CYTOPLASMIC	amino	PF05195.10| AMP_N; PF00557.1| Peptidase_M24; ;PB017483	Type 1 glutamine amidotransferase (GATase1)-
N. fischeri CBS 544.65	NFIA_083260	AN5812.5	202191	AO090011000940	ATEG_06861	AFL2G_05644	NFIA_083260	-	CYTOPLASMIC	metallo	PF09127.5| Leuk-A4-hydro_C; PF01433.1| Peptidase_M1; ;	mst3-like protein kinase
N. fischeri CBS 544.65	NFIA_050230	AN6640.5	134125	AO090009000593	ATEG_07098	AFL2G_10130	NFIA_050230	Afu6g03710	CYTOPLASMIC	Arachidonoyl-serotonin	PF07687.8| M20_dimer; PF01546.22| Peptidase_M20; ;PB017848	glutamate carboxypeptidase Tre2, putative
N. fischeri CBS 544.65	NFIA_027290	AN6741.5	-	AO090005000469	ATEG_06321	AFL2G_00459	NFIA_027290	Afu7g06050	CYTOPLASMIC	ubiquitin	PF09668.4| Asp_protease; PF08284.5| RVP_2; PF00627.25| UBA; PF00240.17| ubiquitin; ;	ABC multidrug transporter SitT
N. fischeri CBS 544.65	NFIA_083910	AN6792.5	48886	AO090011000879	ATEG_02234	AFL2G_05589	NFIA_083910	-	CYTOPLASMIC	cysteine	PF07479.8| NAD_Gly3P_dh_C; PF01210.17| NAD_Gly3P_dh_N; ;	Eukaryotic translation initiation factor 4, putative
N. fischeri CBS 544.65	NFIA_040680	AN6796.5	210782	AO090012000695	ATEG_09753	AFL2G_03570	NFIA_040680	Afu5g01430	CYTOPLASMIC	cysteine	PF01965.1| DJ-1_PfpI;	Peptidase_M16
N. fischeri CBS 544.65	NFIA_073390	AN6915.5	211232	-	ATEG_06145	AFL2G_08496	NFIA_073390	Afu5g13640	CYTOPLASMIC	serine	PF05903.8| DUF862; PF08324.5| PUL; PF00085.14| Thioredoxin;PB018003	eukaryotic translation initiation factor eIF-4A subunit, putative
N. fischeri CBS 544.65	NFIA_082310	AN7491.5	37575	AO090001000670	ATEG_06746	AFL2G_09306	NFIA_082310	Afu2g05590	CYTOPLASMIC	ubiquitin	PF01088.15| Peptidase_C12;	Preprotein translocase subunit Sec63
N. fischeri CBS 544.65	NFIA_055270	AN7529.5	178113	AO090001000612	ATEG_06694	AFL2G_09257	NFIA_055270	Afu6g09600	CYTOPLASMIC	metallo	PF07687.8| M20_dimer; PF01546.22| Peptidase_M20; ;PB017848	Conserved hypothetical protein
N. fischeri CBS 544.65	NFIA_079290	AN7733.5	54699	AO090701000715	ATEG_08325	AFL2G_06299	NFIA_079290	Afu5g08010	CYTOPLASMIC	serine / threonine	PF00795.1| CN_hydrolase;	Peptidase_C19
N. fischeri CBS 544.65	NFIA_039960	AN8054.5		AO090102000273	ATEG_09170	AFL2G_09699	NFIA_039960	Afu5g02150	CYTOPLASMIC	serine	PF00227.1| Proteasome; PF10584.3| Proteasome_A_N; ;	Amidohydrolase
N. fischeri CBS 544.65	NFIA_025920	-	-	-	-	-	NFIA_025920	Afu7g04930	CYTOPLASMIC	serine	PF05922.10| Inhibitor_I9; PF00082.16| Peptidase_S8; ;	Peptidase family T4
A. fumigatus Af293	Afu1g02170	AN0349.5	131120	AO090005000882	ATEG_04876	AFL2G_00857	NFIA_022480	Afu1g02170	MITOCHONDRIAL	ubiquitin	PF00004.23| AAA; PF07724.8| AAA_2; PF07728.8| AAA_5; PF10431.3| ClpB_D2-small; PF01078.15| Mg_chelatase; PF00158.20| Sigma54_activat; ;PB011373	pepJ | Extracellular deuterolysin-type metallo-proteinase
A. fumigatus Af293	Afu1g14200	AN0747.5	205553	AO090012000436	ATEG_00623	AFL2G_03343	NFIA_011220	Afu1g14200	MITOCHONDRIAL	ubiquitin	PF00675.14| Peptidase_M16; PF05193.15| Peptidase_M16_C; ;PB016644	Major Facilitator Superfamily (MFS)
A. fumigatus Af293	Afu1g14410	AN0776.5	196044	AO090011000367	ATEG_00641	AFL2G_05151	NFIA_011010	Afu1g14410	MITOCHONDRIAL	ubiquitin	PF00237.13| Ribosomal_L22;PB016372	Caseinolytic protease (ClpP)
A. fumigatus Af293	Afu5g08050	AN11005.5	-	AO090701000720	ATEG_08321	AFL2G_06303	NFIA_079250	Afu5g08050	MITOCHONDRIAL	metallo	PF01321.12| Creatinase_N; PF00557.1| Peptidase_M24; ;PB018980	Hypothetical protein
A. fumigatus Af293	Afu1g11870	AN1104.5	47573	AO090001000377	ATEG_00386	AFL2G_07594	NFIA_013660	Afu1g11870	MITOCHONDRIAL	metallo	PF00675.14| Peptidase_M16; PF05193.15| Peptidase_M16_C; ;PB016644	Peptidase_M48
A. fumigatus Af293	Afu1g11180	AN1163.5	208225	AO090038000288	ATEG_00320	AFL2G_07650	NFIA_014450	Afu1g11180	MITOCHONDRIAL	ubiquitin	PF00004.23| AAA; PF07724.8| AAA_2; PF07728.8| AAA_5; PF01637.12| Arch_ATPase; PF10431.3| ClpB_D2-small; PF01695.11| IstB_IS21; PF05729.6| NACHT; PF00158.20| Sigma54_activat; ;PB019457	Peptidase dimerization domain
A. fumigatus Af293	Afu6g08640	AN12389.5	39130	AO090001000525	ATEG_06605	AFL2G_09169	NFIA_054290	Afu6g08640	MITOCHONDRIAL	metallo	PF01432.14| Peptidase_M3;PB000468	Putative zinc finger in N-recognin
A. fumigatus Af293	Afu2g04370	AN1879.5	178656	AO090003000222	ATEG_06074	AFL2G_02756	NFIA_081130	Afu2g04370	MITOCHONDRIAL	metallo	PF07687.8| M20_dimer; PF01546.22| Peptidase_M20; ;	Hypothetical protein
A. fumigatus Af293	Afu2g02680	AN4557.5	53231	AO090026000613	ATEG_06909	AFL2G_06686	NFIA_035080	Afu2g02680	MITOCHONDRIAL	metallo	PF00004.23| AAA; PF07728.8| AAA_5; PF06480.9| FtsH_ext; PF01434.12| Peptidase_M41; ;PB019148	Trypsin-like serine protease, putative
A. fumigatus Af293	Afu4g11530	AN5588.5	214410	AO090003001068	ATEG_03927	AFL2G_01968	NFIA_104670	Afu4g11530	MITOCHONDRIAL	metallo	PF00004.23| AAA; PF07728.8| AAA_5; PF01434.12| Peptidase_M41;PB018691	aspartic-type endopeptidase, putative
A. fumigatus Af293	Afu2g11740	AN6193.5	206674	AO090026000472	ATEG_01112	AFL2G_06806	NFIA_086980	Afu2g11740	MITOCHONDRIAL	serine	PF00004.23| AAA; PF07724.8| AAA_2; PF07728.8| AAA_5; PF08298.5| AAA_PrkA; PF02190.10| LON; PF05362.1| Lon_C; ;PB013609	Peptidase dimerization domain
A. flavus NRLL 3357	AFL2G_00857	AN0349.5	131120	AO090005000882	ATEG_04876	AFL2G_00857	NFIA_022480	Afu1g02170	MITOCHONDRIAL	ubiquitin	PF00004.23| AAA; PF07724.8| AAA_2; PF07728.8| AAA_5; PF10431.3| ClpB_D2-small; PF01078.15| Mg_chelatase; PF00158.20| Sigma54_activat; ;PB011373	Yapsin
A. flavus NRLL 3357	AFL2G_06303	AN11005.5	-	AO090701000720	ATEG_08321	AFL2G_06303	NFIA_079250	Afu5g08050	MITOCHONDRIAL	metallo	PF01321.12| Creatinase_N; PF00557.1| Peptidase_M24; ;PB018980	spermidine synthase
A. flavus NRLL 3357	AFL2G_07650	AN1163.5	208225	AO090038000288	ATEG_00320	AFL2G_07650	NFIA_014450	Afu1g11180	MITOCHONDRIAL	ubiquitin	PF00004.23| AAA; PF07724.8| AAA_2; PF07728.8| AAA_5; PF01637.12| Arch_ATPase; PF10431.3| ClpB_D2-small; PF03205.8| MobB; PF05729.6| NACHT; PF00158.20| Sigma54_activat; PF10412.3| TrwB_AAD_bind;PB019457	Alkaline serine protease Alp1
A. flavus NRLL 3357	AFL2G_09169	AN12389.5	39130	AO090001000525	ATEG_06605	AFL2G_09169	NFIA_054290	Afu6g08640	MITOCHONDRIAL	metallo	PF01432.14| Peptidase_M3;PB000468	metacaspase CasA
A. flavus NRLL 3357	AFL2G_09244	AN1780.5	53008	AO090001000597	ATEG_06681	AFL2G_09244	NFIA_054880	Afu6g09190	MITOCHONDRIAL	metallo	PF05195.10| AMP_N; PF00557.1| Peptidase_M24; ;	mitochondrial inner membrane protease subunit Imp2, putative
A. flavus NRLL 3357	AFL2G_01347	AN2972.5	207328	AO090005001444	ATEG_01637	AFL2G_01347	NFIA_068790	Afu3g08330	MITOCHONDRIAL	serine	PF00574.17| CLP_protease;PB000318	Serine/threonine protein kinase (Kin4), putative
A. flavus NRLL 3357	AFL2G_06686	AN4557.5	53231	AO090026000613	ATEG_06909	AFL2G_06686	NFIA_035080	Afu2g02680	MITOCHONDRIAL	metallo	PF00004.23| AAA; PF07728.8| AAA_5; PF06480.9| FtsH_ext; PF01434.12| Peptidase_M41; ;PB018691	hypothetical dipeptidyl aminopeptidase
A. flavus NRLL 3357	AFL2G_06806	AN6193.5	206674	AO090026000472	ATEG_01112	AFL2G_06806	NFIA_086980	Afu2g11740	MITOCHONDRIAL	serine	PF00004.23| AAA; PF07724.8| AAA_2; PF07728.8| AAA_5; PF08298.5| AAA_PrkA; PF02190.10| LON; PF05362.1| Lon_C; PF05496.6| RuvB_N;PB013609	aspartic endopeptidase Pep1
A. nidulans FGSC A4	AN0747.5	AN0747.5	205553	AO090012000436	ATEG_00623	AFL2G_03343	NFIA_011220	Afu1g14200	MITOCHONDRIAL	ubiquitin	PF00675.14| Peptidase_M16; PF05193.15| Peptidase_M16_C; ;	unnamed protein product
A. nidulans FGSC A4	AN0776.5	AN0776.5	196044	AO090011000367	ATEG_00641	AFL2G_05151	NFIA_011010	Afu1g14410	MITOCHONDRIAL	ubiquitin	PF00237.13| Ribosomal_L22;	ATPases associated with a variety of cellular Activities
A. nidulans FGSC A4	AN10333.5	AN10333.5	129033	AO090005001109	ATEG_05203	AFL2G_01055	NFIA_032510	Afu2g00350	MITOCHONDRIAL	serine / threonine	PF07687.8| M20_dimer; PF00291.19| PALP; PF01546.22| Peptidase_M20;	Ubiquitin-conjugating enzyme E2
A. nidulans FGSC A4	AN1163.5	AN1163.5	208225	AO090038000288	ATEG_00320	AFL2G_07650	NFIA_014450	Afu1g11180	MITOCHONDRIAL	ubiquitin	PF00004.23| AAA; PF07724.8| AAA_2; PF07728.8| AAA_5; PF01637.12| Arch_ATPase; PF10431.3| ClpB_D2-small; PF03205.8| MobB; PF05729.6| NACHT; PF00158.20| Sigma54_activat; PF10412.3| TrwB_AAD_bind;	metal homeostatis protein bsd2
A. nidulans FGSC A4	AN11632.5	AN11632.5	204569	AO090009000703	ATEG_09471	-	NFIA_037470	Afu5g05580	MITOCHONDRIAL	cysteine	PF07910.1| Peptidase_C78;	Proteasome beta type-4 subunit
A. nidulans FGSC A4	AN1780.5	AN1780.5	53008	AO090001000597	ATEG_06681	AFL2G_09244	NFIA_054880	Afu6g09190	MITOCHONDRIAL	metallo	PF05195.10| AMP_N; PF00557.1| Peptidase_M24; ;	S. cerevisiae ortholog BCS1 has role in chaperone-mediated protein complex assembly, aerobic respiration, mitochondrion organization and localizes to mitochondrial inner membrane
A. nidulans FGSC A4	AN2972.5	AN2972.5	207328	AO090005001444	ATEG_01637	AFL2G_01347	NFIA_068790	Afu3g08330	MITOCHONDRIAL	serine	PF00574.17| CLP_protease;	RNP domain protein
A. nidulans FGSC A4	AN3466.5	AN3466.5	56101	AO090020000008	ATEG_09000	AFL2G_11260	NFIA_071820	Afu3g05370	MITOCHONDRIAL	serine / cystein	PF00198.17| 2-oxoacid_dh; PF00364.16| Biotin_lipoyl; ;	Predicted acyl esterases
A. nidulans FGSC A4	AN4201.5	AN4201.5	187366	AO090009000486	ATEG_03028	AFL2G_10213	NFIA_018740	Afu1g05980	MITOCHONDRIAL	cysteine	PF00501.22| AMP-binding;	calpain-like protein
A. nidulans FGSC A4	AN4557.5	AN4557.5	53231	AO090026000613	ATEG_06909	AFL2G_06686	NFIA_035080	Afu2g02680	MITOCHONDRIAL	metallo	PF00004.23| AAA; PF07728.8| AAA_5; PF06480.9| FtsH_ext; PF01434.12| Peptidase_M41; ;	Peptidase dimerization domain
A. nidulans FGSC A4	AN5588.5	AN5588.5	214410	AO090003001068	ATEG_03927	AFL2G_01968	NFIA_104670	Afu4g11530	MITOCHONDRIAL	metallo	PF00004.23| AAA; PF07728.8| AAA_5; PF01434.12| Peptidase_M41;	conserved hypothetical protein
A. nidulans FGSC A4	AN6193.5	AN6193.5	206674	AO090026000472	ATEG_01112	AFL2G_06806	NFIA_086980	Afu2g11740	MITOCHONDRIAL	serine	PF00004.23| AAA; PF07724.8| AAA_2; PF07728.8| AAA_5; PF08298.5| AAA_PrkA; PF02190.10| LON; PF05362.1| Lon_C; ;	no gene product annotation provided
A. nidulans FGSC A4	AN8273.5	AN8273.5	56872	AO090102000625	ATEG_07992	AFL2G_09997	NFIA_037890	Afu5g04210	MITOCHONDRIAL	metallo endopeptidases	PF00675.14| Peptidase_M16; PF05193.15| Peptidase_M16_C; ;	26S protease regulatory subunit 6B-like protein
A. niger ATCC 1015	131120	AN0349.5	131120	AO090005000882	ATEG_04876	AFL2G_00857	NFIA_022480	Afu1g02170	MITOCHONDRIAL	ubiquitin	PF00004.23| AAA; PF07724.8| AAA_2; PF07728.8| AAA_5; PF10431.3| ClpB_D2-small; PF01078.15| Mg_chelatase;PB011373	Aspergillopepsin, putative
A. niger ATCC 1015	205553	AN0747.5	205553	AO090012000436	ATEG_00623	AFL2G_03343	NFIA_011220	Afu1g14200	MITOCHONDRIAL	ubiquitin	PF00675.14| Peptidase_M16; PF05193.15| Peptidase_M16_C; ;PB016644	Protein Kinases, catalytic domain (serine / threonine)
A. niger ATCC 1015	196044	AN0776.5	196044	AO090011000367	ATEG_00641	AFL2G_05151	NFIA_011010	Afu1g14410	MITOCHONDRIAL	ubiquitin	PF00237.13| Ribosomal_L22;PB016372	Predicted Zn-dependent peptidases
A. niger ATCC 1015	208225	AN1163.5	208225	AO090038000288	ATEG_00320	AFL2G_07650	NFIA_014450	Afu1g11180	MITOCHONDRIAL	ubiquitin	PF00004.23| AAA; PF07724.8| AAA_2; PF07728.8| AAA_5; PF01637.12| Arch_ATPase; PF10431.3| ClpB_D2-small; PF01695.11| IstB_IS21; PF03205.8| MobB; PF05729.6| NACHT; PF00158.20| Sigma54_activat; PF10412.3| TrwB_AAD_bind; ;PB017529	aspartic-type endopeptidase (CtsD), putative
A. niger ATCC 1015	39130	AN12389.5	39130	AO090001000525	ATEG_06605	AFL2G_09169	NFIA_054290	Afu6g08640	MITOCHONDRIAL	metallo	PF01432.14| Peptidase_M3;	Unnamed protein product (Snf7)
A. niger ATCC 1015	53008	AN1780.5	53008	AO090001000597	ATEG_06681	AFL2G_09244	NFIA_054880	Afu6g09190	MITOCHONDRIAL	metallo	PF05195.10| AMP_N; PF00557.1| Peptidase_M24; ;	Unnamed protein product
A. niger ATCC 1015	179052	AN2072.5	179052	AO090003000271	ATEG_06032	AFL2G_02708	NFIA_081450	Afu2g04720	MITOCHONDRIAL	cysteine	PF00443.23| UCH;	Metal-dependent proteases with possible chaperone activity
A. niger ATCC 1015	207328	AN2972.5	207328	AO090005001444	ATEG_01637	AFL2G_01347	NFIA_068790	Afu3g08330	MITOCHONDRIAL	serine	PF00574.17| CLP_protease;PB000318	Anaphase promoting complex subunit 10 (APC10),
A. niger ATCC 1015	56101	AN3466.5	56101	AO090020000008	ATEG_09000	AFL2G_11260	NFIA_071820	Afu3g05370	MITOCHONDRIAL	serine / cystein	PF00198.17| 2-oxoacid_dh; PF00364.16| Biotin_lipoyl; ;PB019080	S. cerevisiae ortholog RPT1 has role in proteasome regulatory particle assembly, ubiquitin-dependent protein catabolic process, positive regulation of protein catabolic process
A. niger ATCC 1015	187366	AN4201.5	187366	AO090009000486	ATEG_03028	AFL2G_10213	NFIA_018740	Afu1g05980	MITOCHONDRIAL	cysteine	PF00501.22| AMP-binding;	WD40 domain
A. oryzae Rib 40	AO090005000882	AN0349.5	131120	AO090005000882	ATEG_04876	AFL2G_00857	NFIA_022480	Afu1g02170	MITOCHONDRIAL	ubiquitin	PF00004.23| AAA; PF07724.8| AAA_2; PF07728.8| AAA_5; PF10431.3| ClpB_D2-small; PF01078.15| Mg_chelatase; PF00158.20| Sigma54_activat; ;PB011373	aminopeptidase Y, putative
A. oryzae Rib 40	AO090011000367	AN0776.5	196044	AO090011000367	ATEG_00641	AFL2G_05151	NFIA_011010	Afu1g14410	MITOCHONDRIAL	ubiquitin	PF00237.13| Ribosomal_L22;	S. cerevisiae ortholog MCX1 has role in protein refolding and localizes to mitochondrial matrix
A. oryzae Rib 40	AO090701000720	AN11005.5	-	AO090701000720	ATEG_08321	AFL2G_06303	NFIA_079250	Afu5g08050	MITOCHONDRIAL	metallo	PF01321.12| Creatinase_N; PF00557.1| Peptidase_M24; ;PB018980	Cullin
A. oryzae Rib 40	AO090038000288	AN1163.5	208225	AO090038000288	ATEG_00320	AFL2G_07650	NFIA_014450	Afu1g11180	MITOCHONDRIAL	ubiquitin	PF00004.23| AAA; PF07724.8| AAA_2; PF07728.8| AAA_5; PF01637.12| Arch_ATPase; PF10431.3| ClpB_D2-small; PF03205.8| MobB; PF05729.6| NACHT; PF00158.20| Sigma54_activat; PF10412.3| TrwB_AAD_bind;PB019457	Pro-kumamolisin, activation domain; pfam09286
A. oryzae Rib 40	AO090001000525	AN12389.5	39130	AO090001000525	ATEG_06605	AFL2G_09169	NFIA_054290	Afu6g08640	MITOCHONDRIAL	metallo	PF01432.14| Peptidase_M3;PB000468	Proteasome_alpha_type_4
A. oryzae Rib 40	AO090001000597	AN1780.5	53008	AO090001000597	ATEG_06681	AFL2G_09244	NFIA_054880	Afu6g09190	MITOCHONDRIAL	metallo	PF05195.10| AMP_N; PF00557.1| Peptidase_M24; ;	Putative signal sequence processing protein with a predicted role in targeting proteins to the endoplasmic reticulum
A. oryzae Rib 40	AO090113000119	AN2689.5	184530	AO090113000119	ATEG_06117	AFL2G_08600	NFIA_072950	Afu5g14040	MITOCHONDRIAL	cysteine	PF02902.13| Peptidase_C48;	Peptidase dimerization domain
A. oryzae Rib 40	AO090005001444	AN2972.5	207328	AO090005001444	ATEG_01637	AFL2G_01347	NFIA_068790	Afu3g08330	MITOCHONDRIAL	serine	PF00574.17| CLP_protease;PB000318	Ortholog of S. cerevisiae YBR074W
A. oryzae Rib 40	AO090020000008	AN3466.5	56101	AO090020000008	ATEG_09000	AFL2G_11260	NFIA_071820	Afu3g05370	MITOCHONDRIAL	serine / cystein	PF00198.17| 2-oxoacid_dh; PF00364.16| Biotin_lipoyl; ;PB019080	Amidohydrolase, putative
A. oryzae Rib 40	AO090026000613	AN4557.5	53231	AO090026000613	ATEG_06909	AFL2G_06686	NFIA_035080	Afu2g02680	MITOCHONDRIAL	metallo	PF00004.23| AAA; PF07728.8| AAA_5; PF06480.9| FtsH_ext; PF01434.12| Peptidase_M41; ;PB018691	aspartic-type endopeptidase (CtsD), putative
A. oryzae Rib 40	AO090026000472	AN6193.5	206674	AO090026000472	ATEG_01112	AFL2G_06806	NFIA_086980	Afu2g11740	MITOCHONDRIAL	serine	PF00004.23| AAA; PF07724.8| AAA_2; PF07728.8| AAA_5; PF08298.5| AAA_PrkA; PF02190.10| LON; PF05362.1| Lon_C; PF05496.6| RuvB_N;PB013609	aminopeptidase, putative
A. oryzae Rib 40	AO090005000272	AN8780.5	40078	AO090005000272	ATEG_06448	AFL2G_00277	NFIA_026430	Afu7g05240	MITOCHONDRIAL	metallo	PF00814.19| Peptidase_M22;	nuclear pore complex subunit Nup133, putative
A. oryzae Rib 40	AO090003001465	-	193702	AO090003001465	ATEG_07563	AFL2G_01621	-	-	MITOCHONDRIAL	serine	PF02129.1| Peptidase_S15;	Unnamed protein product (Ubiquitin-protein ligase (Asi3)
A. terreus NIH 2624	ATEG_04876	AN0349.5	131120	AO090005000882	ATEG_04876	AFL2G_00857	NFIA_022480	Afu1g02170	MITOCHONDRIAL	ubiquitin	PF00004.23| AAA; PF07724.8| AAA_2; PF07728.8| AAA_5; PF10431.3| ClpB_D2-small; PF00158.20| Sigma54_activat;	extracellular serine carboxypeptidase
A. terreus NIH 2624	ATEG_00623	AN0747.5	205553	AO090012000436	ATEG_00623	AFL2G_03343	NFIA_011220	Afu1g14200	MITOCHONDRIAL	ubiquitin	PF00675.14| Peptidase_M16; PF05193.15| Peptidase_M16_C; ;	KPC1_ASPNG Protein kinase C-like
A. terreus NIH 2624	ATEG_00641	AN0776.5	196044	AO090011000367	ATEG_00641	AFL2G_05151	NFIA_011010	Afu1g14410	MITOCHONDRIAL	ubiquitin	PF00237.13| Ribosomal_L22;	Caseinolytic protease (ClpP)
A. terreus NIH 2624	ATEG_03414	AN10673.5	176760	AO090103000320	ATEG_03414	AFL2G_12074	NFIA_059600	Afu6g13650	MITOCHONDRIAL	serine	PF00595.18| PDZ; PF12812.1| PDZ_1; PF00089.20| Trypsin;	conserved hypothetical protein
A. terreus NIH 2624	ATEG_07168	AN1184.5	45764	AO090003000931	ATEG_07168	AFL2G_07415	-	-	MITOCHONDRIAL	metallo	PF00155.15| Aminotran_1_2;	Saccharomyces cerevisiae N-terminal amidase NTA1, and related proteins (class 3 nitrilases); cd07566
A. terreus NIH 2624	ATEG_06681	AN1780.5	53008	AO090001000597	ATEG_06681	AFL2G_09244	NFIA_054880	Afu6g09190	MITOCHONDRIAL	metallo	PF05195.10| AMP_N; PF00557.1| Peptidase_M24; ;	stomatin-like protein 2
A. terreus NIH 2624	ATEG_09000	AN3466.5	56101	AO090020000008	ATEG_09000	AFL2G_11260	NFIA_071820	Afu3g05370	MITOCHONDRIAL	serine / cystein	PF00198.17| 2-oxoacid_dh; PF00364.16| Biotin_lipoyl; ;	dipeptidase
A. terreus NIH 2624	ATEG_03028	AN4201.5	187366	AO090009000486	ATEG_03028	AFL2G_10213	NFIA_018740	Afu1g05980	MITOCHONDRIAL	cysteine	PF00501.22| AMP-binding;	WD40 domain
A. terreus NIH 2624	ATEG_03927	AN5588.5	214410	AO090003001068	ATEG_03927	AFL2G_01968	NFIA_104670	Afu4g11530	MITOCHONDRIAL	metallo	PF00004.23| AAA; PF07728.8| AAA_5; PF01434.12| Peptidase_M41;	elastinolytic metalloproteinase Mep
A. terreus NIH 2624	ATEG_03952	-	131499	-	ATEG_03952	-	NFIA_065900	Afu3g11400	MITOCHONDRIAL	aspartic	PF12697.1| Abhydrolase_6; PF02129.1| Peptidase_S15; PF08530.4| PepX_C;	26S proteasome subunit RPN7
A. terreus NIH 2624	ATEG_09096	AN8498.5	44868	AO090102000053	ATEG_09096	AFL2G_04944	NFIA_002320	Afu3g01350	MITOCHONDRIAL	amino	PF00561.1| Abhydrolase_1; PF08386.4| Abhydrolase_4; ;	Serine/threonine protein kinase (Kin4), putative
A. terreus NIH 2624	ATEG_06448	AN8780.5	40078	AO090005000272	ATEG_06448	AFL2G_00277	NFIA_026430	Afu7g05240	MITOCHONDRIAL	metallo	PF00814.19| Peptidase_M22;	S. cerevisiae ortholog ATP23 has role in protein processing, protein complex assembly and localizes to mitochondrial intermembrane space, mitochondrial inner membrane
N. fischeri CBS 544.65	NFIA_011220	AN0747.5	205553	AO090012000436	ATEG_00623	AFL2G_03343	NFIA_011220	Afu1g14200	MITOCHONDRIAL	ubiquitin	PF00675.14| Peptidase_M16; PF05193.15| Peptidase_M16_C; ;PB016644	Urease gamma-subunit
N. fischeri CBS 544.65	NFIA_011010	AN0776.5	196044	AO090011000367	ATEG_00641	AFL2G_05151	NFIA_011010	Afu1g14410	MITOCHONDRIAL	ubiquitin	PF00237.13| Ribosomal_L22;	Xaa-Pro aminopeptidase
N. fischeri CBS 544.65	NFIA_013660	AN1104.5	47573	AO090001000377	ATEG_00386	AFL2G_07594	NFIA_013660	Afu1g11870	MITOCHONDRIAL	metallo	PF00675.14| Peptidase_M16; PF05193.15| Peptidase_M16_C; ;PB016644	ubiquitin- ribosomal Rpl40Ap fusion protein, putative
N. fischeri CBS 544.65	NFIA_014450	AN1163.5	208225	AO090038000288	ATEG_00320	AFL2G_07650	NFIA_014450	Afu1g11180	MITOCHONDRIAL	ubiquitin	PF00004.23| AAA; PF07724.8| AAA_2; PF07728.8| AAA_5; PF10431.3| ClpB_D2-small; PF01695.11| IstB_IS21; PF05729.6| NACHT; PF00158.20| Sigma54_activat;PB019457	NlpC/P60-like cell-wall peptidase, putative
N. fischeri CBS 544.65	NFIA_054880	AN1780.5	53008	AO090001000597	ATEG_06681	AFL2G_09244	NFIA_054880	Afu6g09190	MITOCHONDRIAL	metallo	PF05195.10| AMP_N; PF00557.1| Peptidase_M24; ;	RNP domain protein
N. fischeri CBS 544.65	NFIA_035080	AN4557.5	53231	AO090026000613	ATEG_06909	AFL2G_06686	NFIA_035080	Afu2g02680	MITOCHONDRIAL	metallo	PF00004.23| AAA; PF07728.8| AAA_5; PF06480.9| FtsH_ext; PF01434.12| Peptidase_M41; ;PB019148	aorsin
N. fischeri CBS 544.65	NFIA_062300	AN5253.5	-	-	-	-	NFIA_062300	Afu3g09410	MITOCHONDRIAL	aspartic	PF00385.18| Chromo;	S. cerevisiae ortholog MCX1 has role in protein refolding and localizes to mitochondrial matrix
N. fischeri CBS 544.65	NFIA_086980	AN6193.5	206674	AO090026000472	ATEG_01112	AFL2G_06806	NFIA_086980	Afu2g11740	MITOCHONDRIAL	serine	PF00004.23| AAA; PF07724.8| AAA_2; PF07728.8| AAA_5; PF08298.5| AAA_PrkA; PF02190.10| LON; PF05362.1| Lon_C; ;PB013609	hypothetical dipeptidyl aminopeptidase
A. fumigatus Af293	Afu1g16940	AN0637.5	35758	-	ATEG_05105	AFL2G_00952	NFIA_008440	Afu1g16940	NUCLEAR	trypsin-like serine protease	PF00270.23| DEAD; PF00271.25| Helicase_C; PF04851.9| ResIII;PB019074	AMP-binding domain protein, putative
A. fumigatus Af293	Afu1g14810	AN0822.5	205492	AO090005001250	ATEG_00867	AFL2G_01175	NFIA_010600	Afu1g14810	NUCLEAR	serine	PF00069.19| Pkinase; PF07714.1| Pkinase_Tyr; ;	Xaa-Pro aminopeptidase
A. fumigatus Af293	Afu1g15770	AN0911.5	35439	AO090005001123	ATEG_05217	AFL2G_01070	NFIA_009560	Afu1g15770	NUCLEAR	metallo	PF03256.10| APC10;PB012038	S. cerevisiae ortholog ATP23 has role in protein processing, protein complex assembly and localizes to mitochondrial intermembrane space, mitochondrial inner membrane
A. fumigatus Af293	Afu8g04270	AN10191.5	193872	AO090103000045	ATEG_00040	AFL2G_12314	NFIA_097000	Afu8g04270	NUCLEAR	ubiquitin	PF00004.23| AAA; PF07724.8| AAA_2; PF07728.8| AAA_5; PF00439.19| Bromodomain; PF01695.11| IstB_IS21;PB013846	Esterase_lipase (Dipeptidyl aminopeptidases / acylaminoacyl-peptidases)
A. fumigatus Af293	Afu1g12640	AN1049.5	176775	AO090012000714	ATEG_00455	AFL2G_03589	NFIA_012910	Afu1g12640	NUCLEAR	metallo	PF01863.11| DUF45; PF08325.4| WLM; ;PB006932	Ubiquitin-conjugating enzyme E2
A. fumigatus Af293	Afu6g07970	AN10513.5	199208	AO090003000135	ATEG_05858	AFL2G_02821	NFIA_053670	Afu6g07970	NUCLEAR	cysteine	PF00648.1| Peptidase_C2;PB013373	eukaryotic translation initiation factor eIF-4A subunit, putative
A. fumigatus Af293	Afu4g07340	AN10556.5	54613	AO090023000839	ATEG_05474	-	NFIA_108880	Afu4g07340	NUCLEAR	ubiquitin	PF04564.9| U-box; PF10408.3| Ufd2P_core; ;PB003234	ABC transporter
A. fumigatus Af293	Afu6g02300	AN11101.5	49527	AO090120000114	ATEG_07220	AFL2G_08147	NFIA_048570	Afu6g02300	NUCLEAR	serine / threonine	PF00069.19| Pkinase; PF07714.1| Pkinase_Tyr; ;PB007072	S. cerevisiae ortholog NMA111 has serine-type peptidase activity, has role in cellular lipid metabolic process, protein catabolic process, cellular response to heat, apoptosis and localizes to nucleus
A. fumigatus Af293	Afu1g09490	AN1340.5	55885	AO090012000924	ATEG_08572	AFL2G_03787	NFIA_016120	Afu1g09490	NUCLEAR	serine / threonine	PF00076.16| RRM_1;PB010184	PCI domain
A. fumigatus Af293	Afu1g09210	AN1366.5	55895	AO090005001612	ATEG_08545	AFL2G_01501	NFIA_016430	Afu1g09210	NUCLEAR	ubiquitin	PF00004.23| AAA; PF07724.8| AAA_2; PF07726.5| AAA_3; PF07728.8| AAA_5; PF01695.11| IstB_IS21; PF06745.7| KaiC; PF01078.15| Mg_chelatase; PF05729.6| NACHT; PF02562.10| PhoH; PF03215.9| Rad17; PF00910.16| RNA_helicase; PF05496.6| RuvB_N; PF00158.20| Sigma54_activat; PF01202.16| SKI; ;PB019647	Peptidase_S10 (Serine carboxypeptidase)
A. fumigatus Af293	Afu2g04680	AN2067.5	208780	AO090003000267	ATEG_06035	AFL2G_02712	NFIA_081350	Afu2g04680	NUCLEAR	serine	PF00786.22| PBD; PF00069.19| Pkinase; PF07714.1| Pkinase_Tyr;PB019379	Rhomboid
A. fumigatus Af293	Afu5g07060	AN2214.5	50995	AO090701000278	ATEG_09308	AFL2G_05916	NFIA_080200	Afu5g07060	NUCLEAR	serine / threonine	PF00400.26| WD40;PB019088	Predicted Zn-dependent peptidases
A. fumigatus Af293	Afu5g14040	AN2689.5	184530	AO090113000119	ATEG_06117	AFL2G_08600	NFIA_072950	Afu5g14040	NUCLEAR	cysteine	PF02902.13| Peptidase_C48;	PCI domain
A. fumigatus Af293	Afu4g12910	AN3587.5	55348	AO090003000271	ATEG_03173	AFL2G_10356	NFIA_103430	Afu4g12910	NUCLEAR	ubiquitin	PF00443.23| UCH;PB019074	kgdB | Putative dihydrolipoamide S-succinyl transferase with a predicted role in the TCA cycle
A. fumigatus Af293	Afu6g12560	AN3691.5	119946	AO090003000368	ATEG_03264	AFL2G_02620	NFIA_058520	Afu6g12560	NUCLEAR	ubiquitin	PF00004.23| AAA; PF07724.8| AAA_2; PF05496.6| RuvB_N; PF09336.4| Vps4_C; ;PB015651	Peptidase_S10 (Serine carboxypeptidase)
A. fumigatus Af293	Afu2g04000	AN3787.5	56146	AO090005001528	ATEG_03658	AFL2G_01426	NFIA_080810	Afu2g04000	NUCLEAR	cysteine	PF03835.1| Rad4; PF01841.1| Transglut_core; ;PB018820	26S proteasome subunit RPN7
A. fumigatus Af293	Afu6g08380	AN3926.5	122220	AO090003000092	ATEG_05816	AFL2G_02859	NFIA_054030	Afu6g08380	NUCLEAR	serine / threonine	PF11715.2| Nup160; PF00400.26| WD40; ;PB018975	Proteasome beta type-4 subunit
A. fumigatus Af293	Afu1g04040	AN4016.5	52026	AO090003000947	ATEG_03809	AFL2G_02080	NFIA_020680	Afu1g04040	NUCLEAR	ubiquitin	PF11976.2| Rad60-SLD; PF01020.11| Ribosomal_L40e; PF00240.17| ubiquitin;	metacaspase
A. fumigatus Af293	Afu1g07750	AN5120.5	39581	AO090012001006	ATEG_10207	-	NFIA_017200	Afu1g07750	NUCLEAR	cysteine	PF04433.11| SWIRM;PB016875	Aminopeptidase; Reviewed"
A. fumigatus Af293	Afu2g13070	AN6250.5	206503	AO090026000330	ATEG_01276	AFL2G_06929	NFIA_088250	Afu2g13070	NUCLEAR	ubiquitin	PF04377.9| ATE_C; PF04376.7| ATE_N; ;	Preprotein translocase subunit Sec63
A. fumigatus Af293	Afu2g14130	AN6354.5	175538	AO090023000173	ATEG_01409	AFL2G_04058	NFIA_089310	Afu2g14130	NUCLEAR	ubiquitin	PF06337.6| DUSP; PF00443.23| UCH; ;PB007173	CaaX prenyl proteinase Rce1
A. fumigatus Af293	Afu6g05150	AN6505.5	200428	AO090701000021	ATEG_05660	AFL2G_05678	NFIA_051720	Afu6g05150	NUCLEAR	serine / threonine	PF02239.10| Cytochrom_D1; PF08581.4| Tup_N; PF00400.26| WD40;PB019337	Peptidase_M48
A. fumigatus Af293	Afu2g01700	AN7695.5	119986	AO090701000767	ATEG_08222	AFL2G_06341	NFIA_034020	Afu2g01700	NUCLEAR	serine / threonine	PF00069.19| Pkinase; PF07714.1| Pkinase_Tyr; PF01163.16| RIO1; PF08587.5| UBA_2; ;PB019634	DNA-damage inducible protein ddi1 (V-snare-master 1)
A. fumigatus Af293	Afu5g03200	AN8192.5	43191	AO090102000522	ATEG_08097	AFL2G_09903	NFIA_038930	Afu5g03200	NUCLEAR	cysteine	PF02902.13| Peptidase_C48;PB010202	Allantoate amidohydrolase
A. flavus NRLL 3357	AFL2G_08253	AN0369.5	205594	AO090120000238	ATEG_10146	AFL2G_08253	NFIA_034070	Afu2g01750	NUCLEAR	amino	PF00557.1| Peptidase_M24;	Autophagy protein Apg17
A. flavus NRLL 3357	AFL2G_00952	AN0637.5	35758	-	ATEG_05105	AFL2G_00952	NFIA_008440	Afu1g16940	NUCLEAR	trypsin-like serine protease	PF00270.23| DEAD; PF00271.25| Helicase_C; PF04851.9| ResIII;PB019744	kgdB | Putative dihydrolipoamide S-succinyl transferase with a predicted role in the TCA cycle
A. flavus NRLL 3357	AFL2G_01175	AN0822.5	205492	AO090005001250	ATEG_00867	AFL2G_01175	NFIA_010600	Afu1g14810	NUCLEAR	serine	PF00069.19| Pkinase; PF07714.1| Pkinase_Tyr; ;	Peptidase dimerization domain; cl09126
A. flavus NRLL 3357	AFL2G_10524	-	42926	-	-	AFL2G_10524	-	-	NUCLEAR	serine	PF00023.24| Ank; PF12796.1| Ank_2; PF00082.16| Peptidase_S8;PB002748	Peptidase_S10
A. flavus NRLL 3357	AFL2G_01070	AN0911.5	35439	AO090005001123	ATEG_05217	AFL2G_01070	NFIA_009560	Afu1g15770	NUCLEAR	metallo	PF03256.10| APC10;PB010302	unnamed protein product
A. flavus NRLL 3357	AFL2G_12314	AN10191.5	193872	AO090103000045	ATEG_00040	AFL2G_12314	NFIA_097000	Afu8g04270	NUCLEAR	ubiquitin	PF00004.23| AAA; PF07724.8| AAA_2; PF07728.8| AAA_5; PF01695.11| IstB_IS21; ;PB011064	Carboxypeptidase S1, putative
A. flavus NRLL 3357	AFL2G_08147	AN11101.5	49527	AO090120000114	ATEG_07220	AFL2G_08147	NFIA_048570	Afu6g02300	NUCLEAR	serine / threonine	PF00069.19| Pkinase; PF07714.1| Pkinase_Tyr; ;	aminopeptidase, putative
A. flavus NRLL 3357	AFL2G_08156	AN11102.5	201896	AO090120000125	ATEG_07213	AFL2G_08156	NFIA_048640	Afu6g02380	NUCLEAR	ubiquitin	PF00240.17| ubiquitin; PF00443.23| UCH; ;PB019074	Predicted Zn-dependent peptidases
A. flavus NRLL 3357	AFL2G_07648	AN1159.5	122545		ATEG_00324	AFL2G_07648	NFIA_014170	Afu1g11410	NUCLEAR	ubiquitin	PF00179.1| UQ_con;PB012654	Aminopeptidase P
A. flavus NRLL 3357	AFL2G_05916	AN2214.5	50995	AO090701000278	ATEG_09308	AFL2G_05916	NFIA_080200	Afu5g07060	NUCLEAR	serine / threonine	PF00004.23| AAA; PF07724.8| AAA_2; PF07728.8| AAA_5; PF05673.7| DUF815; PF00400.26| WD40;PB019088	vacuolar carboxypeptidase Cps1, putative
A. flavus NRLL 3357	AFL2G_08600	AN2689.5	184530	AO090113000119	ATEG_06117	AFL2G_08600	NFIA_072950	Afu5g14040	NUCLEAR	cysteine	PF02902.13| Peptidase_C48;PB013332	pheromone processing endoprotease Kex2
A. flavus NRLL 3357	AFL2G_11253	AN3459.5	209195	AO090020000015	ATEG_08990	AFL2G_11253	NFIA_071740	Afu3g05450	NUCLEAR	metallo	PF07687.8| M20_dimer; PF01546.22| Peptidase_M20; PF02463.13| SMC_N;PB017993	Zn-dependent oligopeptidases (Peptidase_M3)
A. flavus NRLL 3357	AFL2G_10356	AN3587.5	55348	AO090003000271	ATEG_03173	AFL2G_10356	NFIA_103430	Afu4g12910	NUCLEAR	ubiquitin	PF00443.23| UCH;PB018419	Metallo-dependent_hydrolases
A. flavus NRLL 3357	AFL2G_02620	AN3691.5	119946	AO090003000368	ATEG_03264	AFL2G_02620	NFIA_058520	Afu6g12560	NUCLEAR	ubiquitin	PF00004.23| AAA; PF07724.8| AAA_2; PF05496.6| RuvB_N; PF09336.4| Vps4_C; ;PB015651	Predicted protein | PASA_update:single gene model update incorporated PASA_asmbls:[pasa:asmbl_3389,status:13]
A. flavus NRLL 3357	AFL2G_02859	AN3926.5	122220	AO090003000092	ATEG_05816	AFL2G_02859	NFIA_054030	Afu6g08380	NUCLEAR	serine / threonine	PF11715.2| Nup160; PF00400.26| WD40; ;PB019334	WD40 domain
A. flavus NRLL 3357	AFL2G_10441	AN5638.5	172707	AO090009000218	ATEG_03236	AFL2G_10441	NFIA_102800	Afu4g13560	NUCLEAR	cysteine	PF02338.1| OTU; PF10275.3| Peptidase_C65; ;PB018419	Proteasome_alpha_type_4
A. flavus NRLL 3357	AFL2G_04058	AN6354.5	175538	AO090023000173	ATEG_01409	AFL2G_04058	NFIA_089310	Afu2g14130	NUCLEAR	ubiquitin	PF06337.6| DUSP; PF00443.23| UCH; ;PB012975	WD40 domain
A. flavus NRLL 3357	AFL2G_06341	AN7695.5	119986	AO090701000767	ATEG_08222	AFL2G_06341	NFIA_034020	Afu2g01700	NUCLEAR	serine / threonine	PF00069.19| Pkinase; PF07714.1| Pkinase_Tyr; PF08587.5| UBA_2;PB007407	heat shock protein CLPA, hsp98-like protein
A. flavus NRLL 3357	AFL2G_09903	AN8192.5	43191	AO090102000522	ATEG_08097	AFL2G_09903	NFIA_038930	Afu5g03200	NUCLEAR	cysteine	PF02902.13| Peptidase_C48;PB003554	unnamed protein product
A. flavus NRLL 3357	AFL2G_00280	AN8783.5	56235	AO090005000276	ATEG_06440	AFL2G_00280	NFIA_077600	Afu5g09710	NUCLEAR	cysteine	PF12770.1| CHAT; PF03568.1| Peptidase_C50; ;PB012855	conserved hypothetical protein
A. nidulans FGSC A4	AN0637.5	AN0637.5	35758	-	ATEG_05105	AFL2G_00952	NFIA_008440	Afu1g16940	NUCLEAR	trypsin-like serine protease	PF00270.23| DEAD; PF00271.25| Helicase_C; PF04851.9| ResIII;	mitochondrial inner membrane AAA protease Yta12, putative
A. nidulans FGSC A4	AN0822.5	AN0822.5	205492	AO090005001250	ATEG_00867	AFL2G_01175	NFIA_010600	Afu1g14810	NUCLEAR	serine	PF00069.19| Pkinase; PF07714.1| Pkinase_Tyr; ;	amidohydrolase
A. nidulans FGSC A4	AN10191.5	AN10191.5	193872	AO090103000045	ATEG_00040	AFL2G_12314	NFIA_097000	Afu8g04270	NUCLEAR	ubiquitin	PF00004.23| AAA; PF07724.8| AAA_2; PF07728.8| AAA_5; PF00439.19| Bromodomain; PF01695.11| IstB_IS21;	no gene product annotation provided
A. nidulans FGSC A4	AN10456.5	AN10456.5	-	AO090005000150	ATEG_04350	AFL2G_00171	NFIA_025570	Afu7g04610	NUCLEAR	cysteine	PF02902.13| Peptidase_C48;	proteasome component PRE3
A. nidulans FGSC A4	AN10513.5	AN10513.5	199208	AO090003000135	ATEG_05858	AFL2G_02821	NFIA_053670	Afu6g07970	NUCLEAR	cysteine	PF00648.1| Peptidase_C2;	Eukaryotic translation initiation factor 4, putative
A. nidulans FGSC A4	AN11032.5	AN11032.5	47113	AO090102000293	ATEG_09180	AFL2G_09715	NFIA_039880	Afu5g02230	NUCLEAR	serine / threonine	PF00069.19| Pkinase; PF07714.1| Pkinase_Tyr; ;	Zn-dependent oligopeptidases [Amino acid transport and metabolism; COGO339
A. nidulans FGSC A4	AN11101.5	AN11101.5	49527	AO090120000114	ATEG_07220	AFL2G_08147	NFIA_048570	Afu6g02300	NUCLEAR	serine / threonine	PF01636.17| APH; PF00069.19| Pkinase; PF07714.1| Pkinase_Tyr;	Ras-like GTPase superfamily
A. nidulans FGSC A4	AN11102.5	AN11102.5	201896	AO090120000125	ATEG_07213	AFL2G_08156	NFIA_048640	Afu6g02380	NUCLEAR	ubiquitin	PF00240.17| ubiquitin; PF00443.23| UCH; ;	60S ribosomal protein L17
A. nidulans FGSC A4	AN1340.5	AN1340.5	55885	AO090012000924	ATEG_08572	AFL2G_03787	NFIA_016120	Afu1g09490	NUCLEAR	serine / threonine	PF00076.16| RRM_1;	20S proteasome, alpha and beta subunits
A. nidulans FGSC A4	AN1366.5	AN1366.5	55895	AO090005001612	ATEG_08545	AFL2G_01501	NFIA_016430	Afu1g09210	NUCLEAR	ubiquitin	PF00004.23| AAA; PF07724.8| AAA_2; PF07726.5| AAA_3; PF07728.8| AAA_5; PF01695.11| IstB_IS21; PF06745.7| KaiC; PF01078.15| Mg_chelatase; PF05729.6| NACHT; PF02562.10| PhoH; PF03215.9| Rad17; PF00910.16| RNA_helicase; PF05496.6| RuvB_N; PF00158.20| Sigma54_activat; PF01202.16| SKI; ;	Unnamed protein product
A. nidulans FGSC A4	AN2214.5	AN2214.5	50995	AO090701000278	ATEG_09308	AFL2G_05916	NFIA_080200	Afu5g07060	NUCLEAR	serine / threonine	PF00400.26| WD40;	60S ribosomal protein L17
A. nidulans FGSC A4	AN2689.5	AN2689.5	184530	AO090113000119	ATEG_06117	AFL2G_08600	NFIA_072950	Afu5g14040	NUCLEAR	cysteine	PF02902.13| Peptidase_C48;	Rad4 transglutaminase-like domain
A. nidulans FGSC A4	AN3587.5	AN3587.5	55348	AO090003000271	ATEG_03173	AFL2G_10356	NFIA_103430	Afu4g12910	NUCLEAR	ubiquitin	PF00443.23| UCH;	Proteinase, putative
A. nidulans FGSC A4	AN3691.5	AN3691.5	119946	AO090003000368	ATEG_03264	AFL2G_02620	NFIA_058520	Afu6g12560	NUCLEAR	ubiquitin	PF00004.23| AAA; PF07724.8| AAA_2; PF05496.6| RuvB_N; PF09336.4| Vps4_C; ;	Conserved hypothetical protein | PASA_update:single gene model update incorporated PASA_asmbls:[pasa:asmbl_1255,status:13]
A. nidulans FGSC A4	AN3926.5	AN3926.5	122220	AO090003000092	ATEG_05816	AFL2G_02859	NFIA_054030	Afu6g08380	NUCLEAR	serine / threonine	PF08662.5| eIF2A; PF11715.2| Nup160; PF00400.26| WD40;	RNP domain protein
A. nidulans FGSC A4	AN4016.5	AN4016.5	52026	AO090003000947	ATEG_03809	AFL2G_02080	NFIA_020680	Afu1g04040	NUCLEAR	ubiquitin	PF11976.2| Rad60-SLD; PF01020.11| Ribosomal_L40e; PF00240.17| ubiquitin;	mitochondrial inner membrane protease subunit Imp2, putative
A. nidulans FGSC A4	AN5186.5	AN5186.5	180715	AO090012000968	ATEG_02647	AFL2G_03832	NFIA_017560	Afu1g07160	NUCLEAR	cysteine	PF00443.23| UCH;	60S ribosomal protein L17
A. nidulans FGSC A4	AN5351.5	AN5351.5	55675	AO090103000399	ATEG_00924	AFL2G_12005	NFIA_060010	Afu6g14130	NUCLEAR	ubiquitin	PF00179.1| UQ_con;	heat shock protein CLPA, hsp98-like protein
A. nidulans FGSC A4	AN5638.5	AN5638.5	172707	AO090009000218	ATEG_03236	AFL2G_10441	NFIA_102800	Afu4g13560	NUCLEAR	cysteine	PF02338.1| OTU; PF10275.3| Peptidase_C65; ;	Ubiquitin-like domain of APG12
A. nidulans FGSC A4	AN6360.5	AN6360.5	52215	AO090026000134	ATEG_01401	AFL2G_07109	NFIA_089290	Afu2g14100	NUCLEAR	serine / threonine	PF04108.6| APG17;	60S ribosomal protein L40
A. nidulans FGSC A4	AN7695.5	AN7695.5	119986	AO090701000767	ATEG_08222	AFL2G_06341	NFIA_034020	Afu2g01700	NUCLEAR	serine / threonine	PF00069.19| Pkinase; PF07714.1| Pkinase_Tyr; PF08587.5| UBA_2;	S. cerevisiae ortholog MAP1 has metalloaminopeptidase activity, has role in protein initiator methionine removal and localizes to cytosolic ribosome
A. nidulans FGSC A4	AN8192.5	AN8192.5	43191	AO090102000522	ATEG_08097	AFL2G_09903	NFIA_038930	Afu5g03200	NUCLEAR	cysteine	PF02902.13| Peptidase_C48;	Peptidase_M16
A. nidulans FGSC A4	AN8783.5	AN8783.5	56235	AO090005000276	ATEG_06440	AFL2G_00280	NFIA_077600	Afu5g09710	NUCLEAR	cysteine	PF12770.1| CHAT; PF03568.1| Peptidase_C50; ;	Protein Kinases, catalytic domain (serine / threonine)
A. nidulans FGSC A4	AN8836.5	AN8836.5	214094	AO090009000674	ATEG_09444	AFL2G_10061	NFIA_037230	Afu5g05900	NUCLEAR	serine	PF00786.22| PBD; PF00169.23| PH; PF00069.19| Pkinase; PF07714.1| Pkinase_Tyr; ;	Predicted calpain-like cysteine protease involved in a signaling pathway that activates PacC transcription factor in response to alkaline ambient pH
A. niger ATCC 1015	35758	AN0637.5	35758	-	ATEG_05105	AFL2G_00952	NFIA_008440	Afu1g16940	NUCLEAR	trypsin-like serine protease	PF00270.23| DEAD; PF00271.25| Helicase_C; PF04851.9| ResIII;PB017274	Caseinolytic protease (ClpP)
A. niger ATCC 1015	205492	AN0822.5	205492	AO090005001250	ATEG_00867	AFL2G_01175	NFIA_010600	Afu1g14810	NUCLEAR	serine	PF00069.19| Pkinase; PF07714.1| Pkinase_Tyr; ;PB009301	WD40 domain
A. niger ATCC 1015	35439	AN0911.5	35439	AO090005001123	ATEG_05217	AFL2G_01070	NFIA_009560	Afu1g15770	NUCLEAR	metallo	PF03256.10| APC10;PB019676	metacaspase CasA
A. niger ATCC 1015	193872	AN10191.5	193872	AO090103000045	ATEG_00040	AFL2G_12314	NFIA_097000	Afu8g04270	NUCLEAR	ubiquitin	PF00004.23| AAA; PF07724.8| AAA_2; PF07728.8| AAA_5; PF00439.19| Bromodomain; PF01695.11| IstB_IS21;PB011064	glucose-regulated protein
A. niger ATCC 1015	199208	AN10513.5	199208	AO090003000135	ATEG_05858	AFL2G_02821	NFIA_053670	Afu6g07970	NUCLEAR	cysteine	PF00648.1| Peptidase_C2;PB007187	glutamate carboxypeptidase Tre2, putative
A. niger ATCC 1015	54201	AN10519.5	54201	AO090001000417	ATEG_03003	AFL2G_09069	NFIA_018400	Afu1g06310	NUCLEAR	ubiquitin	PF01399.21| PCI; PF02201.12| SWIB; PF04851.9| ResIII; PF00910.16| RNA_helicase; PF05496.6| RuvB_N; PF00158.20| Sigma54_activat; PF06068.7| TIP49; PF09336.4| Vps4_C; PF06414.6| Zeta_toxin;PB013705	L-Asparaginase
A. niger ATCC 1015	54613	AN10556.5	54613	AO090023000839	ATEG_05474	-	NFIA_108880	Afu4g07340	NUCLEAR	ubiquitin	PF04564.9| U-box; PF10408.3| Ufd2P_core; ;PB009268	Peptidase dimerization domain; cl09126
A. niger ATCC 1015	49527	AN11101.5	49527	AO090120000114	ATEG_07220	AFL2G_08147	NFIA_048570	Afu6g02300	NUCLEAR	serine / threonine	PF00069.19| Pkinase; PF07714.1| Pkinase_Tyr; ;PB004526	Proteasome beta type-2 subunit
A. niger ATCC 1015	201896	AN11102.5	201896	AO090120000125	ATEG_07213	AFL2G_08156	NFIA_048640	Afu6g02380	NUCLEAR	ubiquitin	PF00240.17| ubiquitin; PF00443.23| UCH; ;PB016341	Peptidase_M16
A. niger ATCC 1015	55885	AN1340.5	55885	AO090012000924	ATEG_08572	AFL2G_03787	NFIA_016120	Afu1g09490	NUCLEAR	serine / threonine	PF00076.16| RRM_1;PB016466	A family including aminopeptidase P, aminopeptidase M, and prolidase
A. niger ATCC 1015	50995	AN2214.5	50995	AO090701000278	ATEG_09308	AFL2G_05916	NFIA_080200	Afu5g07060	NUCLEAR	serine / threonine	PF00400.26| WD40;PB019088	Xaa-Pro aminopeptidase
A. niger ATCC 1015	55348	AN3587.5	55348	AO090003000271	ATEG_03173	AFL2G_10356	NFIA_103430	Afu4g12910	NUCLEAR	ubiquitin	PF00443.23| UCH;PB018419	Peptidase_ M48
A. niger ATCC 1015	119946	AN3691.5	119946	AO090003000368	ATEG_03264	AFL2G_02620	NFIA_058520	Afu6g12560	NUCLEAR	ubiquitin	PF00004.23| AAA; PF07724.8| AAA_2; PF05496.6| RuvB_N; PF09336.4| Vps4_C; ;PB015651	serine-type peptidase activity
A. niger ATCC 1015	56146	AN3787.5	56146	AO090005001528	ATEG_03658	AFL2G_01426	NFIA_080810	Afu2g04000	NUCLEAR	cysteine	PF03835.1| Rad4; PF01841.1| Transglut_core; ;PB017070	calpain-like protein
A. niger ATCC 1015	122220	AN3926.5	122220	AO090003000092	ATEG_05816	AFL2G_02859	NFIA_054030	Afu6g08380	NUCLEAR	serine / threonine	PF08662.5| eIF2A; PF11715.2| Nup160; PF00400.26| WD40;PB018975	AAA family ATPase, CDC48 subfamily
A. niger ATCC 1015	136905	AN4240.5	136905	AO090001000442	ATEG_02980	AFL2G_09088	NFIA_018280	Afu1g06420	NUCLEAR	ubiquitin	PF03357.15| Snf7;PB019803	Arginine-tRNA-protein transferase
A. niger ATCC 1015	172707	AN5638.5	172707	AO090009000218	ATEG_03236	AFL2G_10441	NFIA_102800	Afu4g13560	NUCLEAR	cysteine	PF02338.1| OTU; PF10275.3| Peptidase_C65; ;PB017756	Acyltransferase, putative
A. niger ATCC 1015	206503	AN6250.5	206503	AO090026000330	ATEG_01276	AFL2G_06929	NFIA_088250	Afu2g13070	NUCLEAR	ubiquitin	PF04377.9| ATE_C; PF04376.7| ATE_N; ;	Pyridoxal-phosphate dependent enzyme
A. niger ATCC 1015	175538	AN6354.5	175538	AO090023000173	ATEG_01409	AFL2G_04058	NFIA_089310	Afu2g14130	NUCLEAR	ubiquitin	PF06337.6| DUSP; PF00443.23| UCH; ;PB008400	Ubiquitin-conjugating enzyme E2
A. niger ATCC 1015	43191	AN8192.5	43191	AO090102000522	ATEG_08097	AFL2G_09903	NFIA_038930	Afu5g03200	NUCLEAR	cysteine	PF02902.13| Peptidase_C48;PB017991	cysteine protease atg4
A. oryzae Rib 40	AO090120000238	AN0369.5	205594	AO090120000238	ATEG_10146	AFL2G_08253	NFIA_034070	Afu2g01750	NUCLEAR	amino	PF00557.1| Peptidase_M24;	serine/threonine protein kinase (Snf1p), putative
A. oryzae Rib 40	AO090005001250	AN0822.5	205492	AO090005001250	ATEG_00867	AFL2G_01175	NFIA_010600	Afu1g14810	NUCLEAR	serine	PF00069.19| Pkinase; PF07714.1| Pkinase_Tyr; ;	molecular chaperone Hsp70
A. oryzae Rib 40	AO090005001123	AN0911.5	35439	AO090005001123	ATEG_05217	AFL2G_01070	NFIA_009560	Afu1g15770	NUCLEAR	metallo	PF03256.10| APC10;PB010302	Proteasome subunit alpha
A. oryzae Rib 40	AO090103000045	AN10191.5	193872	AO090103000045	ATEG_00040	AFL2G_12314	NFIA_097000	Afu8g04270	NUCLEAR	ubiquitin	PF00004.23| AAA; PF07724.8| AAA_2; PF07728.8| AAA_5; PF01695.11| IstB_IS21; ;PB011064	Putative alkaline serine protease; predicted glycosylphosphatidylinositol (GPI)-anchored protein
A. oryzae Rib 40	AO090023000839	AN10556.5	54613	AO090023000839	ATEG_05474	-	NFIA_108880	Afu4g07340	NUCLEAR	ubiquitin	PF04564.9| U-box; PF10408.3| Ufd2P_core; ;PB003197	ABC transporter transmembrane region; cl00549
A. oryzae Rib 40	AO090120000114	AN11101.5	49527	AO090120000114	ATEG_07220	AFL2G_08147	NFIA_048570	Afu6g02300	NUCLEAR	serine / threonine	PF00069.19| Pkinase; PF07714.1| Pkinase_Tyr; ;	proteasome regulatory particle subunit (RpnK), putative
A. oryzae Rib 40	AO090120000125	AN11102.5	201896	AO090120000125	ATEG_07213	AFL2G_08156	NFIA_048640	Afu6g02380	NUCLEAR	ubiquitin	PF00240.17| ubiquitin; PF00443.23| UCH; ;PB019074	mitochondrial inner membrane AAA protease Yta12, putative
A. oryzae Rib 40	AO090701000278	AN2214.5	50995	AO090701000278	ATEG_09308	AFL2G_05916	NFIA_080200	Afu5g07060	NUCLEAR	serine / threonine	PF00400.26| WD40;PB019088	AMP-binding domain protein, putative
A. oryzae Rib 40	AO090003000368	AN3691.5	119946	AO090003000368	ATEG_03264	AFL2G_02620	NFIA_058520	Afu6g12560	NUCLEAR	ubiquitin	PF00004.23| AAA; PF07724.8| AAA_2; PF05496.6| RuvB_N; PF09336.4| Vps4_C; ;PB015651	conserved hypothetical protein
A. oryzae Rib 40	AO090003000092	AN3926.5	122220	AO090003000092	ATEG_05816	AFL2G_02859	NFIA_054030	Afu6g08380	NUCLEAR	serine / threonine	PF11715.2| Nup160; PF00400.26| WD40; ;PB019334	26S protease subunit rpt4
A. oryzae Rib 40	AO090009000218	AN5638.5	172707	AO090009000218	ATEG_03236	AFL2G_10441	NFIA_102800	Afu4g13560	NUCLEAR	cysteine	PF02338.1| OTU; PF10275.3| Peptidase_C65; ;PB018419	Ubiquitin-conjugating enzyme E2
A. oryzae Rib 40	AO090001000470	AN5712.5	187673	AO090001000470	ATEG_02951	AFL2G_09116	NFIA_017980	Afu1g06700	NUCLEAR	cysteine	PF00656.1| Peptidase_C14;	Imidazolonepropionase and related amidohydrolases
A. oryzae Rib 40	AO090701000191	AN5961.5	174930	AO090701000191	ATEG_01524	AFL2G_05341	NFIA_085850	Afu2g10470	NUCLEAR	ubiquitin	PF00271.25| Helicase_C; PF00176.17| SNF2_N; PF00097.19| zf-C3HC4; PF11789.2| zf-Nse; ;PB015093	Metal-dependent proteases with possible chaperone activity
A. oryzae Rib 40	AO090023000173	AN6354.5	175538	AO090023000173	ATEG_01409	AFL2G_04058	NFIA_089310	Afu2g14130	NUCLEAR	ubiquitin	PF06337.6| DUSP; PF00443.23| UCH; ;PB012975	proteasome regulatory particle subunit Rpt4, putative
A. oryzae Rib 40	AO090701000767	AN7695.5	119986	AO090701000767	ATEG_08222	AFL2G_06341	NFIA_034020	Afu2g01700	NUCLEAR	serine / threonine	PF00069.19| Pkinase; PF07714.1| Pkinase_Tyr; PF08587.5| UBA_2;PB007407	Predicted acyl esterases
A. oryzae Rib 40	AO090138000126	AN7833.5	-	AO090138000126	-	-	NFIA_024080	Afu4g02610	NUCLEAR	unnamed protein product	PF06293.8| Kdo;PB016174	proteasome regulatory particle subunit Rpt6, putative
A. oryzae Rib 40	AO090102000522	AN8192.5	43191	AO090102000522	ATEG_08097	AFL2G_09903	NFIA_038930	Afu5g03200	NUCLEAR	cysteine	PF02902.13| Peptidase_C48;PB003554	Putative zinc finger in N-recognin
A. oryzae Rib 40	AO090005000276	AN8783.5	56235	AO090005000276	ATEG_06440	AFL2G_00280	NFIA_077600	Afu5g09710	NUCLEAR	cysteine	PF12770.1| CHAT; PF03568.1| Peptidase_C50; ;PB012855	Aminopeptidase N
A. terreus NIH 2624	ATEG_05105	AN0637.5	35758	-	ATEG_05105	AFL2G_00952	NFIA_008440	Afu1g16940	NUCLEAR	trypsin-like serine protease	PF00270.23| DEAD; PF00271.25| Helicase_C; PF04851.9| ResIII;	intermembrane space AAA protease IAP-1
A. terreus NIH 2624	ATEG_00867	AN0822.5	205492	AO090005001250	ATEG_00867	AFL2G_01175	NFIA_010600	Afu1g14810	NUCLEAR	serine	PF00069.19| Pkinase; PF07714.1| Pkinase_Tyr; ;	No gene product annotation provided
A. terreus NIH 2624	ATEG_05217	AN0911.5	35439	AO090005001123	ATEG_05217	AFL2G_01070	NFIA_009560	Afu1g15770	NUCLEAR	metallo	PF03256.10| APC10;	ATP-dependent protease (CrgA), putative
A. terreus NIH 2624	ATEG_00040	AN10191.5	193872	AO090103000045	ATEG_00040	AFL2G_12314	NFIA_097000	Afu8g04270	NUCLEAR	ubiquitin	PF00004.23| AAA; PF07724.8| AAA_2; PF07728.8| AAA_5; PF00439.19| Bromodomain; PF01695.11| IstB_IS21;	Putative aspartic endopeptidase
A. terreus NIH 2624	ATEG_00455	AN1049.5	176775	AO090012000714	ATEG_00455	AFL2G_03589	NFIA_012910	Afu1g12640	NUCLEAR	metallo	PF01863.11| DUF45; PF08325.4| WLM; ;	G. violaceus kinesin
A. terreus NIH 2624	ATEG_05858	AN10513.5	199208	AO090003000135	ATEG_05858	AFL2G_02821	NFIA_053670	Afu6g07970	NUCLEAR	cysteine	PF00648.1| Peptidase_C2;	ATPases associated with a variety of cellular activities
A. terreus NIH 2624	ATEG_03029	AN10522.5	187339	AO090009000488	ATEG_03029	AFL2G_10212	NFIA_018750	Afu1g05960	NUCLEAR	metallo	PF00646.27| F-box; PF12937.1| F-box-like; PF00560.27| LRR_1; PF12799.1| LRR_4; ;	ATPases associated with a wide variety of cellular activities
A. terreus NIH 2624	ATEG_08936	-	43802	AO090166000061	ATEG_08936	AFL2G_09439	-	-	NUCLEAR	metallo	PF01400.18| Astacin;	Ubiquitin-conjugating enzyme E2
A. terreus NIH 2624	ATEG_05474	AN10556.5	54613	AO090023000839	ATEG_05474	-	NFIA_108880	Afu4g07340	NUCLEAR	ubiquitin	PF08445.4| FR47; PF04564.9| U-box; PF10408.3| Ufd2P_core;	WD40 domain
A. terreus NIH 2624	ATEG_07220	AN11101.5	49527	AO090120000114	ATEG_07220	AFL2G_08147	NFIA_048570	Afu6g02300	NUCLEAR	serine / threonine	PF00069.19| Pkinase; PF07714.1| Pkinase_Tyr; ;	heat shock protein CLPA, hsp98-like protein
A. terreus NIH 2624	ATEG_07213	AN11102.5	201896	AO090120000125	ATEG_07213	AFL2G_08156	NFIA_048640	Afu6g02380	NUCLEAR	ubiquitin	PF00240.17| ubiquitin; PF00443.23| UCH; ;	Peptidase dimerization domain
A. terreus NIH 2624	ATEG_00324	AN1159.5	122545		ATEG_00324	AFL2G_07648	NFIA_014170	Afu1g11410	NUCLEAR	ubiquitin	PF00179.1| UQ_con;	Urease gamma-subunit
A. terreus NIH 2624	ATEG_09308	AN2214.5	50995	AO090701000278	ATEG_09308	AFL2G_05916	NFIA_080200	Afu5g07060	NUCLEAR	serine / threonine	PF00400.26| WD40;	S. cerevisiae ortholog NMA111 has serine-type peptidase activity, has role in cellular lipid metabolic process, protein catabolic process, cellular response to heat, apoptosis and localizes to nucleus
A. terreus NIH 2624	ATEG_03173	AN3587.5	55348	AO090003000271	ATEG_03173	AFL2G_10356	NFIA_103430	Afu4g12910	NUCLEAR	ubiquitin	PF00443.23| UCH;	Peptidase_M16
A. terreus NIH 2624	ATEG_03264	AN3691.5	119946	AO090003000368	ATEG_03264	AFL2G_02620	NFIA_058520	Afu6g12560	NUCLEAR	ubiquitin	PF00004.23| AAA; PF07724.8| AAA_2; PF05496.6| RuvB_N; PF09336.4| Vps4_C; ;	WD40-like Beta Propeller Repeat
A. terreus NIH 2624	ATEG_02980	AN4240.5	136905	AO090001000442	ATEG_02980	AFL2G_09088	NFIA_018280	Afu1g06420	NUCLEAR	ubiquitin	PF03357.15| Snf7;	ATPases associated with a wide variety of cellular activities
A. terreus NIH 2624	ATEG_04662	AN4869.5	55578	AO090003000682	ATEG_04662	AFL2G_02326	NFIA_066000	Afu3g11300	NUCLEAR	serine	PF10180.3| DUF2373; PF00227.1| Proteasome; PF10584.3| Proteasome_A_N;	Ulp1 protease family protein
A. terreus NIH 2624	ATEG_10207	AN5120.5	39581	AO090012001006	ATEG_10207	-	NFIA_017200	Afu1g07750	NUCLEAR	cysteine	PF00443.23| UCH;	ATPases associated with a variety of cellular Activities
A. terreus NIH 2624	ATEG_02647	AN5186.5	180715	AO090012000968	ATEG_02647	AFL2G_03832	NFIA_017560	Afu1g07160	NUCLEAR	cysteine	PF00443.23| UCH;	Predicted Zn-dependent peptidases
A. terreus NIH 2624	ATEG_03236	AN5638.5	172707	AO090009000218	ATEG_03236	AFL2G_10441	NFIA_102800	Afu4g13560	NUCLEAR	cysteine	PF02338.1| OTU; PF10275.3| Peptidase_C65; ;	conserved hypothetical protein
A. terreus NIH 2624	ATEG_01276	AN6250.5	206503	AO090026000330	ATEG_01276	AFL2G_06929	NFIA_088250	Afu2g13070	NUCLEAR	ubiquitin	PF04377.9| ATE_C;	Ubiquitin fusion degradation protein UFD1
A. terreus NIH 2624	ATEG_08222	AN7695.5	119986	AO090701000767	ATEG_08222	AFL2G_06341	NFIA_034020	Afu2g01700	NUCLEAR	serine / threonine	PF00069.19| Pkinase; PF07714.1| Pkinase_Tyr; PF08587.5| UBA_2;	Peptidase_M16
A. terreus NIH 2624	ATEG_08097	AN8192.5	43191	AO090102000522	ATEG_08097	AFL2G_09903	NFIA_038930	Afu5g03200	NUCLEAR	cysteine	PF02902.13| Peptidase_C48;	proteasome component Pre2, putative
A. terreus NIH 2624	ATEG_06440	AN8783.5	56235	AO090005000276	ATEG_06440	AFL2G_00280	NFIA_077600	Afu5g09710	NUCLEAR	cysteine	PF12770.1| CHAT; PF03568.1| Peptidase_C50; ;	Acyltransferase, putative
N. fischeri CBS 544.65	NFIA_075970	AN0173.5	171198		ATEG_07718	AFL2G_06601	NFIA_075970	Afu5g11300	NUCLEAR	cysteine	PF02338.1| OTU;PB007671	Ubiquitin C-terminal hydrolase (HAUSP), putative
N. fischeri CBS 544.65	NFIA_008440	AN0637.5	35758	-	ATEG_05105	AFL2G_00952	NFIA_008440	Afu1g16940	NUCLEAR	trypsin-like serine protease	PF00270.23| DEAD; PF00271.25| Helicase_C; PF04851.9| ResIII;PB019074	ATP-dependent protease La
N. fischeri CBS 544.65	NFIA_010600	AN0822.5	205492	AO090005001250	ATEG_00867	AFL2G_01175	NFIA_010600	Afu1g14810	NUCLEAR	serine	PF00069.19| Pkinase; PF07714.1| Pkinase_Tyr; ;PB000346	Aminopeptidase P
N. fischeri CBS 544.65	NFIA_009560	AN0911.5	35439	AO090005001123	ATEG_05217	AFL2G_01070	NFIA_009560	Afu1g15770	NUCLEAR	metallo	PF03256.10| APC10;PB019676	Band_7_prohibitin
N. fischeri CBS 544.65	NFIA_097000	AN10191.5	193872	AO090103000045	ATEG_00040	AFL2G_12314	NFIA_097000	Afu8g04270	NUCLEAR	ubiquitin	PF00004.23| AAA; PF07724.8| AAA_2; PF07728.8| AAA_5; PF00439.19| Bromodomain; PF01695.11| IstB_IS21;PB013846	extracellular serine carboxypeptidase
N. fischeri CBS 544.65	NFIA_053670	AN10513.5	199208	AO090003000135	ATEG_05858	AFL2G_02821	NFIA_053670	Afu6g07970	NUCLEAR	cysteine	PF00648.1| Peptidase_C2;PB013373	Peptidase_C65
N. fischeri CBS 544.65	NFIA_018750	AN10522.5	187339	AO090009000488	ATEG_03029	AFL2G_10212	NFIA_018750	Afu1g05960	NUCLEAR	metallo	PF00646.27| F-box; PF12937.1| F-box-like; PF12799.1| LRR_4;PB018192	Proteasome subunit alpha
N. fischeri CBS 544.65	NFIA_108880	AN10556.5	54613	AO090023000839	ATEG_05474	-	NFIA_108880	Afu4g07340	NUCLEAR	ubiquitin	PF04564.9| U-box; PF10408.3| Ufd2P_core; ;PB010122	Short chain dehydrogenase; Validated
N. fischeri CBS 544.65	NFIA_048570	AN11101.5	49527	AO090120000114	ATEG_07220	AFL2G_08147	NFIA_048570	Afu6g02300	NUCLEAR	serine / threonine	PF00069.19| Pkinase; PF07714.1| Pkinase_Tyr; ;	spermidine synthase
N. fischeri CBS 544.65	NFIA_016120	AN1340.5	55885	AO090012000924	ATEG_08572	AFL2G_03787	NFIA_016120	Afu1g09490	NUCLEAR	serine / threonine	PF00076.16| RRM_1;PB018813	Cell division control protein 2
N. fischeri CBS 544.65	NFIA_080200	AN2214.5	50995	AO090701000278	ATEG_09308	AFL2G_05916	NFIA_080200	Afu5g07060	NUCLEAR	serine / threonine	PF00400.26| WD40;PB019088	intermembrane space AAA protease IAP-1
N. fischeri CBS 544.65	NFIA_072950	AN2689.5	184530	AO090113000119	ATEG_06117	AFL2G_08600	NFIA_072950	Afu5g14040	NUCLEAR	cysteine	PF02902.13| Peptidase_C48;PB018798	Conserved hypothetical protein
N. fischeri CBS 544.65	NFIA_103430	AN3587.5	55348	AO090003000271	ATEG_03173	AFL2G_10356	NFIA_103430	Afu4g12910	NUCLEAR	ubiquitin	PF00443.23| UCH;PB011050	mitochondrial inner membrane AAA protease Yta12, putative
N. fischeri CBS 544.65	NFIA_058520	AN3691.5	119946	AO090003000368	ATEG_03264	AFL2G_02620	NFIA_058520	Afu6g12560	NUCLEAR	ubiquitin	PF00004.23| AAA; PF07724.8| AAA_2; PF05496.6| RuvB_N; PF09336.4| Vps4_C; ;PB015651	Peptidase_S10
N. fischeri CBS 544.65	NFIA_080810	AN3787.5	56146	AO090005001528	ATEG_03658	AFL2G_01426	NFIA_080810	Afu2g04000	NUCLEAR	cysteine	PF03835.1| Rad4; PF01841.1| Transglut_core; ;PB018215	Serine/threonine-protein kinase pak1/shk1
N. fischeri CBS 544.65	NFIA_054030	AN3926.5	122220	AO090003000092	ATEG_05816	AFL2G_02859	NFIA_054030	Afu6g08380	NUCLEAR	serine / threonine	PF08662.5| eIF2A; PF11715.2| Nup160; PF00400.26| WD40;PB018975	Ubiquitin-protein ligase
N. fischeri CBS 544.65	NFIA_102800	AN5638.5	172707	AO090009000218	ATEG_03236	AFL2G_10441	NFIA_102800	Afu4g13560	NUCLEAR	cysteine	PF02338.1| OTU; PF10275.3| Peptidase_C65; ;PB018117	Peptidase dimerization domain
N. fischeri CBS 544.65	NFIA_088250	AN6250.5	206503	AO090026000330	ATEG_01276	AFL2G_06929	NFIA_088250	Afu2g13070	NUCLEAR	ubiquitin	PF04377.9| ATE_C; PF04376.7| ATE_N; ;PB015303	Aminopeptidase P
N. fischeri CBS 544.65	NFIA_089310	AN6354.5	175538	AO090023000173	ATEG_01409	AFL2G_04058	NFIA_089310	Afu2g14130	NUCLEAR	ubiquitin	PF06337.6| DUSP; PF00443.23| UCH; ;PB006100	DnaJ domain protein Psi, putative
N. fischeri CBS 544.65	NFIA_026990	AN6718.5	38982	AO090038000497	-	AFL2G_07834	NFIA_026990	-	NUCLEAR	ubiquitin	PF00004.23| AAA;PB019704	ADAM family of metalloprotease ADM-A
N. fischeri CBS 544.65	NFIA_034020	AN7695.5	119986	AO090701000767	ATEG_08222	AFL2G_06341	NFIA_034020	Afu2g01700	NUCLEAR	serine / threonine	PF00069.19| Pkinase; PF07714.1| Pkinase_Tyr; PF01163.16| RIO1; PF08587.5| UBA_2; ;PB019634	Predicted metalloendopeptidase
N. fischeri CBS 544.65	NFIA_038930	AN8192.5	43191	AO090102000522	ATEG_08097	AFL2G_09903	NFIA_038930	Afu5g03200	NUCLEAR	cysteine	PF02902.13| Peptidase_C48;PB004616	peptidase, M28 family, putative
N. fischeri CBS 544.65	NFIA_077600	AN8783.5	56235	AO090005000276	ATEG_06440	AFL2G_00280	NFIA_077600	Afu5g09710	NUCLEAR	cysteine	PF12770.1| CHAT; PF03568.1| Peptidase_C50; ;PB013810	Protease inhibitor (Tfs1), putative
A. nidulans FGSC A4	AN12138.5	AN12138.5	-	-	-	-	-	-	PLASMAMEMBRANE	serine / threonine	PF00400.26| WD40;	Predicted acyl esterases
A. nidulans FGSC A4	AN8262.5	AN8262.5	212363	-	ATEG_08001	AFL2G_09988	NFIA_037990	Afu5g04130	PLASMAMEMBRANE	serine / threonine	PF00002.18| 7tm_2; PF05462.5| Dicty_CAR; PF11710.2| Git3;	hypothetical protein
A. niger ATCC 1015	199051	-	199051	AO090023000215	ATEG_02370	AFL2G_04094	NFIA_056360	Afu6g10590	PLASMAMEMBRANE	ubiquitin	PB003517	Serine carboxypeptidase; cl08270
A. fumigatus Af293	Afu4g08120	-	-	AO090001000118	ATEG_06890	AFL2G_07358	NFIA_108080	Afu4g08120		serine	PF01161.14| PBP;	Allantoate amidohydrolase
A. fumigatus Af293	Afu5g09920	-	-	AO090010000540	ATEG_07569	AFL2G_11698	NFIA_077360	Afu5g09920		metallo	PF07687.8| M20_dimer; PF01546.22| Peptidase_M20; ;	Predicted Zn-dependent peptidases, insulinase-like
A. fumigatus Af293	Afu4g06130	-	-	AO090023000981	ATEG_06810	AFL2G_04786	NFIA_110010	Afu4g06130		metallo	PB013878	aspartic-type endopeptidase (CtsD), putative
A. fumigatus Af293	Afu3g03670	-	-	AO090701000328	-	-	NFIA_005910	Afu3g03670		unnarmicin A, C	PF09818.3| ABC_ATPase; PF00664.17| ABC_membrane; PF00005.21| ABC_tran; PF01935.11| DUF87; PF02463.13| SMC_N;PB019283	Small ubiquitin-like modifier (SUMO) protein; mutant is viable, slow growing with pleiotropic phenotypes; punctate nucleoplasmic localization at interphase; deletion causes dramatic increase in asperthecin; camptothecin induced transcript
A. fumigatus Af293	Afu5g11970	AN0106.5	51653	AO090120000316	ATEG_02078	AFL2G_08321	NFIA_075320	Afu5g11970		cysteine	PF00130.16| C1_1; PF02185.10| HR1; PF00069.19| Pkinase; PF00433.18| Pkinase_C; PF07714.1| Pkinase_Tyr;PB019322	S. cerevisiae ortholog RPT1 has role in proteasome regulatory particle assembly, ubiquitin-dependent protein catabolic process, positive regulation of protein catabolic process
A. fumigatus Af293	Afu5g11750	AN0122.5	56770	AO090120000293	ATEG_02095	AFL2G_08300	NFIA_075530	Afu5g11750		serine	PF00004.23| AAA; PF07724.8| AAA_2; PF07726.5| AAA_3; PF07728.8| AAA_5; PF02190.10| LON; PF05362.1| Lon_C; PF05496.6| RuvB_NPF04851.9| ResIII; PF00910.16| RNA_helicase; PF05496.6| RuvB_N; PF00158.20| Sigma54_activat; PF06068.7| TIP49; PF09336.4| Vps4_C; PF06414.6| Zeta_toxin;PB013609	Esterase_lipase (Serine)
A. fumigatus Af293	Afu5g11570	AN0139.5	187609	AO090026000671	ATEG_02114	AFL2G_06635	NFIA_075700	Afu5g11570		amino	PF01112.12| Asparaginase_2;	Esterase_lipase (Dipeptidyl peptidases IV)
A. fumigatus Af293	Afu5g11300	AN0173.5	171198		ATEG_07718	AFL2G_06601	NFIA_075970	Afu5g11300		cysteine	PF02338.1| OTU;PB016052	Microsomal signal peptidase 25 kDa subunit (SPC25)
A. fumigatus Af293	Afu6g11500	AN0224.5	35620	AO090023000428	ATEG_05010	AFL2G_04274	NFIA_057190	Afu6g11500		trypsin-like serine protease	PF01244.15| Peptidase_M19;	aminopeptidase, putative
A. fumigatus Af293	Afu5g09200	AN0226.5	137122	AO090020000516	ATEG_06547	AFL2G_10814	NFIA_078130	Afu5g09200		amino	PF00179.1| UQ_con;PB002045	26S protease subunit rpt4
A. fumigatus Af293	Afu1g03400	AN0261.5	55422	AO090005000760	ATEG_02543	AFL2G_00743	NFIA_021250	Afu1g03400		ubiquitin	PF00626.16| Gelsolin; PF08033.6| Sec23_BS; PF04815.9| Sec23_helical; PF04811.9| Sec23_trunk; PF04810.9| zf-Sec23_Sec24;	Arginine-tRNA-protein transferase
A. fumigatus Af293	Afu1g02430	AN0329.5	55401	AO090005000853	ATEG_04847	AFL2G_00832	NFIA_022170	Afu1g02430		ubiquitin	PF03152.8| UFD1;PB007281	Endonuclease
A. fumigatus Af293	Afu2g01750	AN0369.5	205594	AO090120000238	ATEG_10146	AFL2G_08253	NFIA_034070	Afu2g01750		amino	PF00557.1| Peptidase_M24;	metacaspase CasA
A. fumigatus Af293	Afu1g04520	AN0434.5	170577	AO090003000871	ATEG_03744	AFL2G_02149	NFIA_020230	Afu1g04520		ubiquitin	PF01399.21| PCI;PB017798	60S ribosomal protein L17
A. fumigatus Af293	Afu1g14210	AN0746.5	55278	AO090012000435	ATEG_00624	AFL2G_03342	NFIA_011210	Afu1g14210		trypsin-like serine protease	PF01073.13| 3Beta_HSD; PF00106.19| adh_short; PF01370.15| Epimerase; PF07993.6| NAD_binding_4; PF04321.11| RmlD_sub_bind;PB001677	Zn-dependent oligopeptidases [Amino acid transport and metabolism; COGO339
A. fumigatus Af293	Afu1g14940	AN0834.5	205468	AO090005001238	ATEG_00856	AFL2G_01165	NFIA_010480	Afu1g14940		ubiquitin	PF00226.25| DnaJ; PF02889.10| Sec63; ;	Zinc-dependent metalloprotease
A. fumigatus Af293	Afu1g15270	AN0858.5	205443	AO090005001209	ATEG_00825	AFL2G_01139	NFIA_010150	Afu1g15270		ubiquitin	PF00004.23| AAA; PF07724.8| AAA_2; PF07728.8| AAA_5; PF01637.12| Arch_ATPase; PF10431.3| ClpB_D2-small; PF02861.14| Clp_N; PF00437.14| GSPII_E; PF01695.11| IstB_IS21; PF01078.15| Mg_chelatase; PF00910.16| RNA_helicase; PF00158.20| Sigma54_activat;PB011842	disintegrin-like metalloprotease, putative
A. fumigatus Af293	Afu5g12670	AN10002.5	56629	AO090120000394	ATEG_02001	AFL2G_08397	NFIA_074540	Afu5g12670		serine	PF11894.2| DUF3414;PB011516	Amidohydrolase, putative
A. fumigatus Af293	Afu1g04560	AN10079.5	52004	AO090003000879	ATEG_03748	AFL2G_02141	NFIA_020190	Afu1g04560		metallo	PF01979.14| Amidohydro_1; PF00449.14| Urease_alpha; PF00699.14| Urease_beta; PF00547.12| Urease_gamma; ;PB006788	Signal peptidase subunit; cl04601
A. fumigatus Af293	Afu1g12960	AN1019.5	55773	AO090012000597	ATEG_00491	AFL2G_03484	NFIA_012590	Afu1g12960		ubiquitin	PF00888.16| Cullin; PF10557.3| Cullin_Nedd8; ;PB018394	Proteasome regulatory subunit C-terminal
A. fumigatus Af293	Afu3g01280	-	43306	AO090011000171	-	-	-	Afu3g01280		amino	PF00561.1| Abhydrolase_1; PF12697.1| Abhydrolase_6; ;	Peptidase_C19
A. fumigatus Af293	Afu8g04730	AN10198.5	-	AO090005000697	ATEG_00094	AFL2G_00688	NFIA_097510	Afu8g04730		ubiquitin	PF12695.1| Abhydrolase_5; PF12697.1| Abhydrolase_6; PF05448.1| AXE1; PF00326.1| Peptidase_S9; ;PB014411	Proteasome subunit alpha
A. fumigatus Af293	Afu1g12980	AN1021.5	208023	AO090012000595	ATEG_00493	AFL2G_03482	NFIA_012570	Afu1g12980		amino	PB012450	Carboxypeptidase S1, putative
A. fumigatus Af293	Afu3g14430	AN10324.5	50129	AO090701000588	ATEG_03504	-	NFIA_062830	Afu3g14430		ubiquitin	PF00179.1| UQ_con;	Conserved hypothetical protein
A. fumigatus Af293	Afu2g00350	AN10333.5	129033	AO090005001109	ATEG_05203	AFL2G_01055	NFIA_032510	Afu2g00350		metallo	PF07687.8| M20_dimer; PF01546.22| Peptidase_M20; ;	Peptidase_M16
A. fumigatus Af293	Afu3g06110	AN10337.5	199601	AO090020000084	ATEG_08859	AFL2G_11193	NFIA_071140	Afu3g06110		threonine	PF01399.21| PCI; PF08375.5| Rpn3_C; ;PB019492	no gene product annotation provided
A. fumigatus Af293	Afu3g08290	AN10351.5	52421	AO090005001447	ATEG_01639	AFL2G_01349	NFIA_068830	Afu3g08290		metallo	PF02127.9| Peptidase_M18;	proteasome regulatory particle subunit Rpt4, putative
A. fumigatus Af293	Afu3g12840	AN10354.5	36513	AO090012000838	ATEG_04109	AFL2G_03702	NFIA_064460	Afu3g12840		serine	PF00717.17| Peptidase_S24;	Esterase_lipase (Dipeptidyl aminopeptidases / acylaminoacyl-peptidases)
A. fumigatus Af293	Afu7g04610	AN10456.5	-	AO090005000150	ATEG_04350	AFL2G_00171	NFIA_025570	Afu7g04610		cysteine	PF02902.13| Peptidase_C48;	proteasome regulatory particle subunit Rpt5, putative
A. fumigatus Af293	Afu1g04060	AN10501.5	-	AO090003000936	ATEG_03808	AFL2G_02089	NFIA_020670	Afu1g04060		ubiquitin	PF11781.2| RRN7;	Putative zinc finger in N-recognin
A. fumigatus Af293	Afu1g06310	AN10519.5	54201	AO090001000417	ATEG_03003	AFL2G_09069	NFIA_018400	Afu1g06310		ubiquitin	PF02201.12| SWIB;PB013705	L-Asparaginase
A. fumigatus Af293	Afu1g05960	AN10522.5	187339	AO090009000488	ATEG_03029	AFL2G_10212	NFIA_018750	Afu1g05960		metallo	PF04389.1| Peptidase_M28;PB014095	DnaJ domain protein
A. fumigatus Af293	Afu4g06140	AN10545.5		AO090023000981	ATEG_06810	AFL2G_04786	NFIA_110010	Afu4g06130		metallo	PF03571.1| Peptidase_M49;PB017804	proteasome component Pre6, putative
A. fumigatus Af293	Afu6g06450	AN10708.5	43045	AO090003000016	ATEG_07416	AFL2G_02922	NFIA_052100	Afu6g06450		threonine	PF00227.1| Proteasome;	Ubiquitin carboxyl-terminal hydrolase, family 1; pfam01088
A. fumigatus Af293	Afu6g12270	AN10722.5	119138		ATEG_03295	AFL2G_10463	NFIA_058230	Afu6g12270		cysteine	PF00443.23| UCH;PB017033	WD40 domain
A. fumigatus Af293	Afu7g05790	AN10849.5	128609	AO090005000443	ATEG_06353	AFL2G_00433	NFIA_027030	Afu7g05790		ubiquitin	PF00637.14| Clathrin; PF00780.16| CNH; PF10366.3| Vps39_1; PF10367.3| Vps39_2; ;	F-box/WD repeat containing protein pof1
A. fumigatus Af293	Afu4g03790	AN10900.5	121842	AO090011000347	ATEG_02197	AFL2G_05135	NFIA_029610	Afu4g03790		serine	PF05577.6| Peptidase_S28;PB016693	conserved hypothetical protein
A. fumigatus Af293	Afu2g16490	AN10929.5	129525	AO090102000207	ATEG_02291	AFL2G_09644	NFIA_091750	Afu2g16490		serine	PF01694.16| Rhomboid;PB013081	Hypothetical protein
A. fumigatus Af293	Afu5g08170	AN11004.5	-	AO090701000734	-	AFL2G_06311	NFIA_079130	Afu5g08170		serine / threonine	PF03987.9| Autophagy_act_C; PF10381.3| Autophagy_Cterm; PF03986.7| Autophagy_N;PB002045	Ubiquitin-conjugating enzyme E2
A. fumigatus Af293	Afu5g02230	AN11032.5	47113	AO090102000293	ATEG_09180	AFL2G_09715	NFIA_039880	Afu5g02230		serine / threonine	PF02913.13| FAD-oxidase_C; PF01565.17| FAD_binding_4; ;PB018225	snRNP assembly factor
A. fumigatus Af293	Afu5g03990	AN11070.5	50036	AO090102000599	ATEG_08013	AFL2G_09975	NFIA_038130	Afu5g03990		metallo	PF02127.9| Peptidase_M18;	CaaX prenyl proteinase Rce1
A. fumigatus Af293	Afu6g02380	AN11102.5	201896	AO090120000125	ATEG_07213	AFL2G_08156	NFIA_048640	Afu6g02380		ubiquitin	PF00240.17| ubiquitin; PF00443.23| UCH; ;PB010179	Hypothetical protein
A. fumigatus Af293	Afu5g05800	AN11133.5	54933	-	ATEG_09452	-	NFIA_037320	Afu5g05800		amino	PF06645.7| SPC12;	Small ubiquitin-like modifier (SUMO) protein; mutant is viable, slow growing with pleiotropic phenotypes; punctate nucleoplasmic localization at interphase; deletion causes dramatic increase in asperthecin; camptothecin induced transcript
A. fumigatus Af293	Afu4g07590	AN11231.5	50547	AO090023000816	ATEG_05444	AFL2G_04628	NFIA_108610	Afu4g07590		metallo	PF01435.12| Peptidase_M48;PB005136	L-Asparaginase (ubiquitin-mediated protein)
A. fumigatus Af293	Afu1g11410	AN1159.5	122545		ATEG_00324	AFL2G_07648	NFIA_014170	Afu1g11410		ubiquitin	PF00179.1| UQ_con;PB006871	proteasome regulatory particle subunit (RpnK), putative
A. fumigatus Af293	Afu5g05580	AN11632.5	204569	AO090009000703	ATEG_09471	-	NFIA_037470	Afu5g05580		cysteine	PF07910.1| Peptidase_C78;	Predicted acyl esterases
A. fumigatus Af293	Afu1g10910	AN1182.5	208263	AO090038000317	ATEG_00287	AFL2G_07674	NFIA_014730	Afu1g10910		serine (benzamidine)	PF10644.3| Misat_Myo_SegII; PF00091.19| Tubulin; PF03953.11| Tubulin_C;PB000081	Microsomal signal peptidase 12 kDa subunit (SPC12);
A. fumigatus Af293	Afu1g10850	AN1191.5	208272	-	ATEG_00277	AFL2G_07682	NFIA_014790	Afu1g10850		ubiquitin	PF11976.2| Rad60-SLD; PF00240.17| ubiquitin; ;PB007371	S. cerevisiae ortholog NMA111 has serine-type peptidase activity, has role in cellular lipid metabolic process, protein catabolic process, cellular response to heat, apoptosis and localizes to nucleus
A. fumigatus Af293	Afu3g01210	AN11985.5	46404	AO090026000081	ATEG_07760	AFL2G_07155	NFIA_002150	Afu3g01210		cysteine	PF01965.1| DJ-1_PfpI;	Protein Kinases, catalytic domain (serine / threonine)
A. fumigatus Af293	Afu4g01580	AN12258.5	43655	AO090038000542	ATEG_01805	AFL2G_07872	NFIA_043610	Afu4g01580		ubiquitin	PF00023.24| Ank; PF12796.1| Ank_2; ;PB017058	Putative aspartyl protease; ortholog of S. cerevisiae BAR1; expression reduced after exposure to farnesol
A. fumigatus Af293	Afu5g03250	AN12427.5	212470	AO090102000527	ATEG_08092	AFL2G_09908	NFIA_038880	Afu5g03250		ubiquitin	PF00917.20| MATH; PF00443.23| UCH; PF12436.2| USP7;PB014828	Hypothetical protein
A. fumigatus Af293	Afu1g09780	AN1287.5	208385	AO090012000865	ATEG_04198	AFL2G_03728	NFIA_015840	Afu1g09780		serine	PF01145.19| Band_7;PB019919	intermembrane space AAA protease IAP-1
A. fumigatus Af293	Afu1g09500	AN1339.5	208421	AO090012000923	ATEG_08573	AFL2G_03786	NFIA_016110	Afu1g09500		ubiquitin	PF00168.24| C2; PF00632.19| HECT; PF00397.20| WW;PB018304	Tubulin beta-2 subunit
A. fumigatus Af293	Afu8g05340	AN1525.5	193906	AO090005000615	ATEG_04769	AFL2G_00610	NFIA_098090	Afu8g05340		amino	PF06703.5| SPC25;	spermidine synthase
A. fumigatus Af293	Afu8g05500	AN1539.5	55091	AO090005000595	ATEG_07740	AFL2G_00592	NFIA_098230	Afu8g05500		ubiquitin	PF01399.21| PCI; PF10602.3| RPN7; ;PB011182	beta tubulin | PASA_update:single gene model update incorporated PASA_asmbls:[pasa:asmbl_6317,status:13]
A. fumigatus Af293	Afu4g09050	AN1632.5	50444	AO090023000647	ATEG_05311	AFL2G_04476	NFIA_107120	Afu4g09050		serine / threonine	PF12063.2| DUF3543; PF00069.19| Pkinase; PF07714.1| Pkinase_Tyr;	Eukaryotic translation initiation factor 4, putative
A. fumigatus Af293	Afu4g09030	AN1638.5		AO090023000645	ATEG_05313	AFL2G_04474	NFIA_107140	Afu4g09030		amino	PF01433.1| Peptidase_M1;PB000971	Insulinase (Peptidase family M16); pfam00675
A. fumigatus Af293	Afu4g08520	AN1696.5	188462	AO090023000708	ATEG_05347	AFL2G_04527	NFIA_107650	Afu4g08520		aspartic	PF01757.16| Acyl_transf_3;	Type 1 glutamine amidotransferase (GATase1)-like
A. fumigatus Af293	Afu6g08960	AN1757.5	178388	AO090001000574	ATEG_06655	AFL2G_09220	NFIA_054620	Afu6g08960		threonine	PF00227.1| Proteasome; PF10584.3| Proteasome_A_N; ;PB000275	dipeptidase
A. fumigatus Af293	Afu4g10350	AN2000.5	214265	AO090003001182	ATEG_00694	AFL2G_01863	NFIA_105720	Afu4g10350		ubiquitin	PF11069.2| DUF2870; PF11976.2| Rad60-SLD; PF11470.2| TUG; PF00240.17| ubiquitin; ;PB019475	Signal peptide peptidase; cl01342
A. fumigatus Af293	Afu4g10000	AN2052.5	193209	AO090003001232	ATEG_00741	AFL2G_01825	NFIA_106050	Afu4g10000		ubiquitin	PF00664.17| ABC_membrane; PF00005.21| ABC_tran; ;PB019410	proteasome component PRE3
A. fumigatus Af293	Afu2g04720	AN2072.5	179052	AO090003000271	ATEG_06032	AFL2G_02708	NFIA_081450	Afu2g04720		cysteine	PF00443.23| UCH;PB008276	serine/threonine protein kinase (Kcc4), putative
A. fumigatus Af293	Afu2g05000	AN2092.5	55991	AO090003000302	ATEG_06004	AFL2G_02678	NFIA_081720	Afu2g05000		amino	PF00561.1| Abhydrolase_1;PB010462	serine/threonine protein kinase (Snf1p), putative
A. fumigatus Af293	Afu2g05120	AN2107.5	208826	AO090003000316	ATEG_05983	AFL2G_02662	NFIA_081850	Afu2g05120		metallo	PF00009.21| GTP_EFTU;PB016500	Putative aspartic endopeptidase
A. fumigatus Af293	Afu2g16090	AN2142.5	210321	AO090012000189	ATEG_02335	AFL2G_03119	NFIA_091350	Afu2g16090		serine/threonine	PF00514.17| Arm; PF04826.7| DUF634; PF02985.16| HEAT; PF01749.14| IBB; PF11698.2| V-ATPase_H_C;PB009019	calpain-like protein
A. fumigatus Af293	Afu5g07040	AN2212.5	57253	AO090701000280	ATEG_09305	AFL2G_05917	NFIA_080220	Afu5g07040		ubiquitin	PF09288.4| UBA_3; PF00179.1| UQ_con; ;PB015434	aminopeptidase, putative
A. fumigatus Af293	Afu5g07050	AN2213.5	213937	AO090701000279	ATEG_09306	AFL2G_05916	NFIA_080210	Afu5g07050		ubiquitin	PF00004.23| AAA; PF07724.8| AAA_2; PF07728.8| AAA_5; PF05673.7| DUF815; ;PB008304	Esterase_lipase (Dipeptidyl aminopeptidases / acylaminoacyl-peptidases)
A. fumigatus Af293	Afu5g06070	AN2300.5	214066	AO090009000651	ATEG_09424	AFL2G_10080	NFIA_037030	Afu5g06070		unnarmicin A, C	PF00004.23| AAA; PF09818.3| ABC_ATPase; PF00664.17| ABC_membrane; PF00005.21| ABC_tran; PF03193.10| DUF258; PF02463.13| SMC_N; ;PB019538	Peptidase_S10 (Serine carboxypeptidase)
A. fumigatus Af293	Afu3g02760	AN2349.5	-	AO090001000021	ATEG_08171	AFL2G_07273	NFIA_004280	Afu3g02760		unnarmicin A, C	PF09818.3| ABC_ATPase; PF00664.17| ABC_membrane; PF00005.21| ABC_tran; PF03193.10| DUF258; PF02463.13| SMC_N;PB019283	Ubiquitin domain of GABA-receptor-associated protein
A. fumigatus Af293	Afu2g00330	-	51473	AO090005001108	-	AFL2G_02605	NFIA_032500	Afu2g00330		metallo	PF07687.8| M20_dimer; PF01546.22| Peptidase_M20; PF04389.1| Peptidase_M28;PB013295	Proteinase, putative
A. fumigatus Af293	Afu3g14140	AN2503.5	122116	AO090012000660	ATEG_04015	AFL2G_03538	NFIA_063160	Afu3g14140		cysteine	PF00656.1| Peptidase_C14;PB004816	Imidazolonepropionase and related amidohydrolases
A. fumigatus Af293	Afu3g06030	AN2761.5	53084	AO090020000073	ATEG_08867	AFL2G_11201	NFIA_071220	Afu3g06030		ubiquitin	PF00179.1| UQ_con;PB004567	S. cerevisiae ortholog MAP1 has metalloaminopeptidase activity, has role in protein initiator methionine removal and localizes to cytosolic ribosome
A. fumigatus Af293	Afu3g11390	AN2904.5	51602	AO090003000692	ATEG_04674	AFL2G_02317	NFIA_065910	Afu3g11390		trypsin-like serine protease	PF00004.23| AAA; PF07724.8| AAA_2; PF07728.8| AAA_5; PF05673.7| DUF815; ;PB018254	Peptidase_S10 (Serine carboxypeptidase)
A. fumigatus Af293	Afu3g08160	AN2932.5	37406	AO090005001461	ATEG_01654	AFL2G_01365	NFIA_068980	Afu3g08160		serine	PF00270.23| DEAD; PF00271.25| Helicase_C; PF04851.9| ResIII;PB003050	Zn-dependent oligopeptidases (Peptidase_M3)
A. fumigatus Af293	Afu3g07850	AN2946.5	197786	AO090005001482	ATEG_01673	AFL2G_01384	NFIA_069310	Afu3g07850		serine	PF12695.1| Abhydrolase_5; PF00930.15| DPPIV_N; PF00326.1| Peptidase_S9;PB014411	S26 Type I signal peptidase (Spase; LepB; leader peptidase B; leader peptidase I;EC 3.4.21.89)
A. fumigatus Af293	Afu3g09330	AN3057.5	53643	-	ATEG_01549	AFL2G_01227	NFIA_067810	Afu3g09330		cysteine	PF01593.18| Amino_oxidase; PF07156.8| Prenylcys_lyase; ;	Methionine Aminopeptidase 2
A. fumigatus Af293	Afu3g09360	AN3061.5	210651	AO090005001298	ATEG_01545	AFL2G_01222	NFIA_067780	Afu3g09360		ubiquitin	PF00004.23| AAA; PF07728.8| AAA_5; PF05673.7| DUF815; PF01695.11| IstB_IS21; PF04212.12| MIT; PF00910.16| RNA_helicase; PF05496.6| RuvB_N; PF09336.4| Vps4_C; ;PB018254	unnamed protein product
A. fumigatus Af293	Afu3g13000	AN3131.5	207117	AO090012000830	ATEG_04102	AFL2G_03694	NFIA_064320	Afu3g13000		tyrosin kinase	PF00004.23| AAA; PF08740.5| BCS1_N; PF05673.7| DUF815;PB000471	aminopeptidase, putative
A. fumigatus Af293	Afu3g13840	AN3149.5	188627	AO090012000778	ATEG_04045	-	NFIA_063420	Afu3g13840		serine	PF00717.17| Peptidase_S24;	PCI domain
A. fumigatus Af293	Afu3g05370	AN3466.5	56101	AO090020000008	ATEG_09000	AFL2G_11260	NFIA_071820	Afu3g05370		serine / cystein	PF00198.17| 2-oxoacid_dh; PF00364.16| Biotin_lipoyl; ;PB019080	26S proteasome regulatory complex component
A. fumigatus Af293	Afu3g05340	AN3470.5	178675	AO090020000005	-	AFL2G_11264	NFIA_071850	Afu3g05340		cysteine	PF03416.13| Peptidase_C54;	unnamed protein product
A. fumigatus Af293	Afu4g12970	AN3583.5	55344	AO090009000291	ATEG_03179	AFL2G_10381	NFIA_103380	Afu4g12970		serine	PF00082.16| Peptidase_S8; PF01483.14| P_proprotein; ;PB017520	Glycerol-3-phosphate dehydrogenase (NAD(+));
A. fumigatus Af293	Afu6g12670	AN3707.5	207689	AO090003000384	ATEG_03304	AFL2G_02605	NFIA_058630	Afu6g12670		aspartic	PF07687.8| M20_dimer; PF01546.22| Peptidase_M20; ;PB013295	proteasome component Pup3, putative
A. fumigatus Af293	Afu6g12770	AN3716.5	207705	AO090003000397	ATEG_03313	AFL2G_02593	NFIA_058730	Afu6g12770		ubiquitin	PF01399.21| PCI;PB001935	Band_7_prohibitin
A. fumigatus Af293	Afu7g04650	AN3756.5	44752	AO090005000157	ATEG_04353	AFL2G_00177	NFIA_025600	Afu7g04650		ubiquitin	PF00227.1| Proteasome;	Amidohydrolase
A. fumigatus Af293	Afu2g16580	AN3774.5	191148	AO090023000925	ATEG_01800	AFL2G_07354	NFIA_088360	Afu2g16580		serine / cystein	PF12695.1| Abhydrolase_5; PF12697.1| Abhydrolase_6; PF01738.1| DLH;PB002744	Esterase_lipase (Dipeptidyl aminopeptidases / acylaminoacyl-peptidases)
A. fumigatus Af293	Afu4g07910	AN3853.5	190389	AO090023000781	ATEG_05410	AFL2G_04590	NFIA_108260	Afu4g07910		metallo	PF08367.5| M16C_assoc; PF00675.14| Peptidase_M16; PF05193.15| Peptidase_M16_C;PB011821	Negative regulator of the PHO system
A. fumigatus Af293	Afu6g08420	AN3923.5	52880	AO090001000497	ATEG_05813	AFL2G_09143	NFIA_054060	Afu6g08420		ubiquitin	PF02207.14| zf-UBR;PB017532	Protein transport protein sec23
A. fumigatus Af293	Afu6g08310	AN3932.5	52883	AO090003000095	ATEG_05826	AFL2G_02856	NFIA_053950	Afu6g08310		threonine	PF00227.1| Proteasome;PB015968	Aminopeptidase P, N-terminal domain
A. fumigatus Af293	Afu1g03740	AN4018.5	56788	AO090003000972	ATEG_03836	AFL2G_02057	NFIA_020930	Afu1g03740		metallo	PF02225.16| PA; PF04389.1| Peptidase_M28; PF04253.9| TFR_dimer;PB001867	26S proteasome regulatory complex component
A. fumigatus Af293	Afu1g05900	AN4192.5	54156	AO090009000345	ATEG_03040	AFL2G_10334	NFIA_018820	Afu1g05900		ubiquitin	PF12895.1| Apc3; PF03704.11| BTAD; PF09295.4| ChAPs; PF00226.25| DnaJ; PF00515.22| TPR_1; PF07719.11| TPR_2; ;PB019379	dipeptidyl peptidase III
A. fumigatus Af293	Afu1g05980	AN4201.5	187366	AO090009000486	ATEG_03028	AFL2G_10213	NFIA_018740	Afu1g05980		cysteine	PF00501.22| AMP-binding;	S. cerevisiae ortholog YTA7 has role in positive regulation of gene-specific transcription from RNA polymerase II promoter, positive regulation of isoprenoid metabolic process, cellular protein localization
A. fumigatus Af293	Afu1g06170	AN4236.5	54208	AO090001000434	ATEG_02984	AFL2G_09079	NFIA_018540	Afu1g06170		serine	PF00004.23| AAA; PF07728.8| AAA_5; PF05496.6| RuvB_N;PB013276	Aminopeptidase P II
A. fumigatus Af293	Afu1g06420	AN4240.5	136905	AO090001000442	ATEG_02980	AFL2G_09088	NFIA_018280	Afu1g06420		ubiquitin	PF03357.15| Snf7;PB019803	Putative bleomycin hydrolase
A. fumigatus Af293	Afu5g04330	AN4282.5	130008	AO090102000639	ATEG_07980	AFL2G_10011	NFIA_037760	Afu5g04330		amino	PF01433.1| Peptidase_M1;PB000971	Serine/threonine-protein kinase CLA4
A. fumigatus Af293	Afu4g06900	AN4401,5	57091	AO090023000896	ATEG_05543	AFL2G_04710	NFIA_093940	Afu4g06900		amino	PF00733.15| Asn_synthase;PB011735	Vacuolar sorting protein 39 domain 1
A. fumigatus Af293	Afu4g06930	AN4404.5	54630	-	ATEG_05540	AFL2G_04707	NFIA_109310	Afu4g06930		metallo	PF00557.1| Peptidase_M24;	WD40 domain
A. fumigatus Af293	Afu4g07420	AN4449.5	54609	AO090023000831	ATEG_05465	AFL2G_04644	NFIA_108800	Afu4g07420		serine	PF00227.1| Proteasome;	DNA-damage inducible protein ddi1 (V-snare-master 1)
A. fumigatus Af293	Afu4g07510	AN4457.5	57073	AO090023000824	ATEG_05452	AFL2G_04636	NFIA_108700	Afu4g07510		threonine	PF00227.1| Proteasome;	Hydrolase
A. fumigatus Af293	Afu4g07520	AN4458.5	44214	AO090023000823	ATEG_05451	AFL2G_04635	NFIA_108690	Afu4g07520		cysteine	PF00443.23| UCH; PF02148.13| zf-UBP; ;	S. cerevisiae ortholog YTA7 has role in positive regulation of gene-specific transcription from RNA polymerase II promoter, positive regulation of isoprenoid metabolic process, cellular protein localization
A. fumigatus Af293	Afu2g03380	AN4494.5	48329	AO090120000249	ATEG_09555	AFL2G_08264	NFIA_035730	Afu2g03380		serine	PF00238.13| Ribosomal_L14;	ATPases associated with a variety of cellular Activities
A. fumigatus Af293	Afu3g06610	AN4775.5	56049	AO090020000338	ATEG_08757	AFL2G_10968	NFIA_070640	Afu3g06610		ubiquitin	PF01399.21| PCI;PB019621	ATP-dependent protease (CrgA), putative
A. fumigatus Af293	Afu3g06710	AN4784.5	39420	AO090020000326	ATEG_08749	AFL2G_10979	NFIA_070540	Afu3g06710		cysteine	PF10275.3| Peptidase_C65;PB018679	proteasome subunit alpha type-2
A. fumigatus Af293	Afu3g07040	AN4810.5	52459	AO090020000288	ATEG_08717	AFL2G_11014	NFIA_070210	Afu3g07040		metallo	PF07687.8| M20_dimer; PF01546.22| Peptidase_M20; PF04389.1| Peptidase_M28;PB019330	Proteasome_alpha_type_4
A. fumigatus Af293	Afu3g11300	AN4869.5	55578	AO090003000682	ATEG_04662	AFL2G_02326	NFIA_066000	Afu3g11300		serine	PF00227.1| Proteasome;PB013939	PPPDE putative peptidase domain; pfam05903
A. fumigatus Af293	Afu3g11290	AN4870.5	47023	AO090003000681	ATEG_04661	AFL2G_02327	NFIA_066010	Afu3g11290		amino	PB011849	Eukaryotic aspartyl protease; pfam00026
A. fumigatus Af293	Afu3g11260	AN4872.5	206944	AO090003000679	ATEG_04659	AFL2G_02329	NFIA_066030	Afu3g11260		ubiquitin	PF11976.2| Rad60-SLD; PF01599.13| Ribosomal_S27; PF00240.17| ubiquitin;	Hypothetical protein
A. fumigatus Af293	Afu3g10650	AN4925.5	37006	AO090003000609	ATEG_04594	AFL2G_02390	NFIA_066640	Afu3g10650		metallo	PF02225.16| PA; PF04389.1| Peptidase_M28; PF04253.9| TFR_dimer;PB002129	Ortholog of S. cerevisiae YBR074W
A. fumigatus Af293	Afu8g00460	AN5055.5	-	AO090113000045	ATEG_00426	AFL2G_08534	NFIA_093960	Afu8g00460		amino	PF00557.1| Peptidase_M24; PF01753.12| zf-MYND; ;PB006160	WD40 domain
A. fumigatus Af293	Afu1g07540	AN5121.5	209239	AO090012001005	ATEG_10204	AFL2G_03865	NFIA_017210	Afu1g07540		serine	PF01398.15| Mov34;PB000901	hypothetical protein
A. fumigatus Af293	Afu1g07470	AN5131.5	209252	AO090012000997	ATEG_10180	AFL2G_03858	NFIA_017280	Afu1g07470		ubiquitin	PF04110.7| APG12; PF02991.10| Atg8; ;	26S proteasome subunit RPN7
A. fumigatus Af293	Afu1g07160	AN5186.5	180715	AO090012000968	ATEG_02647	AFL2G_03832	NFIA_017560	Afu1g07160		cysteine	PF00443.23| UCH;PB014025	Ulp1 protease, putative
A. fumigatus Af293	Afu6g07330	AN5199.5	56136	AO090005001568	ATEG_03700	AFL2G_01463	NFIA_053010	Afu6g07330		amino	PF00557.1| Peptidase_M24;PB006160	AAA family ATPase, putative
A. fumigatus Af293	Afu3g09410	AN5254.5	-	-	-	-	NFIA_062300	Afu3g09410		aspartic	PB010215	Putative aspartic endopeptidase
A. fumigatus Af293	Afu6g14130	AN5351.5	55675	AO090103000399	ATEG_00924	AFL2G_12005	NFIA_060010	Afu6g14130		ubiquitin	PF00179.1| UQ_con;	leukotriene A4 hydrolase
A. fumigatus Af293	Afu6g13540	AN5442.5	52603	AO090103000332	ATEG_03401	AFL2G_12064	NFIA_059500	Afu6g13540		serine	PF05388.5| Carbpep_Y_N; PF00450.16| Peptidase_S10; ;	vacuolar carboxypeptidase Cps1, putative
A. fumigatus Af293	Afu6g13170	AN5495.5	47332	AO090003000442	ATEG_03351	AFL2G_02547	NFIA_059090	Afu6g13170		ubiquitin	PF00179.1| UQ_con;PB004567	Aminopeptidase P, N-terminal domain
A. fumigatus Af293	Afu4g11000	AN5632.5	57355	AO090003001118	ATEG_03976	AFL2G_01921	NFIA_104950	Afu4g11000		ubiquitin	PF03357.15| Snf7;PB016785	Amidohydrolase, putative
A. fumigatus Af293	Afu4g13560	AN5638.5	172707	AO090009000218	ATEG_03236	AFL2G_10441	NFIA_102800	Afu4g13560		cysteine	PF02338.1| OTU; PF10275.3| Peptidase_C65; ;PB018117	26S proteasome subunit RPN7
A. fumigatus Af293	Afu1g06700	AN5712.5	187673	AO090001000470	ATEG_02951	AFL2G_09116	NFIA_017980	Afu1g06700		cysteine	PF00656.1| Peptidase_C14;PB015731	Peptidase domain in the S8 and S53 families
A. fumigatus Af293	Afu6g06780	AN5747.5	212230	AO090003000056	ATEG_02903	AFL2G_02889	NFIA_052430	Afu6g06780		serine	PF00004.23| AAA; PF07724.8| AAA_2; PF07728.8| AAA_5; PF05496.6| RuvB_N; ;PB018691	Aminopeptidase P II
A. fumigatus Af293	Afu2g07500	AN5810.5	211731	AO090011000942	ATEG_06859	AFL2G_05646	NFIA_083240	Afu2g07500		amino	PF05195.10| AMP_N; PF00557.1| Peptidase_M24; ;	proteasome regulatory particle subunit (RpnH), putative
A. fumigatus Af293	Afu2g07560	AN5816.5	186696	AO090011000936	-	-	NFIA_083300	Afu2g07560		metallo	PF09768.1| Peptidase_M76;	conserved hypothetical protein
A. fumigatus Af293	Afu2g11440	AN5872.5	36822	AO090026000504	ATEG_01437	AFL2G_06777	NFIA_086680	Afu2g11440		threonine	PF00227.1| Proteasome; PF10584.3| Proteasome_A_N; ;PB001429	Ubiquitin-like domain of APG12
A. fumigatus Af293	Afu2g10470	AN5961.5	174930	AO090701000191	ATEG_01524	AFL2G_05341	NFIA_085850	Afu2g10470		ubiquitin	PF02190.10| LON; PF00097.19| zf-C3HC4; ;PB013691	26S proteasome subunit RPN7
A. fumigatus Af293	Afu2g09090	AN6073.5	202050	AO090011000790	ATEG_09868	AFL2G_05507	NFIA_084620	Afu2g09090		serine	PF01145.19| Band_7;PB017831	peptidase, M28 family, putative
A. fumigatus Af293	Afu3g03430	AN6237.5	-	AO090103000166	ATEG_07489	AFL2G_12212	NFIA_005600	Afu3g03430		tyrosin kinase	PF00004.23| AAA; PF09818.3| ABC_ATPase; PF00664.17| ABC_membrane; PF00005.21| ABC_tran; PF03193.10| DUF258; PF01935.11| DUF87; PF02463.13| SMC_N;PB019283	Carboxypeptidase S1, putative
A. fumigatus Af293	Afu2g12920	AN6263.5	36700	AO090026000342	ATEG_01255	AFL2G_06917	NFIA_088100	Afu2g12920		ubiquitin	PF00004.23| AAA; PF05496.6| RuvB_N; ;PB019647	aspartic-type endopeptidase opsB
A. fumigatus Af293	Afu2g12570	AN6275.5	206469	AO090026000362	ATEG_01225	AFL2G_06897	NFIA_087710	Afu2g12570		unnamed protein product	PB008957	aspartic endopeptidase Pep1
A. fumigatus Af293	Afu2g14100	AN6360.5	52215	AO090026000134	ATEG_01401	AFL2G_07109	NFIA_089290	Afu2g14100		serine / threonine	PF04108.6| APG17;PB018594	disintegrin-like metalloprotease, putative
A. fumigatus Af293	Afu6g11660	AN6462.5	170877	AO090023000409	ATEG_04994	AFL2G_04258	NFIA_057320	Afu6g11660		Arachidonoyl-serotonin	PF07687.8| M20_dimer; PF01546.22| Peptidase_M20; ;PB017848	Proteasome beta type-2 subunit
A. fumigatus Af293	Afu6g04890	AN6528.5	211108	AO090701000050	ATEG_06959	AFL2G_05704	NFIA_051440	Afu6g04890		amino	PF02517.10| Abi;	Ubiquitin-conjugating enzyme E2
A. fumigatus Af293	Afu6g04790	AN6547.5	53388	AO090701000060	ATEG_06968	AFL2G_05712	NFIA_051340	Afu6g04790		serine	PF00227.1| Proteasome; PF10584.3| Proteasome_A_N; ;	Peptidase dimerization domain
A. fumigatus Af293	Afu6g04510	AN6569.5	53400	AO090701000097	ATEG_07003	AFL2G_05744	NFIA_051040	Afu6g04510		metallo	PF00814.19| Peptidase_M22;	No gene product annotation provided
A. fumigatus Af293	Afu6g03710	AN6640.5	134125	AO090009000593	ATEG_07098	AFL2G_10130	NFIA_050230	Afu6g03710		Arachidonoyl-serotonin	PF07687.8| M20_dimer; PF01546.22| Peptidase_M20; ;PB017848	Peptidase_M48
A. fumigatus Af293	Afu7g05870	AN6726.5	56252	AO090005000451	ATEG_06347	AFL2G_00441	NFIA_027110	Afu7g05870		threonine	PF00227.1| Proteasome; PF10584.3| Proteasome_A_N; ;	Peptidase dimerization domain
A. fumigatus Af293	Afu7g00550	AN6803.5	118837	AO090701000541	ATEG_09957	AFL2G_06162	NFIA_113170	Afu7g00550		tryptophan-aspartic	PF08662.5| eIF2A; PF05729.6| NACHT; PF08801.5| Nucleoporin_N; PF11715.2| Nup160; PF00400.26| WD40;PB019334	Xaa-Pro aminopeptidase
A. fumigatus Af293	Afu5g12820	AN6841.5	49445	AO090120000410	-	-	NFIA_074350	Afu5g12820		serine	PF00717.17| Peptidase_S24; PF10502.3| Peptidase_S26; ;PB004533	methionine aminopeptidase
A. fumigatus Af293	Afu3g08940	-	56476	AO090005001381	ATEG_01586	AFL2G_01291	NFIA_068190	Afu3g08940		ubiquitin	PF10075.3| PCI_Csn8; PF03399.10| SAC3_GANP; ;PB014268	Ubiquitin fusion degradation protein UFD1
A. fumigatus Af293	Afu4g04660	AN6988.5	53717	AO090206000022	ATEG_02758	AFL2G_12452	NFIA_028690	Afu4g04660		serine	PF00004.23| AAA; PF07724.8| AAA_2; PF07728.8| AAA_5; PF05496.6| RuvB_N; ;PB007134	conserved hypothetical protein
A. fumigatus Af293	Afu4g04210	AN7035.5	56523	AO090206000073	ATEG_10115	AFL2G_12404	NFIA_029180	Afu4g04210		metallo	PF01546.22| Peptidase_M20; PF04389.1| Peptidase_M28; ;PB002911	stomatin-like protein 2
A. fumigatus Af293	Afu8g00380	AN7083.5	-	AO090011000314	ATEG_04719	AFL2G_05100	NFIA_093920	Afu8g00380		amino	PF12695.1| Abhydrolase_5; PF12697.1| Abhydrolase_6; PF05448.1| AXE1; PF08840.5| BAAT_C; PF02129.1| Peptidase_S15; PF00326.1| Peptidase_S9; ;	Hypothetical protein
A. fumigatus Af293	Afu2g17110	AN7254.5	205183	AO090102000107	ATEG_10033	AFL2G_09558	NFIA_092420	Afu2g17110		ubiquitin	PF00004.23| AAA; PF07724.8| AAA_2; PF07728.8| AAA_5; PF01637.12| Arch_ATPase; PF00308.12| Bac_DnaA; PF02933.11| CDC48_2; PF02359.12| CDC48_N; PF05673.7| DUF815; PF01695.11| IstB_IS21; PF06745.7| KaiC; PF01078.15| Mg_chelatase; PF05729.6| NACHT; PF01057.11| Parvo_NS1; PF02562.10| PhoH; ;PB018691	Aspergillopepsin, putative
A. fumigatus Af293	Afu2g16470	AN7338.5	182049	AO090102000209	ATEG_02292	AFL2G_09646	NFIA_091730	Afu2g16470		ubiquitin	PF00179.1| UQ_con;PB015394	molecular chaperone Hsp70
A. fumigatus Af293	Afu5g11950	AN7491.5	37575	AO090001000670	ATEG_06746	AFL2G_09306	NFIA_082310	Afu2g05590		cysteine	PF01088.15| Peptidase_C12;PB014866	Predicted protein | PASA_update:no change
A. fumigatus Af293	Afu6g09600	AN7529.5	178113	AO090001000612	ATEG_06694	AFL2G_09257	NFIA_055270	Afu6g09600		metallo	PF07687.8| M20_dimer; PF01546.22| Peptidase_M20; ;PB017848	snRNP assembly factor
A. fumigatus Af293	Afu2g14870	AN7558.5	182851	AO090012000398	ATEG_07827	AFL2G_03303	NFIA_090100	Afu2g14870		amino	PB017107	Alkaline serine protease Alp1
A. fumigatus Af293	Afu2g15070	AN7579.5	200642	AO090012000427	ATEG_07860	AFL2G_03333	NFIA_090320	Afu2g15070		metallo	PF04056.8| Ssl1;PB016734	Transcription-associated recombination protein
A. fumigatus Af293	Afu2g15370	AN7591.5	212593	AO090012000289	ATEG_07889	AFL2G_03208	NFIA_090600	Afu2g15370		serine / threonine	PF11700.2| ATG22;PB008033	unnamed protein product
A. fumigatus Af293	Afu4g02610	AN7833.5	-	AO090138000126	-	-	NFIA_024080	Afu4g02610		unnamed protein product	PF03732.11| Retrotrans_gag;PB010273	Multidrug resistance-associated protein
A. fumigatus Af293	Afu5g03410	AN8016.5	37320	AO090102000353	ATEG_09206	AFL2G_09771	NFIA_039670	Afu5g03410		trypsin-like serine protease	PF01368.14| DHH; PF02833.8| DHHA2; ;PB016666	Putative signal sequence processing protein with a predicted role in targeting proteins to the endoplasmic reticulum
A. fumigatus Af293	Afu5g02010	AN8044.5	41311	AO090003001317	ATEG_09820	AFL2G_01751	NFIA_040110	Afu5g02010		metallo	PF00675.14| Peptidase_M16; PF05193.15| Peptidase_M16_C; ;PB017369	proteasome regulatory particle subunit Rpt6, putative
A. fumigatus Af293	Afu5g02150	AN8054.5		AO090102000273	ATEG_09170	AFL2G_09699	NFIA_039960	Afu5g02150		serine	PF00227.1| Proteasome;	Peptidase dimerization domain
A. fumigatus Af293	Afu5g04130	AN8262.5	212363	-	ATEG_08001	AFL2G_09988	NFIA_037990	Afu5g04130		serine / threonine	PF00069.19| Pkinase; PF07714.1| Pkinase_Tyr; ;PB019285	Peptidase dimerization domain
A. fumigatus Af293	Afu5g04160	AN8268.5	188662	AO090102000619	ATEG_07997	AFL2G_09992	NFIA_037940	Afu5g04160		ubiquitin / cystein	PF02136.14| NTF2; PF00076.16| RRM_1; ;PB011638	Hypothetical protein
A. fumigatus Af293	Afu5g04210	AN8273.5	56872	AO090102000625	ATEG_07992	AFL2G_09997	NFIA_037890	Afu5g04210		metallo endopeptidases	PF00675.14| Peptidase_M16; PF05193.15| Peptidase_M16_C; ;	Esterase_lipase
A. fumigatus Af293	Afu3g01350	AN8498.5	44868	AO090102000053	ATEG_09096	AFL2G_04944	NFIA_002320	Afu3g01350		amino	PF00561.1| Abhydrolase_1; PF08386.4| Abhydrolase_4; ;PB018321	Peptidase_C19
A. fumigatus Af293	Afu3g03710	AN8608.5	-	AO090138000075	-	AFL2G_08753	NFIA_006000	Afu3g03710		serine	PF03576.8| Peptidase_S58;	26S proteasome regulatory complex component
A. fumigatus Af293	Afu6g02150	AN8681.5	210141	AO090120000100	ATEG_07236	AFL2G_08132	NFIA_048360	Afu6g02150		serine	PF04258.7| Peptidase_A22B;	Predicted calpain-like cysteine protease involved in a signaling pathway that activates PacC transcription factor in response to alkaline ambient pH
A. fumigatus Af293	Afu6g02420	AN8702.5	56675	AO090120000129	ATEG_07210	AFL2G_08160	NFIA_048680	Afu6g02420		ubiquitin	PF00179.1| UQ_con;	20S proteasome, alpha and beta subunits
A. fumigatus Af293	Afu7g05240	AN8780.5	40078	AO090005000272	ATEG_06448	AFL2G_00277	NFIA_026430	Afu7g05240		metallo	PF00814.19| Peptidase_M22;	Acyltransferase, putative
A. fumigatus Af293	Afu5g09710	AN8783.5	56235	AO090005000276	ATEG_06440	AFL2G_00280	NFIA_077600	Afu5g09710		cysteine	PF12770.1| CHAT; PF03568.1| Peptidase_C50; ;PB018717	Peptidase_M16
A. fumigatus Af293	Afu5g05900	AN8836.5	214094	AO090009000674	ATEG_09444	AFL2G_10061	NFIA_037230	Afu5g05900		serine	PF00786.22| PBD; PF00169.23| PH; PF00069.19| Pkinase; PF07714.1| Pkinase_Tyr; ;PB015913	conserved hypothetical protein
A. fumigatus Af293	Afu5g08150	AN8957.5	128800	AO090010000626	ATEG_01929	AFL2G_11770	NFIA_079150	Afu5g08150		unnarmicin A, C	PF00664.17| ABC_membrane; PF00005.21| ABC_tran; PF01935.11| DUF87; PF00437.14| GSPII_E; ;PB019283	Hydrolase
A. fumigatus Af293	Afu7g00480	AN9342.5	212928	AO090102000337	ATEG_09796	AFL2G_09756	NFIA_113040	Afu7g00480		unnarmicin A, C	PF00004.23| AAA; PF07728.8| AAA_5; PF09818.3| ABC_ATPase; PF00664.17| ABC_membrane; PF00005.21| ABC_tran; PF03193.10| DUF258; PF03205.8| MobB; PF02463.13| SMC_N; ;PB019283	extracellular serine carboxypeptidase
A. fumigatus Af293	Afu4g07610	AN9434.5	54605	AO090023000814	ATEG_05442	AFL2G_04625	NFIA_108580	Afu4g07610		ubiquitin	PF06213.6| CobT; PF00675.14| Peptidase_M16; PF05193.15| Peptidase_M16_C;PB019291	Succinyl-diaminopimelate desuccinylase; Reviewed
A. fumigatus Af293	Afu5g03220	AN9460.5	188704	AO090102000523	ATEG_08094	AFL2G_09905	NFIA_038910	Afu5g03220		serine	PF04573.6| SPC22;PB005572	leukotriene A4 hydrolase
A. fumigatus Af293	Afu6g10590	-	199051	AO090023000215	ATEG_02370	AFL2G_04094	NFIA_056360	Afu6g10590		ubiquitin	PB003517	Peptidase dimerization domain
A. fumigatus Af293	Afu6g03260	-	206384	AO090009000228	ATEG_03227	AFL2G_10434	NFIA_049620	Afu6g03260		aspartic	PF00026.17| Asp;PB019198	Ubiquitin carboxyl-terminal hydrolase, family 1; pfam01088
A. fumigatus Af293	Afu1g03230	-	-	-	-	-	-	Afu1g03230		tyrosin kinase	PF09818.3| ABC_ATPase; PF00005.21| ABC_tran; ;PB019038	Cullin
A. fumigatus Af293	Afu3g04290	-	-	-	-	-	-	Afu3g04290		serine	PB006820	Peptidase_C13
A. fumigatus Af293	Afu4g02630	-	-	-	-	-	-	Afu4g02630		aspartic	PF00385.18| Chromo; PF00078.21| RVT_1; ;PB014677	kgdB | Putative dihydrolipoamide S-succinyl transferase with a predicted role in the TCA cycle
A. fumigatus Af293	Afu7g07170	-	-	-	-	-	-	Afu7g07170		aspartic	PF00385.18| Chromo; PF03732.11| Retrotrans_gag; PF00078.21| RVT_1;PB019123	ATPases associated with a variety of cellular Activities
A. fumigatus Af293	Afu7g08340	-	-	-	-	-	-	Afu7g08340		serine	PF00082.16| Peptidase_S8;	Predicted acyl esterases
A. fumigatus Af293	Afu7g08500	-	-	-	-	-	-	Afu7g08500		serine / threonine	PF10647.3| Gmad1; PF05729.6| NACHT; PF00931.16| NB-ARC; PF07676.6| PD40; PF00400.26| WD40;PB018142	Negative regulator of the PHO system
A. fumigatus Af293	Afu8g00330	-	-	-	-	-	-	Afu8g00330		aspartic	PF00385.18| Chromo;PB014537	Caseinolytic protease (ClpP)
A. fumigatus Af293	Afu7g04930	-	-	-	-	-	NFIA_025920	Afu7g04930		serine	PF05922.10| Inhibitor_I9; PF00082.16| Peptidase_S8; ;	Predicted NTPase (NACHT family) | PASA_update:no change
A. fumigatus Af293	Afu8g00410	-	-	-	ATEG_05540	-	NFIA_093940	Afu8g00410		amino	PF00557.1| Peptidase_M24;PB000398	Peptidase family C50; pfam03568
A. flavus NRLL 3357	AFL2G_07287	-	-	AO090001000042	ATEG_03473	AFL2G_07287	NFIA_055340	Afu6g09650		metallo	PF01244.15| Peptidase_M19;PB013449	Proteasome beta type-4 subunit
A. flavus NRLL 3357	AFL2G_07343	-	-	AO090001000108	-	AFL2G_07343	-	-		amino	PF07687.8| M20_dimer; PF01546.22| Peptidase_M20; ;PB017848	Aminopeptidase N
A. flavus NRLL 3357	AFL2G_07358	-	-	AO090001000118	ATEG_06890	AFL2G_07358	NFIA_108080	Afu4g08120		serine	PF01161.14| PBP;	Ubiquitin-conjugating enzyme E2
A. flavus NRLL 3357	AFL2G_02824	-	-	AO090003000131	-	AFL2G_02824	-	-		unnarmicin A, C	PF09818.3| ABC_ATPase; PF00664.17| ABC_membrane; PF00005.21| ABC_tran; PF02463.13| SMC_N; ;PB019283	Ubiquitin-protein ligase
A. flavus NRLL 3357	AFL2G_01179	-	-	AO090005001254	-	AFL2G_01179	-	-		aspartic	PF00026.17| Asp;	aspartic-type endopeptidase (CtsD), putative
A. flavus NRLL 3357	AFL2G_10212	-	-	AO090009000488	ATEG_03030	AFL2G_10212	NFIA_018750	Afu1g05960		metallo	PF12937.1| F-box-like; PF12799.1| LRR_4; PF04389.1| Peptidase_M28;PB017141	WD-repeat protein
A. flavus NRLL 3357	AFL2G_11698	-	-	AO090010000540	ATEG_07569	AFL2G_11698	NFIA_077360	Afu5g09920		metallo	PF07687.8| M20_dimer; PF01546.22| Peptidase_M20; PF04389.1| Peptidase_M28;	No gene product annotation provided
A. flavus NRLL 3357	AFL2G_04856	-	-	AO090011000052	-	AFL2G_04856	-	-		metallo	PF01546.22| Peptidase_M20; PF04389.1| Peptidase_M28; ;PB006565	Ubiquitin-protein ligase
A. flavus NRLL 3357	AFL2G_04910	-	-	AO090011000114	-	AFL2G_04910	NFIA_095130	-		unnarmicin A, C	PF09818.3| ABC_ATPase; PF00664.17| ABC_membrane; PF00005.21| ABC_tran; PF03193.10| DUF258; PF02463.13| SMC_N;PB019410	Peptidase_C19
A. flavus NRLL 3357	AFL2G_11078	-	-	AO090020000215	-	AFL2G_11078	-	-		tyrosin kinase	PF00005.21| ABC_tran;PB019283	Pyridine nucleotide-disulphide oxidoreductase
A. flavus NRLL 3357	AFL2G_04280	-	-	AO090023000438	-	AFL2G_04280	-	-		serine	PF03572.1| Peptidase_S41;PB005556	Predicted Zn-dependent peptidases, insulinase-like
A. flavus NRLL 3357	AFL2G_04380	-	-	AO090023000540	ATEG_05010	AFL2G_04380	-	-		metallo	PF01244.15| Peptidase_M19;	26S protease subunit rpt4
A. flavus NRLL 3357	AFL2G_07083	-	-	AO090026000158	-	AFL2G_07083	-	-		metallo	PF01432.14| Peptidase_M3;PB014518	Succinyl-diaminopimelate desuccinylase; Reviewed
A. flavus NRLL 3357	AFL2G_08518	-	-	AO090113000027	-	AFL2G_08518	-	-		serine	PF03572.1| Peptidase_S41;PB005556	Multidrug resistance protein 4
A. flavus NRLL 3357	AFL2G_08800	-	-	AO090138000160	-	AFL2G_08800	-	-		metallo	PF01979.14| Amidohydro_1; PF07969.5| Amidohydro_3; PF07504.7| FTP; PF02128.9| Peptidase_M36; PF04193.8| PQ-loop;PB012244	L-Asparaginase (ubiquitin-mediated protein)
A. flavus NRLL 3357	AFL2G_12216	-	41756	AO090103000160	ATEG_08656	AFL2G_12216	-	An14g03560		metallo	PF01979.14| Amidohydro_1; PF07969.5| Amidohydro_3; ;PB019001	ABC transporter transmembrane region
A. flavus NRLL 3357	AFL2G_09427	-	-	AO090166000075	-	AFL2G_09427	-	-		metallo	PF07687.8| M20_dimer; PF07690.10| MFS_1; PF01546.22| Peptidase_M20;PB009548	CaaX prenyl proteinase Rce1
A. flavus NRLL 3357	AFL2G_05961	-	-	AO090701000328	-	AFL2G_05961	NFIA_005910	Afu3g03670		tyrosin kinase	PF00664.17| ABC_membrane; PF00005.21| ABC_tran; PF03193.10| DUF258; PF02463.13| SMC_N; ;PB019283	Peptidase dimerization domain
A. flavus NRLL 3357	AFL2G_06181	-	-	AO090701000564	-	AFL2G_06181	-	-		serine	PF02129.1| Peptidase_S15; PF08530.4| PepX_C; ;PB013466	Reverse transcriptase/protease/endonuclease Pol,putative
A. flavus NRLL 3357	AFL2G_06196	-	-	AO090701000579	-	AFL2G_06196	-	-		serine	PF03572.1| Peptidase_S41;PB005556	Signal peptidase subunit; cl04601
A. flavus NRLL 3357	AFL2G_08321	AN0106.5	51653	AO090120000316	ATEG_02078	AFL2G_08321	NFIA_075320	Afu5g11970		cysteine	PF00130.16| C1_1; PF02185.10| HR1; PF00069.19| Pkinase; PF00433.18| Pkinase_C; PF07714.1| Pkinase_Tyr;PB019322	OTU-like cysteine protease, putative
A. flavus NRLL 3357	AFL2G_08300	AN0122.5	56770	AO090120000293	ATEG_02095	AFL2G_08300	NFIA_075530	Afu5g11750		serine	PF00004.23| AAA; PF07726.5| AAA_3; PF07728.8| AAA_5; PF02190.10| LON; PF05362.1| Lon_C; PF06068.7| TIP49; ;PB013609	vacuolar protease A
A. flavus NRLL 3357	AFL2G_06635	AN0139.5	187609	AO090026000671	ATEG_02114	AFL2G_06635	NFIA_075700	Afu5g11570		amino	PF01112.12| Asparaginase_2;	Eukaryotic translation initiation factor 4, putative
A. flavus NRLL 3357	AFL2G_06601	AN0173.5	171198		ATEG_07718	AFL2G_06601	NFIA_075970	Afu5g11300		cysteine	PF02338.1| OTU;PB016762	Ubiquitin-protein ligase
A. flavus NRLL 3357	AFL2G_10814	AN0226.5	137122	AO090020000516	ATEG_06547	AFL2G_10814	NFIA_078130	Afu5g09200		amino	PF00179.1| UQ_con;PB010258	S. cerevisiae ortholog RPT1 has role in proteasome regulatory particle assembly, ubiquitin-dependent protein catabolic process, positive regulation of protein catabolic process
A. flavus NRLL 3357	AFL2G_00738	AN0256.5	138984	AO090005000756	ATEG_02548	AFL2G_00738	NFIA_021200	Afu1g03450		cysteine	PF01067.16| Calpain_III; PF04212.12| MIT; PF00648.1| Peptidase_C2;	intermembrane space AAA protease IAP-1
A. flavus NRLL 3357	AFL2G_00743	AN0261.5	55422	AO090005000760	ATEG_02543	AFL2G_00743	NFIA_021250	Afu1g03400		ubiquitin	PF00626.16| Gelsolin; PF08033.6| Sec23_BS; PF04815.9| Sec23_helical; PF04811.9| Sec23_trunk; PF04810.9| zf-Sec23_Sec24;PB012048	Rad4 transglutaminase-like domain
A. flavus NRLL 3357	AFL2G_00832	AN0329.5	55401	AO090005000853	ATEG_04847	AFL2G_00832	NFIA_022170	Afu1g02430		ubiquitin	PF03152.8| UFD1;PB013730	Endonuclease
A. flavus NRLL 3357	AFL2G_02149	AN0434.5	170577	AO090003000871	ATEG_03744	AFL2G_02149	NFIA_020230	Afu1g04520		ubiquitin	PF01399.21| PCI;PB017798	Peptidase family M49; pfam03571
A. flavus NRLL 3357	AFL2G_03425	AN0687.5	207954	AO090012000528	ATEG_00551	AFL2G_03425	NFIA_012010	Afu1g13490		ubiquitin	PF01564.11| Spermine_synth;	Cullin
A. flavus NRLL 3357	AFL2G_03342	AN0746.5	55278	AO090012000435	ATEG_00624	AFL2G_03342	NFIA_011210	Afu1g14210		trypsin-like serine protease	PF01073.13| 3Beta_HSD; PF00106.19| adh_short; PF01370.15| Epimerase; PF07993.6| NAD_binding_4; PF04321.11| RmlD_sub_bind;PB014496	proteasome subunit alpha type-2
A. flavus NRLL 3357	AFL2G_03343	AN0747.5	205553	AO090012000436	ATEG_00623	AFL2G_03343	NFIA_011220	Afu1g14200		ubiquitin	PF00675.14| Peptidase_M16; PF05193.15| Peptidase_M16_C; ;PB016644	Ubiquitin-conjugating enzyme E2
A. flavus NRLL 3357	AFL2G_05151	AN0776.5	196044	AO090011000367	ATEG_00641	AFL2G_05151	NFIA_011010	Afu1g14410		ubiquitin	PF00389.24| 2-Hacid_dh; PF02826.13| 2-Hacid_dh_C; PF00237.13| Ribosomal_L22;PB017548	nuclear pore complex subunit Nup133, putative
A. flavus NRLL 3357	AFL2G_01167	AN0832.5	205471	AO090005001240	ATEG_00858	AFL2G_01167	NFIA_010500	Afu1g14920		amino	PF05195.10| AMP_N; PF00557.1| Peptidase_M24; ;	Ubiquitin domain of GABA-receptor-associated protein
A. flavus NRLL 3357	AFL2G_01165	AN0834.5	205468	AO090005001238	ATEG_00856	AFL2G_01165	NFIA_010480	Afu1g14940		ubiquitin	PF00226.25| DnaJ; PF02889.10| Sec63; ;	thiJ/PfpI family protein
A. flavus NRLL 3357	AFL2G_08397	AN10002.5	56629	AO090120000394	ATEG_02001	AFL2G_08397	NFIA_074540	Afu5g12670		serine	PF11894.2| DUF3414;PB004898	Unnamed protein product (Ubiquitin-protein ligase (Asi3)
A. flavus NRLL 3357	AFL2G_08297	AN10020.5	42779	AO090120000290	ATEG_02098	AFL2G_08297	NFIA_075560	Afu5g11720		ubiquitin	PF01851.16| PC_rep;PB018111	S. cerevisiae ortholog BCS1 has role in chaperone-mediated protein complex assembly, aerobic respiration, mitochondrion organization and localizes to mitochondrial inner membrane
A. flavus NRLL 3357	AFL2G_03484	AN1019.5	55773	AO090012000597	ATEG_00491	AFL2G_03484	NFIA_012590	Afu1g12960		ubiquitin	PF00888.16| Cullin; PF10557.3| Cullin_Nedd8; ;PB013547	Ubiquitin-like domain of APG12
A. flavus NRLL 3357	AFL2G_00688	AN10198.5	-	AO090005000697	ATEG_00094	AFL2G_00688	NFIA_097510	Afu8g04730		ubiquitin	PF12695.1| Abhydrolase_5; PF12697.1| Abhydrolase_6; PF00326.1| Peptidase_S9;PB014411	Xaa-Pro aminopeptidase
A. flavus NRLL 3357	AFL2G_03482	AN1021.5	208023	AO090012000595	ATEG_00493	AFL2G_03482	NFIA_012570	Afu1g12980		amino	PB011042	Aminopeptidase P II
A. flavus NRLL 3357	AFL2G_01055	AN10333.5	129033	AO090005001109	ATEG_05203	AFL2G_01055	NFIA_032510	Afu2g00350		serine / threonine	PF07687.8| M20_dimer; PF00291.19| PALP; PF01546.22| Peptidase_M20; PF04389.1| Peptidase_M28; ;PB016655	Unnamed protein product (Ubiquitin-protein ligase (Asi3)
A. flavus NRLL 3357	AFL2G_11193	AN10337.5	199601	AO090020000084	ATEG_08859	AFL2G_11193	NFIA_071140	Afu3g06110		threonine	PF01399.21| PCI; PF08375.5| Rpn3_C; ;PB019236	conserved hypothetical protein
A. flavus NRLL 3357	AFL2G_01349	AN10351.5	52421	AO090005001447	ATEG_01639	AFL2G_01349	NFIA_068830	Afu3g08290		metallo	PF02127.9| Peptidase_M18;	Amidohydrolase
A. flavus NRLL 3357	AFL2G_03702	AN10354.5	36513	AO090012000838	ATEG_04109	AFL2G_03702	NFIA_064460	Afu3g12840		serine	PF00717.17| Peptidase_S24;	26S proteasome subunit RPN7
A. flavus NRLL 3357	AFL2G_00171	AN10456.5	-	AO090005000150	ATEG_04350	AFL2G_00171	NFIA_025570	Afu7g04610		cysteine	PF02902.13| Peptidase_C48;	DnaJ domain protein
A. flavus NRLL 3357	AFL2G_03589	AN1049.5	176775	AO090012000714	ATEG_00455	AFL2G_03589	NFIA_012910	Afu1g12640		metallo	PF01863.11| DUF45; PF08325.4| WLM; ;PB018511	Reverse transcriptase; protease; endonuclease
A. flavus NRLL 3357	AFL2G_02089	AN10501.5		AO090003000936	ATEG_03808	AFL2G_02089	NFIA_020670	Afu1g04060		ubiquitin	PF11781.2| RRN7;	proteasome component Pre2, putative
A. flavus NRLL 3357	AFL2G_02821	AN10513.5	199208	AO090003000135	ATEG_05858	AFL2G_02821	NFIA_053670	Afu6g07970		cysteine	PF00648.1| Peptidase_C2;PB015368	Metal-dependent proteases with possible chaperone activity
A. flavus NRLL 3357	AFL2G_09069	AN10519.5	54201	AO090001000417	ATEG_03003	AFL2G_09069	NFIA_018400	Afu1g06310		ubiquitin	PF01399.21| PCI;	Peptidase dimerization domain; cl09126
A. flavus NRLL 3357	AFL2G_04786	AN10545.5		AO090023000981	ATEG_06810	AFL2G_04786	NFIA_110000	Afu4g06140		metallo	PB013878	aspergillopepsin, putaitve
A. flavus NRLL 3357	AFL2G_09439	-	43802	AO090166000061	ATEG_08936	AFL2G_09439	-	-		metallo	PF09458.4| H_lectin;	aminopeptidase Y, putative
A. flavus NRLL 3357	AFL2G_02922	AN10708.5	43045	AO090003000016	ATEG_07416	AFL2G_02922	NFIA_052100	Afu6g06450		threonine	PF00227.1| Proteasome;	Predicted metalloendopeptidase
A. flavus NRLL 3357	AFL2G_10463	AN10722.5	119138		ATEG_03295	AFL2G_10463	NFIA_058230	Afu6g12270		cysteine	PF00443.23| UCHPF06068.7| TIP49; PF06414.6| Zeta_toxin; ;	Arginine-tRNA-protein transferase
A. flavus NRLL 3357	AFL2G_00433	AN10849.5	128609	AO090005000443	ATEG_06353	AFL2G_00433	NFIA_027030	Afu7g05790		ubiquitin	PF00637.14| Clathrin; PF00780.16| CNH; PF10366.3| Vps39_1; PF10367.3| Vps39_2; ;	Unnamed protein product (Ubiquitin-protein ligase (Asi3)
A. flavus NRLL 3357	AFL2G_12447	AN10874.5	-	AO090206000028	ATEG_02754	AFL2G_12447	NFIA_028740	-		ubiquitin	PF00179.1| UQ_con;PB004567	methionine aminopeptidase
A. flavus NRLL 3357	AFL2G_09644	AN10929.5	129525	AO090102000207	ATEG_02291	AFL2G_09644	NFIA_091750	Afu2g16490		serine	PF01694.16| Rhomboid;PB004175	Autophagy protein Apg17
A. flavus NRLL 3357	AFL2G_06311	AN11004.5	-	AO090701000734	-	AFL2G_06311	NFIA_079130	Afu5g08170		serine / threonine	PF03987.9| Autophagy_act_C; PF10381.3| Autophagy_Cterm; PF03986.7| Autophagy_N;PB011306	Allantoate amidohydrolase
A. flavus NRLL 3357	AFL2G_09715	AN11032.5	47113	AO090102000293	ATEG_09180	AFL2G_09715	NFIA_039880	Afu5g02230		serine / threonine	PF00069.19| Pkinase; PF07714.1| Pkinase_Tyr; ;PB003668	20S proteasome, alpha and beta subunits
A. flavus NRLL 3357	AFL2G_07594	AN1104.5	47573	AO090001000377	ATEG_00386	AFL2G_07594	NFIA_013660	Afu1g11870		metallo	PF00675.14| Peptidase_M16; PF05193.15| Peptidase_M16_C; ;PB016644	O-sialoglycoprotein endopeptidase
A. flavus NRLL 3357	AFL2G_09975	AN11070.5	50036	AO090102000599	ATEG_08013	AFL2G_09975	NFIA_038130	Afu5g03990		metallo	PF02127.9| Peptidase_M18;	O-sialoglycoprotein endopeptidase
A. flavus NRLL 3357	AFL2G_04628	AN11231.5	50547	AO090023000816	ATEG_05444	AFL2G_04628	NFIA_108610	Afu4g07590		metallo	PF01435.12| Peptidase_M48;PB005136	Dipeptidyl aminopeptidases/acylaminoacyl-peptidases
A. flavus NRLL 3357	AFL2G_07674	AN1182.5	208263	AO090038000317	ATEG_00287	AFL2G_07674	NFIA_014730	Afu1g10910		serine (benzamidine)	PF00091.19| Tubulin; PF03953.11| Tubulin_C; ;PB000081	Phosphoglycerate_kinase
A. flavus NRLL 3357	AFL2G_07682	AN1191.5	208272	-	ATEG_00277	AFL2G_07682	NFIA_014790	Afu1g10850		ubiquitin	PF11976.2| Rad60-SLD; PF00240.17| ubiquitin; ;	Peptidase_S10
A. flavus NRLL 3357	AFL2G_07872	AN12258.5	43655	AO090038000542	ATEG_01805	AFL2G_07872	NFIA_043610	Afu4g01580		ubiquitin	PF00023.24| Ank; PF12796.1| Ank_2; ;PB017511	aspartic-type endopeptidase (CtsD), putative
A. flavus NRLL 3357	AFL2G_09908	AN12427.5	212470	AO090102000527	ATEG_08092	AFL2G_09908	NFIA_038880	Afu5g03250		ubiquitin	PF00917.20| MATH; PF00443.23| UCH; PF12436.2| USP7;PB014828	PCI domain
A. flavus NRLL 3357	AFL2G_03728	AN1287.5	208385	AO090012000865	ATEG_04198	AFL2G_03728	NFIA_015840	Afu1g09780		serine	PF01145.19| Band_7;PB019919	ubiquitin
A. flavus NRLL 3357	AFL2G_03786	AN1339.5	208421	AO090012000923	ATEG_08573	AFL2G_03786	NFIA_016110	Afu1g09500		ubiquitin	PF00168.24| C2; PF00632.19| HECT; PF00397.20| WW;PB018304	S. cerevisiae ortholog NMA111 has serine-type peptidase activity, has role in cellular lipid metabolic process, protein catabolic process, cellular response to heat, apoptosis and localizes to nucleus
A. flavus NRLL 3357	AFL2G_03787	AN1340.5	55885	AO090012000924	ATEG_08572	AFL2G_03787	NFIA_016120	Afu1g09490		serine / threonine	PB018813	WD40-like Beta Propeller Repeat
A. flavus NRLL 3357	AFL2G_01501	AN1366.5	55895	AO090005001612	ATEG_08545	AFL2G_01501	NFIA_016430	Afu1g09210		ubiquitin	PF00004.23| AAA; PF07724.8| AAA_2; PF07726.5| AAA_3; PF07728.8| AAA_5; PF01637.12| Arch_ATPase; PF01695.11| IstB_IS21; PF06745.7| KaiC; PF01078.15| Mg_chelatase; PF05729.6| NACHT; PF02562.10| PhoH; PF03215.9| Rad17; PF00910.16| RNA_helicase; PF05496.6| RuvB_N; PF00158.20| Sigma54_activat; ;PB019647	Peptidase_S10 (Serine carboxypeptidase)
A. flavus NRLL 3357	AFL2G_00610	AN1525.5	193906	AO090005000615	ATEG_04769	AFL2G_00610	NFIA_098090	Afu8g05340		amino	PF06703.5| SPC25;	Hypothetical protein
A. flavus NRLL 3357	AFL2G_00592	AN1539.5	55091	AO090005000595	ATEG_07740	AFL2G_00592	NFIA_098230	Afu8g05500		ubiquitin	PF01399.21| PCI;PB011182	S. cerevisiae ortholog MAP2 has metalloaminopeptidase activity and has role in proteolysis
A. flavus NRLL 3357	AFL2G_04476	AN1632.5	50444	AO090023000647	ATEG_05311	AFL2G_04476	NFIA_107120	Afu4g09050		serine / threonine	PF12063.2| DUF3543; PF00069.19| Pkinase; PF07714.1| Pkinase_Tyr;PB015508	Peptidase dimerization domain
A. flavus NRLL 3357	AFL2G_04474	AN1638.5		AO090023000645	ATEG_05313	AFL2G_04474	NFIA_107140	Afu4g09030		amino	PF01433.1| Peptidase_M1;PB007009	NTF2 and RRM domain protein
A. flavus NRLL 3357	AFL2G_04527	AN1696.5	188462	AO090023000708	ATEG_05347	AFL2G_04527	NFIA_107650	Afu4g08520		aspartic	PF01757.16| Acyl_transf_3;PB009540	cell division control protein Cdc48
A. flavus NRLL 3357	AFL2G_09220	AN1757.5	178388	AO090001000574	ATEG_06655	AFL2G_09220	NFIA_054620	Afu6g08960		threonine	PF00227.1| Proteasome; PF10584.3| Proteasome_A_N; ;	Ubiquitin-conjugating enzyme E2
A. flavus NRLL 3357	AFL2G_09241	AN1760.5	199408	AO090001000593	-	AFL2G_09241	NFIA_054850	-		ubiquitin	PF04110.7| APG12;	unnamed protein product
A. flavus NRLL 3357	AFL2G_09240	AN1761.5	208917	AO090001000592	ATEG_06674	AFL2G_09240	NFIA_054840	Afu6g09160		ubiquitin	PF00179.1| UQ_con;	20S proteasome, alpha and beta subunits
A. flavus NRLL 3357	AFL2G_01803	AN1850.5	51112	AO090003001258	ATEG_00766	AFL2G_01803	NFIA_106310	Afu4g09730		metallo	PF01435.12| Peptidase_M48;PB009442	Peptidase C19 contains ubiquitinyl hydrolases
A. flavus NRLL 3357	AFL2G_02756	AN1879.5	178656	AO090003000222	ATEG_06074	AFL2G_02756	NFIA_081130	Afu2g04370		metallo	PF07687.8| M20_dimer; PF01546.22| Peptidase_M20; PF00400.26| WD40;PB012317	Vacuolar sorting protein 39 domain 1
A. flavus NRLL 3357	AFL2G_02797	AN1922.5	55956	AO090003000166	ATEG_05888	AFL2G_02797	NFIA_053430	Afu6g07760		ubiquitin	PF01399.21| PCI; PF10602.3| RPN7; ;	Peptidase_M16
A. flavus NRLL 3357	AFL2G_01863	AN2000.5	214265	AO090003001182	ATEG_00694	AFL2G_01863	NFIA_105720	Afu4g10350		ubiquitin	PF11069.2| DUF2870; PF04452.8| Methyltrans_RNA; PF11976.2| Rad60-SLD; PF11470.2| TUG; PF00240.17| ubiquitin;PB019475	eukaryotic translation initiation factor eIF-4A subunit, putative
A. flavus NRLL 3357	AFL2G_01825	AN2052.5	193209	AO090003001232	ATEG_00741	AFL2G_01825	NFIA_106050	Afu4g10000		ubiquitin	PF00664.17| ABC_membrane; PF00005.21| ABC_tran; ;PB019410	snRNP assembly factor
A. flavus NRLL 3357	AFL2G_02712	AN2067.5	208780	AO090003000267	ATEG_06035	AFL2G_02712	NFIA_081350	Afu2g04680		serine	PF00786.22| PBD; PF00069.19| Pkinase; PF07714.1| Pkinase_Tyr;PB019097	Predicted acyl esterases
A. flavus NRLL 3357	AFL2G_02708	AN2072.5	179052	AO090003000271	ATEG_06032	AFL2G_02708	NFIA_081450	Afu2g04720		cysteine	PF00443.23| UCH;PB008276	ATP-dependent protease La
A. flavus NRLL 3357	AFL2G_02678	AN2092.5	55991	AO090003000302	ATEG_06004	AFL2G_02678	NFIA_081720	Afu2g05000		amino	PF00561.1| Abhydrolase_1; PF12697.1| Abhydrolase_6; ;PB010462	WD40 domain
A. flavus NRLL 3357	AFL2G_02662	AN2107.5	208826	AO090003000316	ATEG_05983	AFL2G_02662	NFIA_081850	Afu2g05120		metallo	PF00009.21| GTP_EFTU;PB016500	Esterases and lipases (serine peptidase)
A. flavus NRLL 3357	AFL2G_04056	-	51449	AO090023000169	-	AFL2G_04056	-	-		serine	PF07690.10| MFS_1;PB006765	O-sialoglycoprotein endopeptidase
A. flavus NRLL 3357	AFL2G_03119	AN2142.5	210321	AO090012000189	ATEG_02335	AFL2G_03119	NFIA_091350	Afu2g16090		serine/threonine	PF00514.17| Arm; PF04826.7| DUF634; PF02985.16| HEAT; PF01749.14| IBB; PF11698.2| V-ATPase_H_C;PB009019	Ulp1 protease family protein
A. flavus NRLL 3357	AFL2G_05917	AN2212.5	57253	AO090701000280	ATEG_09305	AFL2G_05917	NFIA_080220	Afu5g07040		ubiquitin	PF09288.4| UBA_3; PF00179.1| UQ_con; ;	WD-repeat protein
A. flavus NRLL 3357	AFL2G_05863	AN2238.5	57261	AO090701000219	ATEG_09344	AFL2G_05863	NFIA_079930	Afu5g07340		ubiquitin	PF00226.25| DnaJ; PF01556.12| DnaJ_C; ;PB006881	Imidazolonepropionase and related amidohydrolases
A. flavus NRLL 3357	AFL2G_10080	AN2300.5	214066	AO090009000651	ATEG_09424	AFL2G_10080	NFIA_037030	Afu5g06070		unnarmicin A, C	PF00004.23| AAA; PF09818.3| ABC_ATPase; PF00664.17| ABC_membrane; PF00005.21| ABC_tran; PF03193.10| DUF258; PF02463.13| SMC_N; ;PB019538	conserved hypothetical protein | PASA_update:no change
A. flavus NRLL 3357	AFL2G_07273	AN2349.5	-	AO090001000021	ATEG_08171	AFL2G_07273	NFIA_004280	Afu3g02760		unnarmicin A, C	PF09818.3| ABC_ATPase; PF00664.17| ABC_membrane; PF00005.21| ABC_tran; PF03193.10| DUF258; PF02463.13| SMC_N;PB019410	proteasome regulatory particle subunit (RpnH), putative
A. flavus NRLL 3357	AFL2G_03538	AN2503.5	122116	AO090012000660	ATEG_04015	AFL2G_03538	NFIA_063160	Afu3g14140		cysteine	PF00656.1| Peptidase_C14;PB001073	Proline-specific peptidases
A. flavus NRLL 3357	AFL2G_11201	AN2761.5	53084	AO090020000073	ATEG_08867	AFL2G_11201	NFIA_071220	Afu3g06030		ubiquitin	PF00179.1| UQ_con;PB004567	unnamed protein product
A. flavus NRLL 3357	AFL2G_06074	AN2779.5	52105	AO090701000450	-	AFL2G_06074	-	-		histidine	PF00561.1| Abhydrolase_1; PF12695.1| Abhydrolase_5; PF12697.1| Abhydrolase_6; PF01979.14| Amidohydro_1; PF01557.12| FAA_hydrolase;PB017254	serine/threonine protein kinase (Snf1p), putative
A. flavus NRLL 3357	AFL2G_02317	AN2904.5	51602	AO090003000692	ATEG_04674	AFL2G_02317	NFIA_065910	Afu3g11390		trypsin-like serine protease	PF00004.23| AAA; PF07724.8| AAA_2; PF07728.8| AAA_5; PF05673.7| DUF815; ;PB018254	Trypsin-like serine protease, putative
A. flavus NRLL 3357	AFL2G_01365	AN2932.5	37406	AO090005001461	ATEG_01654	AFL2G_01365	NFIA_068980	Afu3g08160		serine	PF00270.23| DEAD; PF00271.25| Helicase_C; ;PB003050	Xaa-Pro aminopeptidase
A. flavus NRLL 3357	AFL2G_01384	AN2946.5	197786	AO090005001482	ATEG_01673	AFL2G_01384	NFIA_069310	Afu3g07850		serine	PF12695.1| Abhydrolase_5; PF12697.1| Abhydrolase_6; PF00930.15| DPPIV_N; PF02129.1| Peptidase_S15; PF00326.1| Peptidase_S9;	26S proteosome regulatory subunit 4-like protein
A. flavus NRLL 3357	AFL2G_01222	AN3061.5	210651	AO090005001298	ATEG_01545	AFL2G_01222	NFIA_067780	Afu3g09360		ubiquitin	PF00004.23| AAA; PF07728.8| AAA_5; PF05673.7| DUF815; PF01695.11| IstB_IS21; PF04212.12| MIT; PF00910.16| RNA_helicase; PF05496.6| RuvB_N; PF09336.4| Vps4_C; ;PB018254	protease S8 tripeptidyl peptidase I (cln2)
A. flavus NRLL 3357	AFL2G_00707	AN3098.1	207088	AO090005000718	ATEG_04142	AFL2G_00707	NFIA_064790	Afu3g12510		ubiquitin	PF00004.23| AAA; PF07724.8| AAA_2; PF07728.8| AAA_5; PF02933.11| CDC48_2; PF02359.12| CDC48_N; PF01078.15| Mg_chelatase; PF05496.6| RuvB_N; PF06068.7| TIP49; ;PB019405	Peptidase_S10
A. flavus NRLL 3357	AFL2G_03694	AN3131.5	207117	AO090012000830	ATEG_04102	AFL2G_03694	NFIA_064320	Afu3g13000		tyrosin kinase	PF00004.23| AAA; PF08740.5| BCS1_N; ;PB000471	WD40-like Beta Propeller Repeat
A. flavus NRLL 3357	AFL2G_11244	AN3449.5	53103	AO090020000027	ATEG_08980	AFL2G_11244	NFIA_071640	Afu3g05550		cysteine	PF02338.1| OTU;	Peptidase_S10 (Serine carboxypeptidase)
A. flavus NRLL 3357	AFL2G_11264	AN3470.5	178675	AO090020000005	-	AFL2G_11264	NFIA_071850	Afu3g05340		cysteine	PF03416.13| Peptidase_C54;	proteasome regulatory particle subunit Rpt6, putative
A. flavus NRLL 3357	AFL2G_10381	AN3583.5	55344	AO090009000291	ATEG_03179	AFL2G_10381	NFIA_103380	Afu4g12970		serine	PF00082.16| Peptidase_S8; PF01483.14| P_proprotein; ;PB017520	unnamed protein product
A. flavus NRLL 3357	AFL2G_01600	AN3608.5	-	AO090003001491	-	AFL2G_01600	NFIA_049430	-		ubiquitin	PF09818.3| ABC_ATPase; PF00664.17| ABC_membrane; PF00005.21| ABC_tran; PF02463.13| SMC_N; ;PB019283	stomatin-like protein 2
A. flavus NRLL 3357	AFL2G_02605	AN3707.5	207689	AO090003000384	ATEG_03304	AFL2G_02605	NFIA_058630	Afu6g12670		aspartic	PF07687.8| M20_dimer; PF01546.22| Peptidase_M20; ;PB013295	Protein Kinases, catalytic domain (serine / threonine)
A. flavus NRLL 3357	AFL2G_00177	AN3756.5	44752	AO090005000157	ATEG_04353	AFL2G_00177	NFIA_025600	Afu7g04650		ubiquitin	PF00227.1| Proteasome;	A family including aminopeptidase P, aminopeptidase M, and prolidase
A. flavus NRLL 3357	AFL2G_01426	AN3787.5	56146	AO090005001528	ATEG_03658	AFL2G_01426	NFIA_080810	Afu2g04000		cysteine	PF03835.1| Rad4; PF01841.1| Transglut_core; ;PB017070	Peptidase_C19
A. flavus NRLL 3357	AFL2G_04590	AN3853.5	190389	AO090023000781	ATEG_05410	AFL2G_04590	NFIA_108260	Afu4g07910		metallo	PF08367.5| M16C_assoc; PF00675.14| Peptidase_M16; PF05193.15| Peptidase_M16_C;PB011821	NTF2 and RRM domain protein
A. flavus NRLL 3357	AFL2G_03045	AN3918.5	214665	AO090012000110	ATEG_09990	AFL2G_03045	NFIA_032410	Afu2g00220		amino	PF02225.16| PA; PF04389.1| Peptidase_M28; ;	heat shock 70 kDa protein
A. flavus NRLL 3357	AFL2G_09143	AN3923.5	52880	AO090001000497	ATEG_05813	AFL2G_09143	NFIA_054060	Afu6g08420		ubiquitin	PF02207.14| zf-UBR;PB018744	Predicted calpain-like cysteine protease involved in a signaling pathway that activates PacC transcription factor in response to alkaline ambient pH
A. flavus NRLL 3357	AFL2G_02856	AN3932.5	52883	AO090003000095	ATEG_05826	AFL2G_02856	NFIA_053950	Afu6g08310		threonine	PF00227.1| Proteasome;PB015968	S. cerevisiae ortholog MAP1 has metalloaminopeptidase activity, has role in protein initiator methionine removal and localizes to cytosolic ribosome
A. flavus NRLL 3357	AFL2G_02843	AN3943.5	208631	-	ATEG_05843	AFL2G_02843	NFIA_053820	-		cysteine	PF01470.1| Peptidase_C15;PB006820	Imidazolonepropionase and related amidohydrolases
A. flavus NRLL 3357	AFL2G_02080	AN4016.5	52026	AO090003000947	ATEG_03809	AFL2G_02080	NFIA_020680	Afu1g04040		ubiquitin	PF11976.2| Rad60-SLD; PF01020.11| Ribosomal_L40e; PF00240.17| ubiquitin;	Putative signal sequence processing protein with a predicted role in targeting proteins to the endoplasmic reticulum
A. flavus NRLL 3357	AFL2G_02057	AN4018.5	56788	AO090003000972	ATEG_03836	AFL2G_02057	NFIA_020930	Afu1g03740		metallo	PF02225.16| PA; PF04389.1| Peptidase_M28; PF04253.9| TFR_dimer;PB001867	Unnamed protein product
A. flavus NRLL 3357	AFL2G_10334	AN4192.5	54156	AO090009000345	ATEG_03040	AFL2G_10334	NFIA_018820	Afu1g05900		ubiquitin	PF12895.1| Apc3; PF03704.11| BTAD; PF00226.25| DnaJ; PF00515.22| TPR_1; PF07719.11| TPR_2;PB016712	snRNP assembly factor
A. flavus NRLL 3357	AFL2G_10213	AN4201.5	187366	AO090009000486	ATEG_03028	AFL2G_10213	NFIA_018740	Afu1g05980		cysteine	PF00501.22| AMP-binding;	AAA family ATPase, putative
A. flavus NRLL 3357	AFL2G_09079	AN4236.5	54208	AO090001000434	ATEG_02984	AFL2G_09079	NFIA_018540	Afu1g06170		serine	PF00004.23| AAA; PF07728.8| AAA_5; PF05496.6| RuvB_N; PF02668.10| TauD; ;PB005801	Putative alkaline serine protease; predicted glycosylphosphatidylinositol (GPI)-anchored protein
A. flavus NRLL 3357	AFL2G_09088	AN4240.5	136905	AO090001000442	ATEG_02980	AFL2G_09088	NFIA_018280	Afu1g06420		ubiquitin	PF03357.15| Snf7;PB019803	transcriptional corepressor
A. flavus NRLL 3357	AFL2G_04707	AN4404.5	54630	-	ATEG_05540	AFL2G_04707	NFIA_109310	Afu4g06930		metallo	PF00557.1| Peptidase_M24;	Serine/threonine-protein kinase CLA4
A. flavus NRLL 3357	AFL2G_04644	AN4449.5	54609	AO090023000831	ATEG_05465	AFL2G_04644	NFIA_108800	Afu4g07420		serine	PF00227.1| Proteasome;PB009656	Amidohydrolase, putative
A. flavus NRLL 3357	AFL2G_04636	AN4457.5	57073	AO090023000824	ATEG_05452	AFL2G_04636	NFIA_108700	Afu4g07510		threonine	PF00227.1| Proteasome;	Peptidase dimerization domain (Metal-dependent amidase / aminoacylase / carboxypeptidase)
A. flavus NRLL 3357	AFL2G_04635	AN4458.5	44214	AO090023000823	ATEG_05451	AFL2G_04635	NFIA_108690	Afu4g07520		cysteine	PF00443.23| UCH;	ATP-dependent RNA helicase dbp6
A. flavus NRLL 3357	AFL2G_08262	AN4492.5	181700	AO090120000247	ATEG_09553	AFL2G_08262	NFIA_035750	Afu2g03400		ubiquitin	PF01398.15| Mov34;PB017992	Unnamed protein product (Ubiquitin-protein ligase (Asi3)
A. flavus NRLL 3357	AFL2G_08264	AN4494.5	48329	AO090120000249	ATEG_09555	AFL2G_08264	NFIA_035730	Afu2g03380		serine	PF00238.13| Ribosomal_L14;	ATP-dependent protease La
A. flavus NRLL 3357	AFL2G_10968	AN4775.5	56049	AO090020000338	ATEG_08757	AFL2G_10968	NFIA_070640	Afu3g06610		ubiquitin	PF01399.21| PCI;PB019621	ABC transporter transmembrane region; cl00549
A. flavus NRLL 3357	AFL2G_10979	AN4784.5	39420	AO090020000326	ATEG_08749	AFL2G_10979	NFIA_070540	Afu3g06710		cysteine	PF10275.3| Peptidase_C65;PB018679	Vacuolar sorting protein 39 domain 1
A. flavus NRLL 3357	AFL2G_11014	AN4810.5	52459	AO090020000288	ATEG_08717	AFL2G_11014	NFIA_070210	Afu3g07040		metallo	PF07687.8| M20_dimer; PF01546.22| Peptidase_M20; ;	Acyltransferase, putative
A. flavus NRLL 3357	AFL2G_02326	AN4869.5	55578	AO090003000682	ATEG_04662	AFL2G_02326	NFIA_066000	Afu3g11300		serine	PF00227.1| Proteasome; PF10584.3| Proteasome_A_N; ;PB013939	Cell division control protein 2
A. flavus NRLL 3357	AFL2G_02327	AN4870.5	47023	AO090003000681	ATEG_04661	AFL2G_02327	NFIA_066010	Afu3g11290		amino	PB011766	Conserved hypothetical protein
A. flavus NRLL 3357	AFL2G_02329	AN4872.5	206944	AO090003000679	ATEG_04659	AFL2G_02329	NFIA_066030	Afu3g11260		ubiquitin	PF11976.2| Rad60-SLD; PF01599.13| Ribosomal_S27; PF00240.17| ubiquitin;	proteasome subunit alpha type
A. flavus NRLL 3357	AFL2G_02390	AN4925.5	37006	AO090003000609	ATEG_04594	AFL2G_02390	NFIA_066640	Afu3g10650		metallo	PF02225.16| PA; PF04389.1| Peptidase_M28; PF04253.9| TFR_dimer;PB002129	Ubiquitin/60s ribosomal protein L40 fusion | PASA_update:single gene model update incorporated PASA_asmbls:[pasa:asmbl_1242,status:16]
A. flavus NRLL 3357	AFL2G_03865	AN5121.5	209239	AO090012001005	ATEG_10204	AFL2G_03865	NFIA_017210	Afu1g07540		serine	PF01398.15| Mov34;PB009700	Major Facilitator Superfamily (MFS)
A. flavus NRLL 3357	AFL2G_03858	AN5131.5	209252	AO090012000997	ATEG_10180	AFL2G_03858	NFIA_017280	Afu1g07470		ubiquitin	PF04110.7| APG12; PF02991.10| Atg8; ;	proteasome subunit alpha type-2
A. flavus NRLL 3357	AFL2G_03832	AN5186.5	180715	AO090012000968	ATEG_02647	AFL2G_03832	NFIA_017560	Afu1g07160		cysteine	PF00443.23| UCH;PB002305	Anaphase promoting complex subunit 10 (APC10),
A. flavus NRLL 3357	AFL2G_12005	AN5351.5	55675	AO090103000399	ATEG_00924	AFL2G_12005	NFIA_060010	Afu6g14130		ubiquitin	PF00179.1| UQ_con;	aminopeptidase, putative
A. flavus NRLL 3357	AFL2G_02547	AN5495.5	47332	AO090003000442	ATEG_03351	AFL2G_02547	NFIA_059090	Afu6g13170		ubiquitin	PF00179.1| UQ_con;PB004567	Conserved hypothetical protein
A. flavus NRLL 3357	AFL2G_01968	AN5588.5	214410	AO090003001068	ATEG_03927	AFL2G_01968	NFIA_104670	Afu4g11530		metallo	PF00004.23| AAA; PF07728.8| AAA_5; PF01434.12| Peptidase_M41;PB018691	Peptidases_S53
A. flavus NRLL 3357	AFL2G_01921	AN5632.5	57355	AO090003001118	ATEG_03976	AFL2G_01921	NFIA_104950	Afu4g11000		ubiquitin	PF03357.15| Snf7;PB016876	ubiquitin carboxyl-terminal hydrolase, putative
A. flavus NRLL 3357	AFL2G_09116	AN5712.5	187673	AO090001000470	ATEG_02951	AFL2G_09116	NFIA_017980	Afu1g06700		cysteine	PF00656.1| Peptidase_C14;	Peptidase_M16
A. flavus NRLL 3357	AFL2G_02889	AN5747.5	212230	AO090003000056	ATEG_02903	AFL2G_02889	NFIA_052430	Afu6g06780		serine	PF00004.23| AAA; PF07724.8| AAA_2; PF07728.8| AAA_5; PF05496.6| RuvB_N; ;PB018691	elastinolytic metalloproteinase Mep
A. flavus NRLL 3357	AFL2G_05644	AN5812.5	202191	AO090011000940	ATEG_06861	AFL2G_05644	NFIA_083260	-		metallo	PF09127.5| Leuk-A4-hydro_C; PF01433.1| Peptidase_M1; ;	Ubiquitin-conjugating enzyme E2
A. flavus NRLL 3357	AFL2G_05341	AN5961.5	174930	AO090701000191	ATEG_01524	AFL2G_05341	NFIA_085850	Afu2g10470		ubiquitin	PF02190.10| LON;PB013691	AAA family ATPase, CDC48 subfamily (Dipeptidyl aminopeptidases/acylaminoacyl-peptidases
A. flavus NRLL 3357	AFL2G_05507	AN6073.5	202050	AO090011000790	ATEG_09868	AFL2G_05507	NFIA_084620	Afu2g09090		serine	PF01145.19| Band_7;PB017831	Unnamed protein product (Snf7)
A. flavus NRLL 3357	AFL2G_12212	AN6237.5	-	AO090103000166	ATEG_07489	AFL2G_12212	NFIA_005600	Afu3g03430		tyrosin kinase	PF09818.3| ABC_ATPase; PF00664.17| ABC_membrane; PF00005.21| ABC_tran; PF01583.14| APS_kinase; PF03193.10| DUF258; PF01935.11| DUF87; PF02463.13| SMC_N; PF06414.6| Zeta_toxin; ;PB019283	Ubiquitin-conjugating enzyme E2
A. flavus NRLL 3357	AFL2G_06929	AN6250.5	206503	AO090026000330	ATEG_01276	AFL2G_06929	NFIA_088250	Afu2g13070		ubiquitin	PF04377.9| ATE_C; PF04376.7| ATE_N; ;PB001867	Predicted protein | PASA_update:no change
A. flavus NRLL 3357	AFL2G_06917	AN6263.5	36700	AO090026000342	ATEG_01255	AFL2G_06917	NFIA_088100	Afu2g12920		ubiquitin	PF00004.23| AAA; PF05496.6| RuvB_N; ;PB019647	Putative alpha-1,4-glucosidase
A. flavus NRLL 3357	AFL2G_06902	AN6273.5	52126	AO090026000357	ATEG_01242	AFL2G_06902	NFIA_087760	Afu2g12630		serine	PF07249.6| Cerato-platanin;	Autophagy protein Apg17
A. flavus NRLL 3357	AFL2G_06897	AN6275.5	206469	AO090026000362	ATEG_01225	AFL2G_06897	NFIA_087710	Afu2g12570		unnamed protein product	PB008957	aspartic-type endopeptidase, putative
A. flavus NRLL 3357	AFL2G_07109	AN6360.5	52215	AO090026000134	ATEG_01401	AFL2G_07109	NFIA_089290	Afu2g14100		serine / threonine	PF04108.6| APG17;PB009905	intermembrane space AAA protease IAP-1
A. flavus NRLL 3357	AFL2G_00595	AN6399.5	52058	AO090005000599	ATEG_07737	AFL2G_00595	-	-		cysteine	PF00112.17| Peptidase_C1; PF03051.1| Peptidase_C1_2; ;	proteasome regulatory particle subunit (RpnK), putative
A. flavus NRLL 3357	AFL2G_05678	AN6505.5	200428	AO090701000021	ATEG_05660	AFL2G_05678	NFIA_051720	Afu6g05150		serine / threonine	PF02239.10| Cytochrom_D1; PF11715.2| Nup160; PF08581.4| Tup_N; PF00400.26| WD40; ;PB019337	beta-alanine synthese (peptidase family M20/M25/M40)
A. flavus NRLL 3357	AFL2G_05704	AN6528.5	211108	AO090701000050	ATEG_06959	AFL2G_05704	NFIA_051440	Afu6g04890		amino	PF02517.10| Abi;PB011154	metacaspase
A. flavus NRLL 3357	AFL2G_05712	AN6547.5	53388	AO090701000060	ATEG_06968	AFL2G_05712	NFIA_051340	Afu6g04790		serine	PF00227.1| Proteasome;	26S proteasome regulatory complex component
A. flavus NRLL 3357	AFL2G_07834	AN6718.5	38982	AO090038000497	-	AFL2G_07834	NFIA_026990	-		ubiquitin	PF00004.23| AAA;PB019080	Pro-kumamolisin, activation domain; pfam09286
A. flavus NRLL 3357	AFL2G_00441	AN6726.5	56252	AO090005000451	ATEG_06347	AFL2G_00441	NFIA_027110	Afu7g05870		threonine	PF00227.1| Proteasome; PF10584.3| Proteasome_A_N; ;	26S proteasome subunit RPN7
A. flavus NRLL 3357	AFL2G_06162	AN6803.5	118837	AO090701000541	ATEG_09957	AFL2G_06162	NFIA_113170	Afu7g00550		tryptophan-aspartic	PF05729.6| NACHT; PF00400.26| WD40; ;PB018142	G. violaceus kinesin
A. flavus NRLL 3357	AFL2G_01291	-	56476	AO090005001381	ATEG_01586	AFL2G_01291	NFIA_068190	Afu3g08940		ubiquitin	PF10075.3| PCI_Csn8; PF03399.10| SAC3_GANP; ;PB002427	Protein transport protein sec23
A. flavus NRLL 3357	AFL2G_08496	AN6915.5	211232	-	ATEG_06145	AFL2G_08496	NFIA_073390	Afu5g13640		serine	PF05903.8| DUF862; PF08324.5| PUL; PF00085.14| Thioredoxin;	Ubiquitin C-terminal hydrolase (HAUSP), putative
A. flavus NRLL 3357	AFL2G_09558	AN7254.5	205183	AO090102000107	ATEG_10033	AFL2G_09558	NFIA_092420	Afu2g17110		ubiquitin	PF00004.23| AAA; PF07724.8| AAA_2; PF07728.8| AAA_5; PF01637.12| Arch_ATPase; PF00308.12| Bac_DnaA; PF02933.11| CDC48_2; PF02359.12| CDC48_N; PF05673.7| DUF815; PF01695.11| IstB_IS21; PF06745.7| KaiC; PF01078.15| Mg_chelatase; PF05729.6| NACHT; PF01057.11| Parvo_NS1; PF02562.10| PhoH; ;PB018691	aspartic-type endopeptidase, putative
A. flavus NRLL 3357	AFL2G_09646	AN7338.5	182049	AO090102000209	ATEG_02292	AFL2G_09646	NFIA_091730	Afu2g16470		ubiquitin	PF00179.1| UQ_con;PB016913	Imidazolonepropionase and related amidohydrolases (Metallo-dependent hydrolases)
A. flavus NRLL 3357	AFL2G_03303	AN7558.5	182851	AO090012000398	ATEG_07827	AFL2G_03303	NFIA_090100	Afu2g14870		amino	PB008902	Putative alkaline serine protease; predicted glycosylphosphatidylinositol (GPI)-anchored protein
A. flavus NRLL 3357	AFL2G_03333	AN7579.5	200642	AO090012000427	ATEG_07860	AFL2G_03333	NFIA_090320	Afu2g15070		metallo	PF04056.8| Ssl1;PB018973	26S protease regulatory subunit 6B-like protein
A. flavus NRLL 3357	AFL2G_03208	AN7591.5	212593	AO090012000289	ATEG_07889	AFL2G_03208	NFIA_090600	Afu2g15370		serine / threonine	PF11700.2| ATG22;	Ubiquitin-conjugating enzyme E2
A. flavus NRLL 3357	AFL2G_09771	AN8016.5	37320	AO090102000353	ATEG_09206	AFL2G_09771	NFIA_039670	Afu5g03410		trypsin-like serine protease	PF00270.23| DEAD; PF00271.25| Helicase_C; ;PB003724	Zn-dependent oligopeptidases (Peptidase_M3)
A. flavus NRLL 3357	AFL2G_09988	AN8262.5	212363	-	ATEG_08001	AFL2G_09988	NFIA_037990	Afu5g04130		serine / threonine	PF00069.19| Pkinase; PF07714.1| Pkinase_Tyr; ;PB013996	Ubiquitin-conjugating enzyme E2
A. flavus NRLL 3357	AFL2G_09992	AN8268.5	188662	AO090102000619	ATEG_07997	AFL2G_09992	NFIA_037940	Afu5g04160		ubiquitin / cystein	PF02136.14| NTF2; PF00076.16| RRM_1; ;PB016837	NACHT domain protein, putative
A. flavus NRLL 3357	AFL2G_09997	AN8273.5	56872	AO090102000625	ATEG_07992	AFL2G_09997	NFIA_037890	Afu5g04210		metallo endopeptidases	PF00675.14| Peptidase_M16; PF05193.15| Peptidase_M16_C; ;PB016644	Pyridine nucleotide-disulphide oxidoreductase
A. flavus NRLL 3357	AFL2G_08753	AN8608.5	-	AO090138000075	-	AFL2G_08753	NFIA_006000	Afu3g03710		serine	PF03576.8| Peptidase_S58;	Peptidase_M16
A. flavus NRLL 3357	AFL2G_08132	AN8681.5	210141	AO090120000100	ATEG_07236	AFL2G_08132	NFIA_048360	Afu6g02150		serine	PF06550.5| DUF1119; PF04258.7| Peptidase_A22B; ;PB009761	WD-repeat protein
A. flavus NRLL 3357	AFL2G_08160	AN8702.5	56675	AO090120000129	ATEG_07210	AFL2G_08160	NFIA_048680	Afu6g02420		ubiquitin	PF00179.1| UQ_con;	26S proteasome regulatory complex component
A. flavus NRLL 3357	AFL2G_00277	AN8780.5	40078	AO090005000272	ATEG_06448	AFL2G_00277	NFIA_026430	Afu7g05240		metallo	PF00814.19| Peptidase_M22;	metacaspase CasA
A. flavus NRLL 3357	AFL2G_10061	AN8836.5	214094	AO090009000674	ATEG_09444	AFL2G_10061	NFIA_037230	Afu5g05900		serine	PF00786.22| PBD; PF00169.23| PH; PF00069.19| Pkinase; PF07714.1| Pkinase_Tyr; ;PB017274	Amidohydrolase, putative
A. flavus NRLL 3357	AFL2G_11770	AN8957.5	128800	AO090010000626	ATEG_01929	AFL2G_11770	NFIA_079150	Afu5g08150		unnarmicin A, C	PF00664.17| ABC_membrane; PF00005.21| ABC_tran; PF00437.14| GSPII_E; PF02463.13| SMC_N; ;PB019283	Peptidase_M16
A. flavus NRLL 3357	AFL2G_09756	AN9342.5	212928	AO090102000337	ATEG_09796	AFL2G_09756	NFIA_113040	Afu7g00480		unnarmicin A, C	PF00004.23| AAA; PF07728.8| AAA_5; PF09818.3| ABC_ATPase; PF00664.17| ABC_membrane; PF00005.21| ABC_tran; PF03193.10| DUF258; PF03215.9| Rad17;PB019283	Peptidase_S10
A. flavus NRLL 3357	AFL2G_04625	AN9434.5	54605	AO090023000814	ATEG_05442	AFL2G_04625	NFIA_108580	Afu4g07610		ubiquitin	PF00675.14| Peptidase_M16; PF05193.15| Peptidase_M16_C; ;PB008145	mitochondrial inner membrane AAA protease Yta12, putative
A. flavus NRLL 3357	AFL2G_09905	AN9460.5	188704	AO090102000523	ATEG_08094	AFL2G_09905	NFIA_038910	Afu5g03220		serine	PF04573.6| SPC22;	S. cerevisiae ortholog ATP23 has role in protein processing, protein complex assembly and localizes to mitochondrial intermembrane space, mitochondrial inner membrane
A. flavus NRLL 3357	AFL2G_12094	-	134132	AO090103000299	-	AFL2G_12094	NFIA_057320	-		metallo	PF01546.22| Peptidase_M20;PB017848	Ubiquitin/60s ribosomal protein L40 fusion | PASA_update:single gene model update incorporated PASA_asmbls:[pasa:asmbl_1242,status:16]
A. flavus NRLL 3357	AFL2G_00503	-	180255	AO090005000501	-	AFL2G_00503	-	Afu7g05930		metallo	PF01432.14| Peptidase_M3;	Ubiquitin-like domain of APG12
A. flavus NRLL 3357	AFL2G_10649	-	190197	AO090020000706	-	AFL2G_10649	-	-		amino	PF02230.10| Abhydrolase_2; PF07859.7| Abhydrolase_3; PF08386.4| Abhydrolase_4; PF12695.1| Abhydrolase_5; PF12697.1| Abhydrolase_6; PF05448.1| AXE1; PF08840.5| BAAT_C; PF01738.1| DLH; PF00326.1| Peptidase_S9;PB004753	Rhomboid
A. flavus NRLL 3357	AFL2G_03558	-	190815	AO090012000683	-	AFL2G_03558	-	-		serine	PF12697.1| Abhydrolase_6; PF02129.1| Peptidase_S15; PF08530.4| PepX_C;	intermembrane space AAA protease IAP-1
A. flavus NRLL 3357	AFL2G_04094	-	199051	AO090023000215	ATEG_02370	AFL2G_04094	NFIA_056360	Afu6g10590		ubiquitin	PB003517	Aspergillopepsin, putative
A. flavus NRLL 3357	AFL2G_10434	-	206384	AO090009000228	ATEG_03227	AFL2G_10434	NFIA_049620	Afu6g03260		aspartic	PF00026.17| Asp;PB019198	conserved hypothetical protein
A. flavus NRLL 3357	AFL2G_03914	-	-	-	-	AFL2G_03914	-	-		serine	PF00082.16| Peptidase_S8;PB013098	molecular chaperone Hsp70
A. flavus NRLL 3357	AFL2G_09030	-	-	-	-	AFL2G_09030	-	-		aspartic	PF00026.17| Asp;	aspergillopepsin, putaitve
A. flavus NRLL 3357	AFL2G_09714	-	-	-	-	AFL2G_09714	NFIA_039890	-		cysteine	PF02913.13| FAD-oxidase_C; PF01565.17| FAD_binding_4; ;PB018225	Proteasome beta type-2 subunit
A. nidulans FGSC A4	AN0030.5	AN0030.5	40617	-	-	-	-	-		histidine	PF01979.14| Amidohydro_1; PF07969.5| Amidohydro_3; ;	Ubiquitin-conjugating enzyme E2
A. nidulans FGSC A4	AN0106.5	AN0106.5	51653	AO090120000316	ATEG_02078	AFL2G_08321	NFIA_075320	Afu5g11970		cysteine	PF00130.16| C1_1; PF02185.10| HR1; PF00069.19| Pkinase; PF00433.18| Pkinase_C; PF07714.1| Pkinase_TyrPF04851.9| ResIII; PF00910.16| RNA_helicase; PF05496.6| RuvB_N; PF00158.20| Sigma54_activat; PF06068.7| TIP49; PF09336.4| Vps4_C; PF06414.6| Zeta_toxin;	Reverse transcriptase; protease; endonuclease
A. nidulans FGSC A4	AN0122.5	AN0122.5	56770	AO090120000293	ATEG_02095	AFL2G_08300	NFIA_075530	Afu5g11750		serine	PF00004.23| AAA; PF07726.5| AAA_3; PF07728.8| AAA_5; PF01695.11| IstB_IS21; PF02190.10| LON; PF05362.1| Lon_C; PF05496.6| RuvB_N;	glucose-regulated protein
A. nidulans FGSC A4	AN0139.5	AN0139.5	187609	AO090026000671	ATEG_02114	AFL2G_06635	NFIA_075700	Afu5g11570		amino	PF01112.12| Asparaginase_2;	Rad4 transglutaminase-like domain
A. nidulans FGSC A4	AN0173.5	AN0173.5	171198		ATEG_07718	AFL2G_06601	NFIA_075970	Afu5g11300		cysteine	PF02845.10| CUE; PF02338.1| OTU; ;	OTU-like cysteine protease, putative
A. nidulans FGSC A4	AN0226.5	AN0226.5	137122	AO090020000516	ATEG_06547	AFL2G_10814	NFIA_078130	Afu5g09200		amino	PF00179.1| UQ_con;	proteasome regulatory particle subunit Rpt4, putative
A. nidulans FGSC A4	AN0256.5	AN0256.5	138984	AO090005000756	ATEG_02548	AFL2G_00738	NFIA_021200	Afu1g03450		cysteine	PF01067.16| Calpain_III; PF04212.12| MIT; PF00648.1| Peptidase_C2;	Peptidase family M49; pfam03571
A. nidulans FGSC A4	AN0261.5	AN0261.5	55422	AO090005000760	ATEG_02543	AFL2G_00743	NFIA_021250	Afu1g03400		ubiquitin	PF00626.16| Gelsolin; PF08033.6| Sec23_BS; PF04815.9| Sec23_helical; PF04811.9| Sec23_trunk; PF04810.9| zf-Sec23_Sec24;	ubiquitin carboxyl-terminal hydrolase, putative
A. nidulans FGSC A4	AN0329.5	AN0329.5	55401	AO090005000853	ATEG_04847	AFL2G_00832	NFIA_022170	Afu1g02430		ubiquitin	PF03152.8| UFD1;	Ubiquitin-conjugating enzyme E2
A. nidulans FGSC A4	AN0349.5	AN0349.5	131120	AO090005000882	ATEG_04876	AFL2G_00857	NFIA_022480	Afu1g02170		ubiquitin	PF00004.23| AAA; PF07724.8| AAA_2; PF07728.8| AAA_5; PF10431.3| ClpB_D2-small; ;	protease S8 tripeptidyl peptidase I (cln2)
A. nidulans FGSC A4	AN0369.5	AN0369.5	205594	AO090120000238	ATEG_10146	AFL2G_08253	NFIA_034070	Afu2g01750		amino	PF00557.1| Peptidase_M24;	Anaphase promoting complex subunit 10 (APC10),
A. nidulans FGSC A4	AN0404.5	AN0404.5	-	AO090701000328	ATEG_07489	-	NFIA_005910	Afu3g03670		tyrosin kinase	PF09818.3| ABC_ATPase; PF00664.17| ABC_membrane; PF00005.21| ABC_tran; PF03193.10| DUF258; PF02463.13| SMC_N;	Peptidase_C19
A. nidulans FGSC A4	AN0434.5	AN0434.5	170577	AO090003000871	ATEG_03744	AFL2G_02149	NFIA_020230	Afu1g04520		ubiquitin	PF01399.21| PCI;	leukotriene A4 hydrolase
A. nidulans FGSC A4	AN0687.5	AN0687.5	207954	AO090012000528	ATEG_00551	AFL2G_03425	NFIA_012010	Afu1g13490		ubiquitin	PF01564.11| Spermine_synth;	Hypothetical protein
A. nidulans FGSC A4	AN0746.5	AN0746.5	55278	AO090012000435	ATEG_00624	AFL2G_03342	NFIA_011210	Afu1g14210		trypsin-like serine protease	PF01073.13| 3Beta_HSD; PF00106.19| adh_short; PF01370.15| Epimerase; PF07993.6| NAD_binding_4; PF04321.11| RmlD_sub_bind;	26S proteasome subunit RPN7
A. nidulans FGSC A4	AN0834.5	AN0834.5	205468	AO090005001238	ATEG_00856	AFL2G_01165	NFIA_010480	Afu1g14940		ubiquitin	PF00226.25| DnaJ; PF02889.10| Sec63; ;	O-sialoglycoprotein endopeptidase
A. nidulans FGSC A4	AN0911.5	AN0911.5	35439	AO090005001123	ATEG_05217	AFL2G_01070	NFIA_009560	Afu1g15770		metallo	PF03256.10| APC10;	ABC multidrug transporter SitT
A. nidulans FGSC A4	AN10002.5	AN10002.5	56629	AO090120000394	ATEG_02001	AFL2G_08397	NFIA_074540	Afu5g12670		serine	PF11894.2| DUF3414;	Peptidase C19 contains ubiquitinyl hydrolases
A. nidulans FGSC A4	AN1019.5	AN1019.5	55773	AO090012000597	ATEG_00491	AFL2G_03484	NFIA_012590	Afu1g12960		ubiquitin	PF00888.16| Cullin; PF10557.3| Cullin_Nedd8; ;	WD40 domain
A. nidulans FGSC A4	AN10198.5	AN10198.5	-	AO090005000697	ATEG_00094	AFL2G_00688	NFIA_097510	Afu8g04730		ubiquitin	PF12695.1| Abhydrolase_5; PF12697.1| Abhydrolase_6; PF05448.1| AXE1; PF00326.1| Peptidase_S9; ;	conserved hypothetical protein
A. nidulans FGSC A4	AN10324.5	AN10324.5	50129	AO090701000588	ATEG_03504	-	NFIA_062830	Afu3g14430		ubiquitin	PF00179.1| UQ_con;	DNA-damage inducible protein ddi1 (V-snare-master 1)
A. nidulans FGSC A4	AN10337.5	AN10337.5	199601	AO090020000084	ATEG_08859	AFL2G_11193	NFIA_071140	Afu3g06110		threonine	PF01399.21| PCI; PF08375.5| Rpn3_C; ;	ATPases associated with a wide variety of cellular activities
A. nidulans FGSC A4	AN10351.5	AN10351.5	52421	AO090005001447	ATEG_01639	AFL2G_01349	NFIA_068830	Afu3g08290		metallo	PF02127.9| Peptidase_M18;	Proteasome beta type-4 subunit
A. nidulans FGSC A4	AN10354.5	AN10354.5	36513	AO090012000838	ATEG_04109	AFL2G_03702	NFIA_064460	Afu3g12840		serine	PF00717.17| Peptidase_S24;	Peptidase family C50; pfam03568
A. nidulans FGSC A4	AN1049.5	AN1049.5	176775	AO090012000714	ATEG_00455	AFL2G_03589	NFIA_012910	Afu1g12640		metallo	PF01863.11| DUF45; PF08325.4| WLM; ;	Esterases and lipases (serine peptidase)
A. nidulans FGSC A4	AN10501.5	AN10501.5		AO090003000936	ATEG_03808	AFL2G_02089	NFIA_020670	Afu1g04060		ubiquitin	PF11781.2| RRN7;	Zn-dependent oligopeptidases (Peptidase_M3)
A. nidulans FGSC A4	AN10519.5	AN10519.5	54201	AO090001000417	ATEG_03003	AFL2G_09069	NFIA_018400	Afu1g06310		ubiquitin	PF09756.3| DDRGK; PF01399.21| PCI; ;	Hypothetical protein
A. nidulans FGSC A4	AN10522.5	AN10522.5	187339	AO090009000488	ATEG_03029	AFL2G_10212	NFIA_018750	Afu1g05960		metallo	PF04389.1| Peptidase_M28;	AMP-binding domain protein, putative
A. nidulans FGSC A4	AN10556.5	AN10556.5	54613	AO090023000839	ATEG_05474	-	NFIA_108880	Afu4g07340		ubiquitin	PF04564.9| U-box; PF10408.3| Ufd2P_core; ;	unnamed protein product
A. nidulans FGSC A4	AN10673.5	AN10673.5	176760	AO090103000320	ATEG_03414	AFL2G_12074	NFIA_059600	Afu6g13650		serine	PF00595.18| PDZ; PF12812.1| PDZ_1; ;	serine/threonine protein kinase (Kcc4), putative
A. nidulans FGSC A4	AN10708.5	AN10708.5	43045	AO090003000016	ATEG_07416	AFL2G_02922	NFIA_052100	Afu6g06450		threonine	PF00227.1| Proteasome;	20S proteasome, alpha and beta subunits
A. nidulans FGSC A4	AN10722.5	AN10722.5	119138		ATEG_03295	AFL2G_10463	NFIA_058230	Afu6g12270		cysteine	PF09409.4| PUB; PF00443.23| UCH; ;	Ubiquitin domain of GABA-receptor-associated protein
A. nidulans FGSC A4	AN10849.5	AN10849.5	128609	AO090005000443	ATEG_06353	AFL2G_00433	NFIA_027030	Afu7g05790		ubiquitin	PF00637.14| Clathrin; PF00780.16| CNH; PF10366.3| Vps39_1; PF10367.3| Vps39_2; ;	Negative regulator of the PHO system
A. nidulans FGSC A4	AN10874.5	AN10874.5	-	AO090206000028	ATEG_02754	AFL2G_12447	NFIA_028740	-		ubiquitin	PF00179.1| UQ_con;	Glycerol-3-phosphate dehydrogenase (NAD(+));
A. nidulans FGSC A4	AN10929.5	AN10929.5	129525	AO090102000207	ATEG_02291	AFL2G_09644	NFIA_091750	Afu2g16490		serine	PF01694.16| Rhomboid;	Von Willebrand factor type A (vWA)
A. nidulans FGSC A4	AN10932.5	AN10932.5	-	-	-	-	-	-		metallo	PF01546.22| Peptidase_M20;	Transcription-associated recombination protein
A. nidulans FGSC A4	AN10986.5	AN10986.5	-	-	-	-	-	-		metallo	PF07687.8| M20_dimer; PF01546.22| Peptidase_M20; ;	S. cerevisiae ortholog MAP2 has metalloaminopeptidase activity and has role in proteolysis
A. nidulans FGSC A4	AN11004.5	AN11004.5	-	AO090701000734	-	AFL2G_06311	NFIA_079130	Afu5g08170		serine / threonine	PF03987.9| Autophagy_act_C; PF10381.3| Autophagy_Cterm; PF03986.7| Autophagy_N;	glutamate carboxypeptidase Tre2, putative
A. nidulans FGSC A4	AN11005.5	AN11005.5	-	AO090701000720	ATEG_08321	AFL2G_06303	NFIA_079250	Afu5g08050		metallo	PF01321.12| Creatinase_N; PF00557.1| Peptidase_M24; ;	metacaspase
A. nidulans FGSC A4	AN1104.5	AN1104.5	47573	AO090001000377	ATEG_00386	AFL2G_07594	NFIA_013660	Afu1g11870		metallo	PF00675.14| Peptidase_M16; PF05193.15| Peptidase_M16_C; ;	DnaJ domain protein
A. nidulans FGSC A4	AN11070.5	AN11070.5	50036	AO090102000599	ATEG_08013	AFL2G_09975	NFIA_038130	Afu5g03990		metallo	PF02127.9| Peptidase_M18;	26S protease subunit rpt4
A. nidulans FGSC A4	AN11133.5	AN11133.5	54933	-	ATEG_09452	-	NFIA_037320	Afu5g05800		amino	PF06645.7| SPC12;	ATPases associated with a variety of cellular Activities
A. nidulans FGSC A4	AN11231.5	AN11231.5	50547	AO090023000816	ATEG_05444	AFL2G_04628	NFIA_108610	Afu4g07590		metallo	PF01435.12| Peptidase_M48;	PCI domain
A. nidulans FGSC A4	AN1159.5	AN1159.5	122545		ATEG_00324	AFL2G_07648	NFIA_014170	Afu1g11410		ubiquitin	PF00179.1| UQ_con;	Type 1 glutamine amidotransferase (GATase1)-
A. nidulans FGSC A4	AN11792	AN11792.5	-	-	-	-	-	-		metallo	PB006184	Pyridine nucleotide-disulphide oxidoreductase
A. nidulans FGSC A4	AN1191.5	AN1191.5	208272	-	ATEG_00277	AFL2G_07682	NFIA_014790	Afu1g10850		ubiquitin	PF11976.2| Rad60-SLD; PF00240.17| ubiquitin; ;	Ubiquitin-conjugating enzyme E2
A. nidulans FGSC A4	AN11985.5	AN11985.5	46404	AO090026000081	ATEG_07760	AFL2G_07155	NFIA_002150	Afu3g01210		cysteine	PF01965.1| DJ-1_PfpI;	unnamed protein product
A. nidulans FGSC A4	AN12258.5	AN12258.5	43655	AO090038000542	ATEG_01805	AFL2G_07872	NFIA_043610	Afu4g01580		ubiquitin	PF01048.14| PNP_UDP_1;	PPPDE putative peptidase domain; pfam05903
A. nidulans FGSC A4	AN12389.5	AN12389.5	39130	AO090001000525	ATEG_06605	AFL2G_09169	NFIA_054290	Afu6g08640		metallo	PF01432.14| Peptidase_M3;	Zinc-dependent metalloprotease
A. nidulans FGSC A4	AN12427.5	AN12427.5	212470	AO090102000527	ATEG_08092	AFL2G_09908	NFIA_038880	Afu5g03250		ubiquitin	PF00917.20| MATH;	nsfA | Putative secretory component; ortholog of S. cerevisiae Sec18p
A. nidulans FGSC A4	AN1287.5	AN1287.5	208385	AO090012000865	ATEG_04198	AFL2G_03728	NFIA_015840	Afu1g09780		serine	PF01145.19| Band_7;	60S ribosomal protein L40
A. nidulans FGSC A4	AN1339.5	AN1339.5	208421	AO090012000923	ATEG_08573	AFL2G_03786	NFIA_016110	Afu1g09500		ubiquitin	PF00168.24| C2; PF00632.19| HECT; PF00397.20| WW;	Hydrolase
A. nidulans FGSC A4	AN1426.5	AN1426.5	214460	AO090103000026	ATEG_00024	AFL2G_12331	NFIA_096830	Afu1g00420		serine	PF00450.16| Peptidase_S10;	Ulp1 protease, putative
A. nidulans FGSC A4	AN1525.5	AN1525.5	193906	AO090005000615	ATEG_04769	AFL2G_00610	NFIA_098090	Afu8g05340		amino	PF06703.5| SPC25;	ubiquitin
A. nidulans FGSC A4	AN1539.5	AN1539.5	55091	AO090005000595	ATEG_07740	AFL2G_00592	NFIA_098230	Afu8g05500		ubiquitin	PF01399.21| PCI;	WD40 domain
A. nidulans FGSC A4	AN1573.5	AN1573.5	211797	AO090009000148	ATEG_05628	AFL2G_10504	-	AFu6g05350		aspartic	PF00026.17| Asp;	Peptidase_C19
A. nidulans FGSC A4	AN1580.5	AN1580.5	-	-	-	-	-	-		phosphorylase	PF12895.1| Apc3; PF05729.6| NACHT; PF00931.16| NB-ARC; PF01048.14| PNP_UDP_1; PF00515.22| TPR_1; PF07719.11| TPR_2; PF07720.6| TPR_3; PF07721.8| TPR_4; ;	lipid A export ATP-binding/permease protein msbA
A. nidulans FGSC A4	AN1632.5	AN1632.5	50444	AO090023000647	ATEG_05311	AFL2G_04476	NFIA_107120	Afu4g09050		serine / threonine	PF12063.2| DUF3543; PF00069.19| Pkinase; PF07714.1| Pkinase_Tyr;	Esterase_lipase (Dipeptidyl peptidases IV)
A. nidulans FGSC A4	AN1638.5	AN1638.5		AO090023000645	ATEG_05313	AFL2G_04474	NFIA_107140	Afu4g09030		amino	PF01433.1| Peptidase_M1;	ABC transporter transmembrane region
A. nidulans FGSC A4	AN1645.5	AN1645.5	-	-	-	-	-	-		serine	PF00024.20| PAN_1; PF00400.26| WD40; ;	Peptidase_S10
A. nidulans FGSC A4	AN1696.5	AN1696.5	188462	AO090023000708	ATEG_05347	AFL2G_04527	NFIA_107650	Afu4g08520		aspartic	PF01757.16| Acyl_transf_3;	Short chain dehydrogenase; Validated
A. nidulans FGSC A4	AN1757.5	AN1757.5	178388	AO090001000574	ATEG_06655	AFL2G_09220	NFIA_054620	Afu6g08960		threonine	PF00227.1| Proteasome; PF10584.3| Proteasome_A_N; ;	kgdB | Putative dihydrolipoamide S-succinyl transferase with a predicted role in the TCA cycle
A. nidulans FGSC A4	AN1760.5	AN1760.5	199408	AO090001000593	-	AFL2G_09241	NFIA_054850	-		ubiquitin	PF04110.7| APG12;	Ulp1 protease family protein
A. nidulans FGSC A4	AN1761.5	AN1761.5	208917	AO090001000592	ATEG_06674	AFL2G_09240	NFIA_054840	Afu6g09160		ubiquitin	PF00179.1| UQ_con;	WD-repeat protein
A. nidulans FGSC A4	AN1850.5	AN1850.5	51112	AO090003001258	ATEG_00766	AFL2G_01803	NFIA_106310	Afu4g09730		metallo	PF01435.12| Peptidase_M48;	Peptidase_C65
A. nidulans FGSC A4	AN1879.5	AN1879.5	178656	AO090003000222	ATEG_06074	AFL2G_02756	NFIA_081130	Afu2g04370		metallo	PF07687.8| M20_dimer; PF01546.22| Peptidase_M20; PF00400.26| WD40;	No gene product annotation provided
A. nidulans FGSC A4	AN1922.5	AN1922.5	55956	AO090003000166	ATEG_05888	AFL2G_02797	NFIA_053430	Afu6g07760		ubiquitin	PF01399.21| PCI; PF10602.3| RPN7; ;	Small ubiquitin-like modifier (SUMO) protein; mutant is viable, slow growing with pleiotropic phenotypes; punctate nucleoplasmic localization at interphase; deletion causes dramatic increase in asperthecin; camptothecin induced transcript
A. nidulans FGSC A4	AN2000.5	AN2000.5	214265	AO090003001182	ATEG_00694	AFL2G_01863	NFIA_105720	Afu4g10350		ubiquitin	PF11069.2| DUF2870; PF09597.4| IGR; PF04452.8| Methyltrans_RNA; PF11976.2| Rad60-SLD; PF11470.2| TUG; PF00240.17| ubiquitin; ;	G. violaceus kinesin
A. nidulans FGSC A4	AN2052.5	AN2052.5	193209	AO090003001232	ATEG_00741	AFL2G_01825	NFIA_106050	Afu4g10000		ubiquitin	PF00664.17| ABC_membrane; PF00005.21| ABC_tran; ;	Predicted acyl esterases
A. nidulans FGSC A4	AN2067.5	AN2067.5	208780	AO090003000267	ATEG_06035	AFL2G_02712	NFIA_081350	Afu2g04680		serine	PF00786.22| PBD; PF00069.19| Pkinase; PF07714.1| Pkinase_Tyr;	Zinc-dependent metalloprotease
A. nidulans FGSC A4	AN2072.5	AN2072.5	179052	AO090003000271	ATEG_06032	AFL2G_02708	NFIA_081450	Afu2g04720		cysteine	PF00443.23| UCH;	26S proteasome regulatory complex component
A. nidulans FGSC A4	AN2092.5	AN2092.5	55991	AO090003000302	ATEG_06004	AFL2G_02678	NFIA_081720	Afu2g05000		amino	PF00561.1| Abhydrolase_1; PF12695.1| Abhydrolase_5; PF12697.1| Abhydrolase_6;	Peptidase family C50; pfam03568
A. nidulans FGSC A4	AN2107.5	AN2107.5	208826	AO090003000316	ATEG_05983	AFL2G_02662	NFIA_081850	Afu2g05120		metallo	PF00009.21| GTP_EFTU;	protease S8 tripeptidyl peptidase I (cln2)
A. nidulans FGSC A4	AN2142.5	AN2142.5	210321	AO090012000189	ATEG_02335	AFL2G_03119	NFIA_091350	Afu2g16090		serine/threonine	PF00514.17| Arm; PF04826.7| DUF634; PF02985.16| HEAT; PF01749.14| IBB; PF11698.2| V-ATPase_H_C;	mst3-like protein kinase
A. nidulans FGSC A4	AN2212.5	AN2212.5	57253	AO090701000280	ATEG_09305	AFL2G_05917	NFIA_080220	Afu5g07040		ubiquitin	PF00179.1| UQ_con;	Ubiquitin carboxyl-terminal hydrolase, family 1; pfam01088
A. nidulans FGSC A4	AN2213.5	AN2213.5	213937	AO090701000279	ATEG_09306	AFL2G_05916	NFIA_080210	Afu5g07050		ubiquitin	PF00004.23| AAA; PF07724.8| AAA_2; PF07728.8| AAA_5; PF05673.7| DUF815; ;	WD40-like Beta Propeller Repeat
A. nidulans FGSC A4	AN2238.5	AN2238.5	57261	AO090701000219	ATEG_09344	AFL2G_05863	NFIA_079930	Afu5g07340		ubiquitin	PF00226.25| DnaJ; PF01556.12| DnaJ_C; ;	S. cerevisiae ortholog NMA111 has serine-type peptidase activity, has role in cellular lipid metabolic process, protein catabolic process, cellular response to heat, apoptosis and localizes to nucleus
A. nidulans FGSC A4	AN2300.5	AN2300.5	214066	AO090009000651	ATEG_09424	AFL2G_10080	NFIA_037030	Afu5g06070		unnarmicin A, C	PF00004.23| AAA; PF09818.3| ABC_ATPase; PF00664.17| ABC_membrane; PF00005.21| ABC_tran; PF03193.10| DUF258; PF02463.13| SMC_N; ;	Zinc-dependent metalloprotease
A. nidulans FGSC A4	AN2349.5	AN2349.5	-	AO090001000021	ATEG_08171	AFL2G_07273	NFIA_004280	Afu3g02760		unnarmicin A, C	PF09818.3| ABC_ATPase; PF00664.17| ABC_membrane; PF00005.21| ABC_tran; PF03193.10| DUF258; PF02463.13| SMC_N; PF06414.6| Zeta_toxin; ;	ubiquitin- ribosomal Rpl40Ap fusion protein, putative
A. nidulans FGSC A4	AN2503.5	AN2503.5	122116	AO090012000660	ATEG_04015	AFL2G_03538	NFIA_063160	Afu3g14140		cysteine	PF00656.1| Peptidase_C14;	Imidazolonepropionase and related amidohydrolases
A. nidulans FGSC A4	AN2761.5	AN2761.5	53084	AO090020000073	ATEG_08867	AFL2G_11201	NFIA_071220	Afu3g06030		ubiquitin	PF00179.1| UQ_con;	Saccharomyces cerevisiae N-terminal amidase NTA1, and related proteins (class 3 nitrilases); cd07566
A. nidulans FGSC A4	AN2810.5	AN2810.5	-	AO090138000114	ATEG_03965	AFL2G_08789	NFIA_060290	Afu6g14420		metallo	PF00200.17| Disintegrin; PF01421.1| Reprolysin; ;	Phosphoglycerate_kinase
A. nidulans FGSC A4	AN2904.5	AN2904.5	51602	AO090003000692	ATEG_04674	AFL2G_02317	NFIA_065910	Afu3g11390		trypsin-like serine protease	PF00004.23| AAA; PF07724.8| AAA_2; PF07728.8| AAA_5; PF05673.7| DUF815; ;	vacuolar protease A
A. nidulans FGSC A4	AN2932.5	AN2932.5	37406	AO090005001461	ATEG_01654	AFL2G_01365	NFIA_068980	Afu3g08160		serine	PF00270.23| DEAD; PF00271.25| Helicase_C; PF04851.9| ResIII;	Peptidase_ M48
A. nidulans FGSC A4	AN2946.5	AN2946.5	197786	AO090005001482	ATEG_01673	AFL2G_01384	NFIA_069310	Afu3g07850		serine	PF12695.1| Abhydrolase_5; PF12697.1| Abhydrolase_6; PF00930.15| DPPIV_N; PF02129.1| Peptidase_S15; PF00326.1| Peptidase_S9;	Ubiquitin-conjugating enzyme E2
A. nidulans FGSC A4	AN3061.5	AN3061.5	210651	AO090005001298	ATEG_01545	AFL2G_01222	NFIA_067780	Afu3g09360		ubiquitin	PF00004.23| AAA; PF07724.8| AAA_2; PF07728.8| AAA_5; PF05673.7| DUF815; PF01695.11| IstB_IS21; PF04212.12| MIT; PF05496.6| RuvB_N; PF09336.4| Vps4_C; ;	Peptidase_S10
A. nidulans FGSC A4	AN3091.5	AN3091.5	-	AO090005000726	ATEG_04148	AFL2G_00714	NFIA_064880	Afu3g12420		metallo endopeptidases	PF01431.1| Peptidase_M13; PF05649.7| Peptidase_M13_N; ;	KPC1_ASPNG Protein kinase C-like
A. nidulans FGSC A4	AN3098.1	AN3098.1	207088	AO090005000718	ATEG_04142	AFL2G_00707	NFIA_064790	Afu3g12510		ubiquitin	PF00004.23| AAA; PF07724.8| AAA_2; PF07728.8| AAA_5; PF01637.12| Arch_ATPase; PF02359.12| CDC48_N; PF01695.11| IstB_IS21; PF06745.7| KaiC; PF01078.15| Mg_chelatase; PF05729.6| NACHT; PF02562.10| PhoH; PF00910.16| RNA_helicase; PF05496.6| RuvB_N; PF00158.20| Sigma54_activat; PF06068.7| TIP49; ;	Peptidases_S53
A. nidulans FGSC A4	AN3131.5	AN3131.5	207117	AO090012000830	ATEG_04102	AFL2G_03694	NFIA_064320	Afu3g13000		tyrosin kinase	PF00004.23| AAA; PF08740.5| BCS1_N; ;	Predicted protein | PASA_update:no change
A. nidulans FGSC A4	AN3149.5	AN3149.5	188627	AO090012000778	ATEG_04045	-	NFIA_063420	Afu3g13840		serine	PF00717.17| Peptidase_S24; PF10502.3| Peptidase_S26; ;	Ubiquitin-conjugating enzyme E2
A. nidulans FGSC A4	AN3449.5	AN3449.5	53103	AO090020000027	ATEG_08980	AFL2G_11244	NFIA_071640	Afu3g05550		cysteine	PF02338.1| OTU;	26S proteasome subunit RPN7
A. nidulans FGSC A4	AN3459.5	AN3459.5	209195	AO090020000015	ATEG_08990	AFL2G_11253	NFIA_071740	Afu3g05450		metallo	PF07687.8| M20_dimer; PF01546.22| Peptidase_M20; ;	methionine aminopeptidase
A. nidulans FGSC A4	AN3470.5	AN3470.5	178675	AO090020000005	-	AFL2G_11264	NFIA_071850	Afu3g05340		cysteine	PF03416.13| Peptidase_C54;	cell division control protein Cdc48
A. nidulans FGSC A4	AN3583.5	AN3583.5	55344	AO090009000291	ATEG_03179	AFL2G_10381	NFIA_103380	Afu4g12970		serine	PF00082.16| Peptidase_S8; PF01483.14| P_proprotein; ;	Aminopeptidase P, N-terminal domain
A. nidulans FGSC A4	AN3608.5	AN3608.5	-	AO090003001491	-	AFL2G_01600	NFIA_049430	-		ubiquitin	PF09818.3| ABC_ATPase; PF00664.17| ABC_membrane; PF00005.21| ABC_tran; PF03193.10| DUF258; PF02463.13| SMC_N;	metacaspase CasA
A. nidulans FGSC A4	AN3707.5	AN3707.5	207689	AO090003000384	ATEG_03304	AFL2G_02605	NFIA_058630	Afu6g12670		aspartic	PF07687.8| M20_dimer; PF01546.22| Peptidase_M20; ;	WD40 domain
A. nidulans FGSC A4	AN3716.5	AN3716.5	207705	AO090003000397	ATEG_03313	AFL2G_02593	NFIA_058730	Afu6g12770		ubiquitin	PF01399.21| PCI;	CaaX prenyl proteinase Rce1
A. nidulans FGSC A4	AN3756.5	AN3756.5	44752	AO090005000157	ATEG_04353	AFL2G_00177	NFIA_025600	Afu7g04650		ubiquitin	PF00227.1| Proteasome;	Peptidase family M49; pfam03571
A. nidulans FGSC A4	AN3787.5	AN3787.5	56146	AO090005001528	ATEG_03658	AFL2G_01426	NFIA_080810	Afu2g04000		cysteine	PF03835.1| Rad4;	Multidrug/pheromone exporter, ABC superfamily | PASA_update:no change
A. nidulans FGSC A4	AN3853.5	AN3853.5	190389	AO090023000781	ATEG_05410	AFL2G_04590	NFIA_108260	Afu4g07910		metallo	PF08367.5| M16C_assoc; PF00675.14| Peptidase_M16; PF05193.15| Peptidase_M16_C;	Peptidase dimerization domain
A. nidulans FGSC A4	AN3923.5	AN3923.5	52880	AO090001000497	ATEG_05813	AFL2G_09143	NFIA_054060	Afu6g08420		ubiquitin	PF02617.11| ClpS; PF02207.14| zf-UBR; ;	ATPases associated with a variety of cellular Activities
A. nidulans FGSC A4	AN3932.5	AN3932.5	52883	AO090003000095	ATEG_05826	AFL2G_02856	NFIA_053950	Afu6g08310		threonine	PF00227.1| Proteasome;	Type 1 glutamine amidotransferase (GATase1)-like
A. nidulans FGSC A4	AN4018.5	AN4018.5	56788	AO090003000972	ATEG_03836	AFL2G_02057	NFIA_020930	Afu1g03740		metallo	PF02225.16| PA; PF04389.1| Peptidase_M28; PF04253.9| TFR_dimer;	Peptidase family M49; pfam03571
A. nidulans FGSC A4	AN4091.5	AN4091.5	-	-	-	-	-	-		tyrosin kinase	PF09818.3| ABC_ATPase; PF00664.17| ABC_membrane; PF00005.21| ABC_tran; PF02463.13| SMC_N; ;	AAA family ATPase, CDC48 subfamily
A. nidulans FGSC A4	AN4182.5	AN4182.5	47895	AO090003000133	ATEG_05857	AFL2G_02822	NFIA_053680	Afu6g07980		cycline	PF00069.19| Pkinase; PF07714.1| Pkinase_Tyr; ;	Zn-dependent oligopeptidases
A. nidulans FGSC A4	AN4192.5	AN4192.5	54156	AO090009000345	ATEG_03040	AFL2G_10334	NFIA_018820	Afu1g05900		ubiquitin	PF12895.1| Apc3; PF03704.11| BTAD; PF00226.25| DnaJ; PF10516.3| SHNi-TPR; PF00515.22| TPR_1; PF07719.11| TPR_2; PF07721.8| TPR_4;	S. cerevisiae ortholog MAP2 has metalloaminopeptidase activity and has role in proteolysis
A. nidulans FGSC A4	AN4236.5	AN4236.5	54208	AO090001000434	ATEG_02984	AFL2G_09079	NFIA_018540	Afu1g06170		serine	PF00004.23| AAA; PF07728.8| AAA_5; PF05496.6| RuvB_N;	aspergillopepsin A-like aspartic endopeptidase
A. nidulans FGSC A4	AN4240.5	AN4240.5	136905	AO090001000442	ATEG_02980	AFL2G_09088	NFIA_018280	Afu1g06420		ubiquitin	PF03357.15| Snf7;	Putative aspartyl protease; ortholog of S. cerevisiae BAR1; expression reduced after exposure to farnesol
A. nidulans FGSC A4	AN4404.5	AN4404.5	54630	-	ATEG_05540	AFL2G_04707	NFIA_109310	Afu4g06930		metallo	PF00557.1| Peptidase_M24;	Serine/threonine protein kinase (Kin4), putative
A. nidulans FGSC A4	AN4422.5	AN4422.5	213261	AO090023000872	ATEG_05510	AFL2G_04683	NFIA_109180	Afu4g07040		aspartic	PF00026.17| Asp;	Peptidase domain in the S8 and S53 families
A. nidulans FGSC A4	AN4449.5	AN4449.5	54609	AO090023000831	ATEG_05465	AFL2G_04644	NFIA_108800	Afu4g07420		serine	PF00227.1| Proteasome;	aminopeptidase, putative
A. nidulans FGSC A4	AN4457.5	AN4457.5	57073	AO090023000824	ATEG_05452	AFL2G_04636	NFIA_108700	Afu4g07510		threonine	PF00227.1| Proteasome;	Ubiquitin C-terminal hydrolase (HAUSP), putative
A. nidulans FGSC A4	AN4458.5	AN4458.5	44214	AO090023000823	ATEG_05451	AFL2G_04635	NFIA_108690	Afu4g07520		cysteine	PF00443.23| UCH; PF02148.13| zf-UBP; ;	calpain-like protein
A. nidulans FGSC A4	AN4494.5	AN4494.5	48329	AO090120000249	ATEG_09555	AFL2G_08264	NFIA_035730	Afu2g03380		serine	PF00238.13| Ribosomal_L14;	Zn-dependent oligopeptidases (Peptidase_M3)
A. nidulans FGSC A4	AN4775.5	AN4775.5	56049	AO090020000338	ATEG_08757	AFL2G_10968	NFIA_070640	Afu3g06610		ubiquitin	PF01399.21| PCI;	proteasome regulatory particle subunit Rpt4, putative
A. nidulans FGSC A4	AN4784.5	AN4784.5	39420	AO090020000326	ATEG_08749	AFL2G_10979	NFIA_070540	Afu3g06710		cysteine	PF10275.3| Peptidase_C65;	Zn-dependent oligopeptidases
A. nidulans FGSC A4	AN4869.5	AN4869.5	55578	AO090003000682	ATEG_04662	AFL2G_02326	NFIA_066000	Afu3g11300		serine	PF00227.1| Proteasome; PF10584.3| Proteasome_A_N; ;	cysteine protease atg4
A. nidulans FGSC A4	AN4872.5	AN4872.5	206944	AO090003000679	ATEG_04659	AFL2G_02329	NFIA_066030	Afu3g11260		ubiquitin	PF11976.2| Rad60-SLD; PF01599.13| Ribosomal_S27; PF00240.17| ubiquitin;	ubiquitin
A. nidulans FGSC A4	AN4925.5	AN4925.5	37006	AO090003000609	ATEG_04594	AFL2G_02390	NFIA_066640	Afu3g10650		metallo	PF02225.16| PA; PF04389.1| Peptidase_M28; PF04253.9| TFR_dimer;	Ubiquitin fusion degradation protein 2
A. nidulans FGSC A4	AN5055.5	AN5055.5	-	AO090113000045	ATEG_00426	AFL2G_08534	NFIA_093960	Afu8g00460		amino	PF00557.1| Peptidase_M24;	OTU-like cysteine protease, putative
A. nidulans FGSC A4	AN5121.5	AN5121.5	209239	AO090012001005	ATEG_10204	AFL2G_03865	NFIA_017210	Afu1g07540		serine	PF01398.15| Mov34;	membrane dipeptidase GliJ
A. nidulans FGSC A4	AN5131.5	AN5131.5	209252	AO090012000997	ATEG_10180	AFL2G_03858	NFIA_017280	Afu1g07470		ubiquitin	PF04110.7| APG12; PF02991.10| Atg8; ;	Putative bleomycin hydrolase
A. nidulans FGSC A4	AN5253.5	AN5253.5	-	-	-	-	NFIA_062300	Afu3g09410		aspartic	PF00385.18| Chromo; PF00665.20| rve; ;	ATP-dependent protease La
A. nidulans FGSC A4	AN5254.5	AN5254.5	-	-	-	-	NFIA_062300	Afu3g09410		aspartic	PF03732.11| Retrotrans_gag; PF08284.5| RVP_2; PF00078.21| RVT_1;	proteasome component Pre2, putative
A. nidulans FGSC A4	AN5495.5	AN5495.5	47332	AO090003000442	ATEG_03351	AFL2G_02547	NFIA_059090	Afu6g13170		ubiquitin	PF00179.1| UQ_con;	Conserved hypothetical protein
A. nidulans FGSC A4	AN5619.5	AN5619.5	204783	AO090003001107	ATEG_03965	AFL2G_01932	NFIA_105070	Afu4g11150		metallo	PF00200.17| Disintegrin;	Proteasome subunit alpha
A. nidulans FGSC A4	AN5632.5	AN5632.5	57355	AO090003001118	ATEG_03976	AFL2G_01921	NFIA_104950	Afu4g11000		ubiquitin	PF03357.15| Snf7;	WD40 domain
A. nidulans FGSC A4	AN5712.5	AN5712.5	187673	AO090001000470	ATEG_02951	AFL2G_09116	NFIA_017980	Afu1g06700		cysteine	PF00656.1| Peptidase_C14;	Peptidase_M4
A. nidulans FGSC A4	AN5793.5	AN5793.5	-	AO090003000005	ATEG_07405	AFL2G_02933	NFIA_051980	Afu6g06350		serine	PF00227.1| Proteasome; PF10584.3| Proteasome_A_N; ;	PPPDE putative peptidase domain; pfam05903
A. nidulans FGSC A4	AN5816.5	AN5816.5	186696	AO090011000936	-	-	NFIA_083300	Afu2g07560		metallo	PF09768.1| Peptidase_M76;	Preprotein translocase subunit Sec63
A. nidulans FGSC A4	AN5872.5	AN5872.5	36822	AO090026000504	ATEG_01437	AFL2G_06777	NFIA_086680	Afu2g11440		threonine	PF00227.1| Proteasome; PF10584.3| Proteasome_A_N; ;	Saccharomyces cerevisiae N-terminal amidase NTA1, and related proteins (class 3 nitrilases); cd07566
A. nidulans FGSC A4	AN5961.5	AN5961.5	174930	AO090701000191	ATEG_01524	AFL2G_05341	NFIA_085850	Afu2g10470		ubiquitin	PF02190.10| LON; PF00097.19| zf-C3HC4; ;	Imidazolonepropionase and related amidohydrolases
A. nidulans FGSC A4	AN6073.5	AN6073.5	202050	AO090011000790	ATEG_09868	AFL2G_05507	NFIA_084620	Afu2g09090		serine	PF01145.19| Band_7;	Ubiquitin/60s ribosomal protein L40 fusion | PASA_update:single gene model update incorporated PASA_asmbls:[pasa:asmbl_1242,status:16]
A. nidulans FGSC A4	AN6237.5	AN6237.5	-	AO090103000166	ATEG_07489	AFL2G_12212	NFIA_005600	Afu3g03430		tyrosin kinase	PF09818.3| ABC_ATPase; PF00664.17| ABC_membrane; PF00005.21| ABC_tran; PF01583.14| APS_kinase; PF03193.10| DUF258; PF01935.11| DUF87; PF02463.13| SMC_N;	Unnamed protein product
A. nidulans FGSC A4	AN6250.5	AN6250.5	206503	AO090026000330	ATEG_01276	AFL2G_06929	NFIA_088250	Afu2g13070		ubiquitin	PF04377.9| ATE_C; PF04376.7| ATE_N; ;	ATPases associated with a variety of cellular Activities
A. nidulans FGSC A4	AN6263.5	AN6263.5	36700	AO090026000342	ATEG_01255	AFL2G_06917	NFIA_088100	Afu2g12920		ubiquitin	PF00004.23| AAA; PF05496.6| RuvB_N; ;	Putative alkaline serine protease; predicted glycosylphosphatidylinositol (GPI)-anchored protein
A. nidulans FGSC A4	AN6354.5	AN6354.5	175538	AO090023000173	ATEG_01409	AFL2G_04058	NFIA_089310	Afu2g14130		ubiquitin	PF06337.6| DUSP; PF00443.23| UCH; ;	26S proteosome regulatory subunit 4-like protein
A. nidulans FGSC A4	AN6385.5	AN6385.5	-	-	ATEG_09923	-	-	Afu7g08290		serine / threonine	PF12019.2| GspH; PF07676.6| PD40; PF10584.3| Proteasome_A_N; PF00400.26| WD40; ;	Hypothetical protein similar to fuSed3 protease | tripeptidyl peptidase A
A. nidulans FGSC A4	AN6399.5	AN6399.5	52058	AO090005000599	ATEG_07737	AFL2G_00595	-	-		cysteine	PF00112.17| Peptidase_C1; PF03051.1| Peptidase_C1_2; ;	20S proteasome, alpha and beta subunits
A. nidulans FGSC A4	AN6462.5	AN6462.5	170877	AO090023000409	ATEG_04994	AFL2G_04258	NFIA_057320	Afu6g11660		Arachidonoyl-serotonin	PF07687.8| M20_dimer; PF01546.22| Peptidase_M20; ;	Putative zinc finger in N-recognin
A. nidulans FGSC A4	AN6487.5	AN6487.5	53364	AO090701000002	ATEG_05628	AFL2G_05659	NFIA_051920	Afu6g05350		aspartic	PF00026.17| Asp;	Short chain dehydrogenase; Validated
A. nidulans FGSC A4	AN6505.5	AN6505.5	200428	AO090701000021	ATEG_05660	AFL2G_05678	NFIA_051720	Afu6g05150		serine / threonine	PF02239.10| Cytochrom_D1; PF11715.2| Nup160; PF08581.4| Tup_N; PF00400.26| WD40; ;	Small ubiquitin-like modifier (SUMO) protein; mutant is viable, slow growing with pleiotropic phenotypes; punctate nucleoplasmic localization at interphase; deletion causes dramatic increase in asperthecin; camptothecin induced transcript
A. nidulans FGSC A4	AN6528.5	AN6528.5	211108	AO090701000050	ATEG_06959	AFL2G_05704	NFIA_051440	Afu6g04890		amino	PF02517.10| Abi;	ADAM family of metalloprotease ADM-A
A. nidulans FGSC A4	AN6569.5	AN6569.5	53400	AO090701000097	ATEG_07003	AFL2G_05744	NFIA_051040	Afu6g04510		metallo	PF00814.19| Peptidase_M22;	mitochondrial inner membrane protease subunit Imp2, putative
A. nidulans FGSC A4	AN6640.5	AN6640.5	134125	AO090009000593	ATEG_07098	AFL2G_10130	NFIA_050230	Afu6g03710		Arachidonoyl-serotonin	PF07687.8| M20_dimer; PF01546.22| Peptidase_M20; ;	WD40 domain
A. nidulans FGSC A4	AN6718.5	AN6718.5	38982	AO090038000497	-	AFL2G_07834	NFIA_026990	-		ubiquitin	PF00004.23| AAA; PF07728.8| AAA_5; ;	serine-type peptidase activity
A. nidulans FGSC A4	AN6726.5	AN6726.5	56252	AO090005000451	ATEG_06347	AFL2G_00441	NFIA_027110	Afu7g05870		threonine	PF00227.1| Proteasome; PF10584.3| Proteasome_A_N; ;	conserved hypothetical protein
A. nidulans FGSC A4	AN6841.5	AN6841.5	49445	AO090120000410	-	-	NFIA_074350	Afu5g12820		serine	PF00717.17| Peptidase_S24; PF10502.3| Peptidase_S26; ;	DnaJ domain protein Psi, putative
A. nidulans FGSC A4	AN6915.5	AN6915.5	211232	-	ATEG_06145	AFL2G_08496	NFIA_073390	Afu5g13640		serine	PF05903.8| DUF862; PF08324.5| PUL; PF00085.14| Thioredoxin;	Peptidase dimerization domain
A. nidulans FGSC A4	AN6988.5	AN6988.5	53717	AO090206000022	ATEG_02758	AFL2G_12452	NFIA_028690	Afu4g04660		serine	PF00004.23| AAA; PF07724.8| AAA_2; PF07728.8| AAA_5; PF05496.6| RuvB_N; ;	Peptidase_C13
A. nidulans FGSC A4	AN7083.5	AN7083.5	-	AO090011000314	ATEG_04719	AFL2G_05100	NFIA_093920	Afu8g00380		amino	PF12695.1| Abhydrolase_5; PF12697.1| Abhydrolase_6; PF08840.5| BAAT_C; PF02129.1| Peptidase_S15; ;	Rhomboid
A. nidulans FGSC A4	AN7254.5	AN7254.5	205183	AO090102000107	ATEG_10033	AFL2G_09558	NFIA_092420	Afu2g17110		ubiquitin	PF00004.23| AAA; PF07724.8| AAA_2; PF07728.8| AAA_5; PF01637.12| Arch_ATPase; PF00308.12| Bac_DnaA; PF02933.11| CDC48_2; PF02359.12| CDC48_N; PF05673.7| DUF815; PF01695.11| IstB_IS21; PF06745.7| KaiC; PF01078.15| Mg_chelatase; PF05729.6| NACHT; PF01057.11| Parvo_NS1; PF02562.10| PhoH; ;	Tripeptidyl peptidase SED3
A. nidulans FGSC A4	AN7338.5	AN7338.5	182049	AO090102000209	ATEG_02292	AFL2G_09646	NFIA_091730	Afu2g16470		ubiquitin	PF00179.1| UQ_con;	Predicted acyl esterases
A. nidulans FGSC A4	AN7363.5	AN7363.5	41587	-	ATEG_01736	-	-	-		serine	PF01048.14| PNP_UDP_1;	Aminopeptidase P, N-terminal domain
A. nidulans FGSC A4	AN7529.5	AN7529.5	178113	AO090001000612	ATEG_06694	AFL2G_09257	NFIA_055270	Afu6g09600		metallo	PF07687.8| M20_dimer; PF01546.22| Peptidase_M20; ;	proteasome component Pre2, putative
A. nidulans FGSC A4	AN7579.5	AN7579.5	200642	AO090012000427	ATEG_07860	AFL2G_03333	NFIA_090320	Afu2g15070		metallo	PF04056.8| Ssl1;	Metallo-dependent_hydrolases
A. nidulans FGSC A4	AN7591.5	AN7591.5	212593	AO090012000289	ATEG_07889	AFL2G_03208	NFIA_090600	Afu2g15370		serine / threonine	PF11700.2| ATG22;	aspartic endopeptidase (AP1), putative
A. nidulans FGSC A4	AN7704.5	AN7704.5	57150	AO090701000756	ATEG_08269	AFL2G_06332	NFIA_078910	Afu5g08370		serine / threonine	PF09070.5| PFU; PF08324.5| PUL; PF00400.26| WD40;	Proteasome regulatory subunit C-terminal
A. nidulans FGSC A4	AN7831.5	AN7831.5	-	-	-	-	-	Afu8g00320		amino	PF00385.18| Chromo;	60S ribosomal protein L17
A. nidulans FGSC A4	AN8016.5	AN8016.5	37320	AO090102000353	ATEG_09206	AFL2G_09771	NFIA_039670	Afu5g03410		trypsin-like serine protease	PF00270.23| DEAD; PF00271.25| Helicase_C; ;	Predicted Zn-dependent peptidases
A. nidulans FGSC A4	AN8044.5	AN8044.5	41311	AO090003001317	ATEG_09820	AFL2G_01751	NFIA_040110	Afu5g02010		metallo	PF00675.14| Peptidase_M16; PF05193.15| Peptidase_M16_C; ;	proteasome regulatory particle subunit Rpt5, putative
A. nidulans FGSC A4	AN8054.5	AN8054.5		AO090102000273	ATEG_09170	AFL2G_09699	NFIA_039960	Afu5g02150		serine	PF00227.1| Proteasome;	Predicted acyl esterases
A. nidulans FGSC A4	AN8102.5	AN8102.5	189966	AO090010000644	-	AFL2G_04852	NFIA_002160	Afu3g01220		aspartic	PF00026.17| Asp;	A family including aminopeptidase P, aminopeptidase M, and prolidase
A. nidulans FGSC A4	AN8268.5	AN8268.5	188662	AO090102000619	ATEG_07997	AFL2G_09992	NFIA_037940	Afu5g04160		ubiquitin / cystein	PF02136.14| NTF2; PF00076.16| RRM_1; ;	Endonuclease
A. nidulans FGSC A4	AN8498.5	AN8498.5	44868	AO090102000053	ATEG_09096	AFL2G_04944	NFIA_002320	Afu3g01350		amino	PF00561.1| Abhydrolase_1; PF08386.4| Abhydrolase_4; ;	Unnamed protein product (Snf7)
A. nidulans FGSC A4	AN8505.5	AN8505.5	-	-	ATEG_04643	-	-	-		serine / threonine	PF02239.10| Cytochrom_D1; PF05729.6| NACHT; PF10584.3| Proteasome_A_N; PF00400.26| WD40; ;	Peptidase_M16
A. nidulans FGSC A4	AN8608.5	AN8608.5	-	AO090138000075	-	AFL2G_08753	NFIA_006000	Afu3g03710		serine	PF03576.8| Peptidase_S58;	proteasome regulatory particle subunit Rpt5, putative
A. nidulans FGSC A4	AN8681.5	AN8681.5	210141	AO090120000100	ATEG_07236	AFL2G_08132	NFIA_048360	Afu6g02150		serine	PF06550.5| DUF1119; PF04258.7| Peptidase_A22B; ;	X-Pro dipeptidyl-peptidase (S15 family) protein
A. nidulans FGSC A4	AN8702.5	AN8702.5	56675	AO090120000129	ATEG_07210	AFL2G_08160	NFIA_048680	Afu6g02420		ubiquitin	PF00179.1| UQ_con;	Alcohol dehydrogenase
A. nidulans FGSC A4	AN8780.5	AN8780.5	40078	AO090005000272	ATEG_06448	AFL2G_00277	NFIA_026430	Afu7g05240		metallo	PF00814.19| Peptidase_M22;	NTF2 and RRM domain protein
A. nidulans FGSC A4	AN8957.5	AN8957.5	128800	AO090010000626	ATEG_01929	AFL2G_11770	NFIA_079150	Afu5g08150		unnarmicin A, C	PF00664.17| ABC_membrane; PF00005.21| ABC_tran; ;	Proteinase, putative
A. nidulans FGSC A4	AN9342.5	AN9342.5	212928	AO090102000337	ATEG_09796	AFL2G_09756	NFIA_113040	Afu7g00480		unnarmicin A, C	PF00004.23| AAA; PF09818.3| ABC_ATPase; PF00664.17| ABC_membrane; PF00005.21| ABC_tran; PF03193.10| DUF258; PF03205.8| MobB; PF02463.13| SMC_N;	Eukaryotic aspartyl protease; pfam00026
A. nidulans FGSC A4	AN9434.5	AN9434.5	54605	AO090023000814	ATEG_05442	AFL2G_04625	NFIA_108580	Afu4g07610		ubiquitin	PF00675.14| Peptidase_M16; PF05193.15| Peptidase_M16_C; ;	20S proteasome, alpha and beta subunits
A. nidulans FGSC A4	AN9460.5	AN9460.5	188704	AO090102000523	ATEG_08094	AFL2G_09905	NFIA_038910	Afu5g03220		serine	PF04573.6| SPC22;	amidohydrolase amhX
A. niger ATCC 1015	40925	-	40925	AO090001000566	-	AFL2G_09210	NFIA_040500	-		pyrazole	PF08240.6| ADH_N; PF00107.20| ADH_zinc_N; ;PB001470	Peptidase family M49; pfam03571
A. niger ATCC 1015	40935	-	40935	-	-	-	NFIA_112690	-		amino	PF00561.1| Abhydrolase_1; PF12695.1| Abhydrolase_5; PF12697.1| Abhydrolase_6; PF02129.1| Peptidase_S15; ;	Zinc-dependent metalloprotease
A. niger ATCC 1015	41631	-	41631	AO090103000160	ATEG_08656	AFL2G_12216	-	An14g03560		metallo	PF01979.14| Amidohydro_1; PB019001;PB019001	OTU-like cysteine protease, putative
A. niger ATCC 1015	41756	-	41756	AO090103000160	ATEG_08656	AFL2G_12216	-	An14g03560		metallo	PF01979.14| Amidohydro_1; PF07969.5| Amidohydro_3; ;	Serine/threonine-protein kinase CLA4
A. niger ATCC 1015	40617	AN0030.5	40617	-	-	-	-	-		histidine	PF01979.14| Amidohydro_1; PF07969.5| Amidohydro_3; ;	Microsomal signal peptidase 12 kDa subunit (SPC12);
A. niger ATCC 1015	51653	AN0106.5	51653	AO090120000316	ATEG_02078	AFL2G_08321	NFIA_075320	Afu5g11970		cysteine	PF00130.16| C1_1; PF02185.10| HR1; PF00069.19| Pkinase; PF00433.18| Pkinase_C; PF07714.1| Pkinase_Tyr;PB016374	Peptidase dimerization domain
A. niger ATCC 1015	42298	-	42298	-	ATEG_09109	-	NFIA_045490	-		metallo	PF01447.12| Peptidase_M4; PF02868.9| Peptidase_M4_C; ;	Ubiquitin-conjugating enzyme E2
A. niger ATCC 1015	56770	AN0122.5	56770	AO090120000293	ATEG_02095	AFL2G_08300	NFIA_075530	Afu5g11750		serine	PF00004.23| AAA; PF07724.8| AAA_2; PF07726.5| AAA_3; PF07728.8| AAA_5; PF02190.10| LON; PF05362.1| Lon_C; PF05496.6| RuvB_N;PB014761	conserved hypothetical protein
A. niger ATCC 1015	187609	AN0139.5	187609	AO090026000671	ATEG_02114	AFL2G_06635	NFIA_075700	Afu5g11570		amino	PF01112.12| Asparaginase_2;	Peptidase dimerization domain
A. niger ATCC 1015	171198	AN0173.5	171198		ATEG_07718	AFL2G_06601	NFIA_075970	Afu5g11300		cysteine	PF02338.1| OTU;PB002534	stomatin-like protein 2
A. niger ATCC 1015	35620	AN0224.5	35620	AO090023000428	ATEG_05010	AFL2G_04274	NFIA_057190	Afu6g11500		trypsin-like serine protease	PF01244.15| Peptidase_M19;	proteasome component Pre2, putative
A. niger ATCC 1015	137122	AN0226.5	137122	AO090020000516	ATEG_06547	AFL2G_10814	NFIA_078130	Afu5g09200		amino	PF00179.1| UQ_con;	Phosphoglycerate_kinase
A. niger ATCC 1015	138984	AN0256.5	138984	AO090005000756	ATEG_02548	AFL2G_00738	NFIA_021200	Afu1g03450		cysteine	PF01067.16| Calpain_III; PF04212.12| MIT; PF00648.1| Peptidase_C2;	ubiquitin
A. niger ATCC 1015	55422	AN0261.5	55422	AO090005000760	ATEG_02543	AFL2G_00743	NFIA_021250	Afu1g03400		ubiquitin	PF00626.16| Gelsolin; PF08033.6| Sec23_BS; PF04815.9| Sec23_helical; PF04811.9| Sec23_trunk; PF04810.9| zf-Sec23_Sec24;PB012048	WD40 domain
A. niger ATCC 1015	55401	AN0329.5	55401	AO090005000853	ATEG_04847	AFL2G_00832	NFIA_022170	Afu1g02430		ubiquitin	PF03152.8| UFD1;	Ubiquitin domain of GABA-receptor-associated protein
A. niger ATCC 1015	205594	AN0369.5	205594	AO090120000238	ATEG_10146	AFL2G_08253	NFIA_034070	Afu2g01750		amino	PF00557.1| Peptidase_M24;PB012245	Peptidase family C50; pfam03568
A. niger ATCC 1015	170577	AN0434.5	170577	AO090003000871	ATEG_03744	AFL2G_02149	NFIA_020230	Afu1g04520		ubiquitin	PF01399.21| PCI;PB017798	Proteasome beta type-2 subunit
A. niger ATCC 1015	55278	AN0746.5	55278	AO090012000435	ATEG_00624	AFL2G_03342	NFIA_011210	Afu1g14210		trypsin-like serine protease	PF01073.13| 3Beta_HSD; PF00106.19| adh_short; PF01370.15| Epimerase; PF07993.6| NAD_binding_4; PF04321.11| RmlD_sub_bind;PB014496	Vacuolar sorting protein 39 domain 1
A. niger ATCC 1015	205468	AN0834.5	205468	AO090005001238	ATEG_00856	AFL2G_01165	NFIA_010480	Afu1g14940		ubiquitin	PF00226.25| DnaJ; PF02889.10| Sec63; ;	proteasome regulatory particle subunit (RpnK), putative
A. niger ATCC 1015	56629	AN10002.5	56629	AO090120000394	ATEG_02001	AFL2G_08397	NFIA_074540	Afu5g12670		serine	PF00888.16| Cullin; PF10557.3| Cullin_Nedd8; PF11894.2| DUF3414;PB006824	disintegrin-like metalloprotease, putative
A. niger ATCC 1015	42779	AN10020.5	42779	AO090120000290	ATEG_02098	AFL2G_08297	NFIA_075560	Afu5g11720		ubiquitin	PF01851.16| PC_rep;PB018111	Putative signal sequence processing protein with a predicted role in targeting proteins to the endoplasmic reticulum
A. niger ATCC 1015	52004	AN10079.5	52004	AO090003000879	ATEG_03748	AFL2G_02141	NFIA_020190	Afu1g04560		metallo	PF01979.14| Amidohydro_1; PF00505.13| HMG_box; PF00449.14| Urease_alpha; PF00699.14| Urease_beta; PF00547.12| Urease_gamma;PB019080	Ubiquitin C-terminal hydrolase (HAUSP), putative
A. niger ATCC 1015	55773	AN1019.5	55773	AO090012000597	ATEG_00491	AFL2G_03484	NFIA_012590	Afu1g12960		ubiquitin	PF00888.16| Cullin; PF10557.3| Cullin_Nedd8; ;	Esterase_lipase (Dipeptidyl peptidases IV)
A. niger ATCC 1015	208023	AN1021.5	208023	AO090012000595	ATEG_00493	AFL2G_03482	NFIA_012570	Afu1g12980		amino	PB012450	aminopeptidase, putative
A. niger ATCC 1015	50129	AN10324.5	50129	AO090701000588	ATEG_03504	-	NFIA_062830	Afu3g14430		ubiquitin	PF00179.1| UQ_con;	S. cerevisiae ortholog YOL057W has dipeptidyl-peptidase activity and localizes to nucleus, cytoplasm
A. niger ATCC 1015	129033	AN10333.5	129033	AO090005001109	ATEG_05203	AFL2G_01055	NFIA_032510	Afu2g00350		serine / threonine	PF00046.23| Homeobox; PF05920.5| Homeobox_KN; PF07687.8| M20_dimer; PF00291.19| PALP; PF01546.22| Peptidase_M20;PB016972	OTU-like cysteine protease, putative
A. niger ATCC 1015	199601	AN10337.5	199601	AO090020000084	ATEG_08859	AFL2G_11193	NFIA_071140	Afu3g06110		threonine	PF01399.21| PCI; PF00348.11| polyprenyl_synt; PF08375.5| Rpn3_C;PB004517	conserved hypothetical protein
A. niger ATCC 1015	52421	AN10351.5	52421	AO090005001447	ATEG_01639	AFL2G_01349	NFIA_068830	Afu3g08290		metallo	PF02127.9| Peptidase_M18;	aspartic endopeptidase (AP1), putative
A. niger ATCC 1015	43768	-	43768	AO090012000080	-	AFL2G_03015	-	-		metallo	PF07687.8| M20_dimer;PB015105	ATP-dependent protease La 2
A. niger ATCC 1015	36513	AN10354.5	36513	AO090012000838	ATEG_04109	AFL2G_03702	NFIA_064460	Afu3g12840		serine	PF00717.17| Peptidase_S24;	Cullin
A. niger ATCC 1015	176775	AN1049.5	176775	AO090012000714	ATEG_00455	AFL2G_03589	NFIA_012910	Afu1g12640		metallo	PF01863.11| DUF45; PF08325.4| WLM; ;PB006932	Conserved hypothetical protein
A. niger ATCC 1015	187339	AN10522.5	187339	AO090009000488	ATEG_03029	AFL2G_10212	NFIA_018750	Afu1g05960		metallo	PF12799.1| LRR_4; PF04389.1| Peptidase_M28; ;PB017141	Predicted Zn-dependent peptidases, insulinase-like
A. niger ATCC 1015	43802	-	43802	AO090166000061	ATEG_08936	AFL2G_09439	-	-		metallo	PF09458.4| H_lectin;	proteasome regulatory particle subunit (RpnH), putative
A. niger ATCC 1015	43045	AN10708.5	43045	AO090003000016	ATEG_07416	AFL2G_02922	NFIA_052100	Afu6g06450		threonine	PF00227.1| Proteasome;	Conserved hypothetical protein
A. niger ATCC 1015	119138	AN10722.5	119138		ATEG_03295	AFL2G_10463	NFIA_058230	Afu6g12270		cysteine	PF00443.23| UCH;PB009500	Peptidase_ M48
A. niger ATCC 1015	128609	AN10849.5	128609	AO090005000443	ATEG_06353	AFL2G_00433	NFIA_027030	Afu7g05790		ubiquitin	PF01591.12| 6PF2K; PF00637.14| Clathrin; PF00780.16| CNH; PF08539.5| HbrB; PF00300.1| His_Phos_1; PF10366.3| Vps39_1; PF10367.3| Vps39_2;PB006715	heat shock protein CLPA, hsp98-like protein
A. niger ATCC 1015	121842	AN10900.5	121842	AO090011000347	ATEG_02197	AFL2G_05135	NFIA_029610	Afu4g03790		serine	PF05577.6| Peptidase_S28;PB012445	L-Asparaginase
A. niger ATCC 1015	129525	AN10929.5	129525	AO090102000207	ATEG_02291	AFL2G_09644	NFIA_091750	Afu2g16490		serine	PF01694.16| Rhomboid; PF01529.14| zf-DHHC; ;PB008842	Rhomboid
A. niger ATCC 1015	47113	AN11032.5	47113	AO090102000293	ATEG_09180	AFL2G_09715	NFIA_039880	Afu5g02230		serine / threonine	PF02913.13| FAD-oxidase_C; PF01565.17| FAD_binding_4; PF00069.19| Pkinase; PF07714.1| Pkinase_Tyr; ;PB018225	Peptidase_C65
A. niger ATCC 1015	47573	AN1104.5	47573	AO090001000377	ATEG_00386	AFL2G_07594	NFIA_013660	Afu1g11870		metallo	PF00675.14| Peptidase_M16; PF05193.15| Peptidase_M16_C; ;PB016644	Autophagy protein Apg17
A. niger ATCC 1015	50036	AN11070.5	50036	AO090102000599	ATEG_08013	AFL2G_09975	NFIA_038130	Afu5g03990		metallo	PF02127.9| Peptidase_M18;	Ubiquitin-conjugating enzyme E2
A. niger ATCC 1015	54933	AN11133.5	54933	-	ATEG_09452	-	NFIA_037320	Afu5g05800		amino	PF06645.7| SPC12;	Autophagocytosis associated protein (Atg3)
A. niger ATCC 1015	50547	AN11231.5	50547	AO090023000816	ATEG_05444	AFL2G_04628	NFIA_108610	Afu4g07590		metallo	PF01435.12| Peptidase_M48;PB009941	aspartic endopeptidase (AP1), putative
A. niger ATCC 1015	122545	AN1159.5	122545		ATEG_00324	AFL2G_07648	NFIA_014170	Afu1g11410		ubiquitin	PF00179.1| UQ_con;PB016913	Hydrolase
A. niger ATCC 1015	204569	AN11632.5	204569	AO090009000703	ATEG_09471	-	NFIA_037470	Afu5g05580		cysteine	PF07910.1| Peptidase_C78;	ABC multidrug transporter SitT
A. niger ATCC 1015	36655	AN11679.5	36655	AO090026000702	ATEG_04413	AFL2G_06611	NFIA_014340	Afu1g11250		metallo	PF07687.8| M20_dimer; PF01546.22| Peptidase_M20; ;PB017848	26S protease regulatory subunit 6B-like protein
A. niger ATCC 1015	208263	AN1182.5	208263	AO090038000317	ATEG_00287	AFL2G_07674	NFIA_014730	Afu1g10910		serine (benzamidine)	PF10644.3| Misat_Myo_SegII; PF00091.19| Tubulin; PF03953.11| Tubulin_C;PB000081	Serine/threonine-protein kinase CLA4
A. niger ATCC 1015	45764	AN1184.5	45764	AO090003000931	ATEG_07168	AFL2G_07415	-	-		metallo	PF00155.15| Aminotran_1_2;PB017636	WD40 domain
A. niger ATCC 1015	48541	AN11903.5	48541	AO090113000163	ATEG_06324	AFL2G_08638	NFIA_113270	Afu7g00600		serine / cystein	PF02129.1| Peptidase_S15; PF08530.4| PepX_C; ;	Metal-dependent proteases with possible chaperone activity
A. niger ATCC 1015	208272	AN1191.5	208272	-	ATEG_00277	AFL2G_07682	NFIA_014790	Afu1g10850		ubiquitin	PF11976.2| Rad60-SLD; PF00240.17| ubiquitin; ;	Ubiquitin-conjugating enzyme E2
A. niger ATCC 1015	46404	AN11985.5	46404	AO090026000081	ATEG_07760	AFL2G_07155	NFIA_002150	Afu3g01210		cysteine	PF01965.1| DJ-1_PfpI;	Acyltransferase, putative
A. niger ATCC 1015	43655	AN12258.5	43655	AO090038000542	ATEG_01805	AFL2G_07872	NFIA_043610	Afu4g01580		ubiquitin	PF00023.24| Ank; PF12796.1| Ank_2; ;PB007773	Peptidase dimerization domain
A. niger ATCC 1015	212470	AN12427.5	212470	AO090102000527	ATEG_08092	AFL2G_09908	NFIA_038880	Afu5g03250		ubiquitin	PF00917.20| MATH; PF00443.23| UCH; PF12436.2| USP7;PB014828	Allantoate amidohydrolase
A. niger ATCC 1015	208385	AN1287.5	208385	AO090012000865	ATEG_04198	AFL2G_03728	NFIA_015840	Afu1g09780		serine	PF01145.19| Band_7;PB017436	unnamed protein product
A. niger ATCC 1015	208421	AN1339.5	208421	AO090012000923	ATEG_08573	AFL2G_03786	NFIA_016110	Afu1g09500		ubiquitin	PF00168.24| C2; PF00632.19| HECT; PF00397.20| WW;PB018304	similar to GliJ
A. niger ATCC 1015	55895	AN1366.5	55895	AO090005001612	ATEG_08545	AFL2G_01501	NFIA_016430	Afu1g09210		ubiquitin	PF00004.23| AAA; PF07724.8| AAA_2; PF07726.5| AAA_3; PF07728.8| AAA_5; PF01695.11| IstB_IS21; PF06745.7| KaiC; PF01078.15| Mg_chelatase; PF05729.6| NACHT; PF02562.10| PhoH; PF03215.9| Rad17; PF00910.16| RNA_helicase; PF05496.6| RuvB_N; PF00158.20| Sigma54_activat; PF01202.16| SKI; ;PB019647	Zinc-dependent metalloprotease
A. niger ATCC 1015	193906	AN1525.5	193906	AO090005000615	ATEG_04769	AFL2G_00610	NFIA_098090	Afu8g05340		amino	PF06703.5| SPC25;PB019564	Cullin
A. niger ATCC 1015	55091	AN1539.5	55091	AO090005000595	ATEG_07740	AFL2G_00592	NFIA_098230	Afu8g05500		ubiquitin	PF01399.21| PCI; PF10602.3| RPN7; ;PB011182	Hypothetical protein similar to amidohydrolase
A. niger ATCC 1015	50444	AN1632.5	50444	AO090023000647	ATEG_05311	AFL2G_04476	NFIA_107120	Afu4g09050		serine / threonine	PF12063.2| DUF3543; PF00069.19| Pkinase; PF07714.1| Pkinase_Tyr;PB004188	Caseinolytic protease (ClpP)
A. niger ATCC 1015	188462	AN1696.5	188462	AO090023000708	ATEG_05347	AFL2G_04527	NFIA_107650	Afu4g08520		aspartic	PF01757.16| Acyl_transf_3;	Hydrolases of the alpha/beta superfamily
A. niger ATCC 1015	213093	AN1700.5	213093	AO090023000714	ATEG_05351	AFL2G_04532	NFIA_107690	Afu4g08480		ubiquitin	PF02985.16| HEAT; PF01851.16| PC_rep; ;PB018582	proteasome regulatory particle subunit (RpnH), putative
A. niger ATCC 1015	178388	AN1757.5	178388	AO090001000574	ATEG_06655	AFL2G_09220	NFIA_054620	Afu6g08960		threonine	PF00227.1| Proteasome; PF10584.3| Proteasome_A_N; ;	S. cerevisiae ortholog MAP1 has metalloaminopeptidase activity, has role in protein initiator methionine removal and localizes to cytosolic ribosome
A. niger ATCC 1015	199408	AN1760.5	199408	AO090001000593	-	AFL2G_09241	NFIA_054850	-		ubiquitin	PF04110.7| APG12;PB003418	Peptidase_M16
A. niger ATCC 1015	50328	-	50328	-	-	-	NFIA_075340	Afu5g11950		cysteine	PF01088.15| Peptidase_C12;	Aminopeptidase P
A. niger ATCC 1015	178656	AN1879.5	178656	AO090003000222	ATEG_06074	AFL2G_02756	NFIA_081130	Afu2g04370		metallo	PF07687.8| M20_dimer; PF01546.22| Peptidase_M20; PF00400.26| WD40;PB013457	proteasome subunit alpha type-2
A. niger ATCC 1015	55956	AN1922.5	55956	AO090003000166	ATEG_05888	AFL2G_02797	NFIA_053430	Afu6g07760		ubiquitin	PF01399.21| PCI; PF10602.3| RPN7; ;	protease inhibitor (Tfs1)
A. niger ATCC 1015	214265	AN2000.5	214265	AO090003001182	ATEG_00694	AFL2G_01863	NFIA_105720	Afu4g10350		ubiquitin	PF11069.2| DUF2870; PF09597.4| IGR; PF04452.8| Methyltrans_RNA; PF11976.2| Rad60-SLD; PF11470.2| TUG; PF00240.17| ubiquitin; ;PB019475	Alcohol dehydrogenase
A. niger ATCC 1015	193209	AN2052.5	193209	AO090003001232	ATEG_00741	AFL2G_01825	NFIA_106050	Afu4g10000		ubiquitin	PF00664.17| ABC_membrane; PF00005.21| ABC_tran; ;PB019410	Zinc-dependent metalloprotease
A. niger ATCC 1015	208780	AN2067.5	208780	AO090003000267	ATEG_06035	AFL2G_02712	NFIA_081350	Afu2g04680		serine	PF00786.22| PBD; PF00069.19| Pkinase; PF07714.1| Pkinase_Tyr;PB016363	Tol-pal system beta propeller repeat protein TolB; TIGR02800
A. niger ATCC 1015	55991	AN2092.5	55991	AO090003000302	ATEG_06004	AFL2G_02678	NFIA_081720	Afu2g05000		amino	PF00561.1| Abhydrolase_1; PF12695.1| Abhydrolase_5; PF12697.1| Abhydrolase_6;PB010462	calpain-like protein
A. niger ATCC 1015	208826	AN2107.5	208826	AO090003000316	ATEG_05983	AFL2G_02662	NFIA_081850	Afu2g05120		metallo	PF00009.21| GTP_EFTU;PB016500	Peptidases_S53
A. niger ATCC 1015	51449	-	51449	AO090023000169	-	AFL2G_04056	-	-		serine	PF07690.10| MFS_1;PB010459	proteasome regulatory particle subunit Rpt4, putative
A. niger ATCC 1015	57253	AN2212.5	57253	AO090701000280	ATEG_09305	AFL2G_05917	NFIA_080220	Afu5g07040		ubiquitin	PF09288.4| UBA_3; PF00179.1| UQ_con; ;PB017753	Band_7_prohibitin
A. niger ATCC 1015	213937	AN2213.5	213937	AO090701000279	ATEG_09306	AFL2G_05916	NFIA_080210	Afu5g07050		ubiquitin	PF00004.23| AAA; PF07724.8| AAA_2; PF07728.8| AAA_5; PF05673.7| DUF815; ;PB008304	Carboxypeptidase S1, putative
A. niger ATCC 1015	57261	AN2238.5	57261	AO090701000219	ATEG_09344	AFL2G_05863	NFIA_079930	Afu5g07340		ubiquitin	PF00226.25| DnaJ; PF01556.12| DnaJ_C; ;PB002892	heat shock 70 kDa protein
A. niger ATCC 1015	214066	AN2300.5	214066	AO090009000651	ATEG_09424	AFL2G_10080	NFIA_037030	Afu5g06070		unnarmicin A, C	PF00004.23| AAA; PF09818.3| ABC_ATPase; PF00664.17| ABC_membrane; PF00005.21| ABC_tran; PF03193.10| DUF258; PF02463.13| SMC_N; ;PB019538	C-terminal processing peptidase family S41; cl02526
A. niger ATCC 1015	51473	-	51473	AO090005001108	-	AFL2G_02605	NFIA_032500	Afu2g00330		metallo	PF07687.8| M20_dimer; PF01546.22| Peptidase_M20; ;PB013295	unnamed protein product
A. niger ATCC 1015	122116	AN2503.5	122116	AO090012000660	ATEG_04015	AFL2G_03538	NFIA_063160	Afu3g14140		cysteine	PF00656.1| Peptidase_C14;PB005323	No gene product annotation provided
A. niger ATCC 1015	184530	AN2689.5	184530	AO090113000119	ATEG_06117	AFL2G_08600	NFIA_072950	Afu5g14040		cysteine	PF02902.13| Peptidase_C48;	Cell division control protein 2
A. niger ATCC 1015	53084	AN2761.5	53084	AO090020000073	ATEG_08867	AFL2G_11201	NFIA_071220	Afu3g06030		ubiquitin	PF00179.1| UQ_con;PB004567	Peptidase dimerization domain (Metal-dependent amidase / aminoacylase / carboxypeptidase)
A. niger ATCC 1015	51602	AN2904.5	51602	AO090003000692	ATEG_04674	AFL2G_02317	NFIA_065910	Afu3g11390		trypsin-like serine protease	PF00004.23| AAA; PF07724.8| AAA_2; PF07728.8| AAA_5; PF05673.7| DUF815; ;PB018254	Putative aspartic endopeptidase
A. niger ATCC 1015	37406	AN2932.5	37406	AO090005001461	ATEG_01654	AFL2G_01365	NFIA_068980	Afu3g08160		serine	PF00270.23| DEAD; PF00271.25| Helicase_C; PF04851.9| ResIII;	Insulinase (Peptidase family M16); pfam00675
A. niger ATCC 1015	197786	AN2946.5	197786	AO090005001482	ATEG_01673	AFL2G_01384	NFIA_069310	Afu3g07850		serine	PF12695.1| Abhydrolase_5; PF00930.15| DPPIV_N; PF02129.1| Peptidase_S15; PF00326.1| Peptidase_S9; ;PB014411	Peptidase_C12
A. niger ATCC 1015	53643	AN3057.5	53643	-	ATEG_01549	AFL2G_01227	NFIA_067810	Afu3g09330		cysteine	PF01593.18| Amino_oxidase; PF07156.8| Prenylcys_lyase; PF07992.8| Pyr_redox_2;	Esterase_lipase (Dipeptidyl aminopeptidases / acylaminoacyl-peptidases)
A. niger ATCC 1015	210651	AN3061.5	210651	AO090005001298	ATEG_01545	AFL2G_01222	NFIA_067780	Afu3g09360		ubiquitin	PF00004.23| AAA; PF07724.8| AAA_2; PF07728.8| AAA_5; PF05673.7| DUF815; PF01695.11| IstB_IS21; PF04212.12| MIT; PF00910.16| RNA_helicase; PF05496.6| RuvB_N; PF09336.4| Vps4_C;PB018254	Unnamed protein product
A. niger ATCC 1015	207088	AN3098.1	207088	AO090005000718	ATEG_04142	AFL2G_00707	NFIA_064790	Afu3g12510		ubiquitin	PF00004.23| AAA; PF07724.8| AAA_2; PF07728.8| AAA_5; PF02933.11| CDC48_2; PF02359.12| CDC48_N; PF01078.15| Mg_chelatase; PF05496.6| RuvB_N; PF06068.7| TIP49; ;PB019405	Peptidase_S10
A. niger ATCC 1015	207117	AN3131.5	207117	AO090012000830	ATEG_04102	AFL2G_03694	NFIA_064320	Afu3g13000		tyrosin kinase	PF00004.23| AAA; PF08740.5| BCS1_N; PF05673.7| DUF815;PB000471	Pro-kumamolisin, activation domain; pfam09286
A. niger ATCC 1015	188627	AN3149.5	188627	AO090012000778	ATEG_04045	-	NFIA_063420	Afu3g13840		serine	PF00717.17| Peptidase_S24;	AAA family ATPase, CDC48 subfamily
A. niger ATCC 1015	178675	AN3470.5	178675	AO090020000005	-	AFL2G_11264	NFIA_071850	Afu3g05340		cysteine	PF03416.13| Peptidase_C54;	PPPDE putative peptidase domain; pfam05903
A. niger ATCC 1015	55344	AN3583.5	55344	AO090009000291	ATEG_03179	AFL2G_10381	NFIA_103380	Afu4g12970		serine	PF00082.16| Peptidase_S8; PF01483.14| P_proprotein; ;PB017520	methionine aminopeptidase
A. niger ATCC 1015	207689	AN3707.5	207689	AO090003000384	ATEG_03304	AFL2G_02605	NFIA_058630	Afu6g12670		aspartic	PF07687.8| M20_dimer; PF01546.22| Peptidase_M20; ;PB013295	Pyridoxal-phosphate dependent enzyme
A. niger ATCC 1015	207705	AN3716.5	207705	AO090003000397	ATEG_03313	AFL2G_02593	NFIA_058730	Afu6g12770		ubiquitin	PF01399.21| PCI;PB001935	proteasome component Pup3, putative
A. niger ATCC 1015	44752	AN3756.5	44752	AO090005000157	ATEG_04353	AFL2G_00177	NFIA_025600	Afu7g04650		ubiquitin	PF00227.1| Proteasome;	S. cerevisiae ortholog RPN1 has protein binding, bridging and localizes to nucleus, endoplasmic reticulum, proteasome regulatory particle, base subcomplex, proteasome storage granule
A. niger ATCC 1015	191148	AN3774.5	191148	AO090023000925	ATEG_01800	AFL2G_07354	NFIA_088360	Afu2g16580		serine / cystein	PF12695.1| Abhydrolase_5; PF12697.1| Abhydrolase_6; PF01738.1| DLH;PB002744	Peptidase_C19
A. niger ATCC 1015	190389	AN3853.5	190389	AO090023000781	ATEG_05410	AFL2G_04590	NFIA_108260	Afu4g07910		metallo	PF08367.5| M16C_assoc; PF00675.14| Peptidase_M16; PF05193.15| Peptidase_M16_C;PB011821	Insulinase (Peptidase family M16); pfam00675
A. niger ATCC 1015	52880	AN3923.5	52880	AO090001000497	ATEG_05813	AFL2G_09143	NFIA_054060	Afu6g08420		ubiquitin	PF02207.14| zf-UBR;PB019062	L-Asparaginase (ubiquitin-mediated protein)
A. niger ATCC 1015	52883	AN3932.5	52883	AO090003000095	ATEG_05826	AFL2G_02856	NFIA_053950	Afu6g08310		threonine	PF00227.1| Proteasome;PB015968	L-Asparaginase
A. niger ATCC 1015	208631	AN3943.5	208631	-	ATEG_05843	AFL2G_02843	NFIA_053820	-		cysteine	PF01470.1| Peptidase_C15;PB006820	ABC multidrug transporter SitT
A. niger ATCC 1015	52026	AN4016.5	52026	AO090003000947	ATEG_03809	AFL2G_02080	NFIA_020680	Afu1g04040		ubiquitin	PF11976.2| Rad60-SLD; PF01020.11| Ribosomal_L40e; PF00240.17| ubiquitin;	S. cerevisiae ortholog BCS1 has role in chaperone-mediated protein complex assembly, aerobic respiration, mitochondrion organization and localizes to mitochondrial inner membrane
A. niger ATCC 1015	56788	AN4018.5	56788	AO090003000972	ATEG_03836	AFL2G_02057	NFIA_020930	Afu1g03740		metallo	PF02225.16| PA; PF04389.1| Peptidase_M28; PF04253.9| TFR_dimer;PB003380	Putative signal sequence processing protein with a predicted role in targeting proteins to the endoplasmic reticulum
A. niger ATCC 1015	54156	AN4192.5	54156	AO090009000345	ATEG_03040	AFL2G_10334	NFIA_018820	Afu1g05900		ubiquitin	PF12895.1| Apc3; PF03704.11| BTAD; PF00226.25| DnaJ; PF00515.22| TPR_1; PF07719.11| TPR_2;PB018843	Peptidase_M48
A. niger ATCC 1015	54208	AN4236.5	54208	AO090001000434	ATEG_02984	AFL2G_09079	NFIA_018540	Afu1g06170		serine	PF00004.23| AAA; PF07728.8| AAA_5; PF05496.6| RuvB_N;PB005801	Putative aspartic endopeptidase
A. niger ATCC 1015	57091	AN4401,5	57091	AO090023000896	ATEG_05543	AFL2G_04710	NFIA_093940	Afu4g06900		amino	PF00733.15| Asn_synthase; PF00310.1| GATase_2; ;PB011735	Pyridoxal-phosphate dependent enzyme
A. niger ATCC 1015	54630	AN4404.5	54630	-	ATEG_05540	AFL2G_04707	NFIA_109310	Afu4g06930		metallo	PF00557.1| Peptidase_M24;PB005403	Ulp1 protease, putative
A. niger ATCC 1015	54609	AN4449.5	54609	AO090023000831	ATEG_05465	AFL2G_04644	NFIA_108800	Afu4g07420		serine	PF00227.1| Proteasome;	Ubiquitin-activating enzyme E1
A. niger ATCC 1015	44214	AN4458.5	44214	AO090023000823	ATEG_05451	AFL2G_04635	NFIA_108690	Afu4g07520		cysteine	PF00443.23| UCH; PF02148.13| zf-UBP; ;	ubiquitin carboxyl-terminal hydrolase, putative
A. niger ATCC 1015	48329	AN4494.5	48329	AO090120000249	ATEG_09555	AFL2G_08264	NFIA_035730	Afu2g03380		serine	PF00238.13| Ribosomal_L14;PB000322	mitochondrial inner membrane AAA protease Yta12, putative
A. niger ATCC 1015	53231	AN4557.5	53231	AO090026000613	ATEG_06909	AFL2G_06686	NFIA_035080	Afu2g02680		metallo	PF00004.23| AAA; PF07728.8| AAA_5; PF06480.9| FtsH_ext; PF01434.12| Peptidase_M41; ;PB018691	no gene product annotation provided
A. niger ATCC 1015	53945	-	53945	-	ATEG_09096	-	NFIA_002320	Afu3g01350		amino	PF00561.1| Abhydrolase_1; PF08386.4| Abhydrolase_4; PF12697.1| Abhydrolase_6;PB017348	proteasome subunit alpha type
A. niger ATCC 1015	56049	AN4775.5	56049	AO090020000338	ATEG_08757	AFL2G_10968	NFIA_070640	Afu3g06610		ubiquitin	PF01399.21| PCI;PB019621	snRNP assembly factor
A. niger ATCC 1015	39420	AN4784.5	39420	AO090020000326	ATEG_08749	AFL2G_10979	NFIA_070540	Afu3g06710		cysteine	PF10275.3| Peptidase_C65;PB005027	Metal-dependent proteases with possible chaperone activity
A. niger ATCC 1015	55578	AN4869.5	55578	AO090003000682	ATEG_04662	AFL2G_02326	NFIA_066000	Afu3g11300		serine	PF00227.1| Proteasome; PF10584.3| Proteasome_A_N; ;	unnamed protein product
A. niger ATCC 1015	47023	AN4870.5	47023	AO090003000681	ATEG_04661	AFL2G_02327	NFIA_066010	Afu3g11290		amino	PB018550	Pro-kumamolisin, activation domain; pfam09286
A. niger ATCC 1015	206944	AN4872.5	206944	AO090003000679	ATEG_04659	AFL2G_02329	NFIA_066030	Afu3g11260		ubiquitin	PF11976.2| Rad60-SLD; PF01599.13| Ribosomal_S27; PF00240.17| ubiquitin;	26S protease regulatory subunit 6B-like protein
A. niger ATCC 1015	37006	AN4925.5	37006	AO090003000609	ATEG_04594	AFL2G_02390	NFIA_066640	Afu3g10650		metallo	PF02225.16| PA; PF04389.1| Peptidase_M28; PF04253.9| TFR_dimer;PB002129	Peptidase dimerization domain
A. niger ATCC 1015	54419	-	54419	AO090010000375	-	AFL2G_11552	-	-		amino	PF00144.18| Beta-lactamase; PF07930.6| DAP_B; PF07932.6| DAP_C;	Type 1 glutamine amidotransferase (GATase1)-
A. niger ATCC 1015	209239	AN5121.5	209239	AO090012001005	ATEG_10204	AFL2G_03865	NFIA_017210	Afu1g07540		serine	PF01398.15| Mov34;PB019274	Peptidase S8 family domain in Kp43 proteases; cd04842
A. niger ATCC 1015	209252	AN5131.5	209252	AO090012000997	ATEG_10180	AFL2G_03858	NFIA_017280	Afu1g07470		ubiquitin	PF04110.7| APG12; PF02991.10| Atg8; ;	Vacuolar sorting protein 39 domain 1
A. niger ATCC 1015	180715	AN5186.5	180715	AO090012000968	ATEG_02647	AFL2G_03832	NFIA_017560	Afu1g07160		cysteine	PF00443.23| UCH;PB014025	Endonuclease
A. niger ATCC 1015	55675	AN5351.5	55675	AO090103000399	ATEG_00924	AFL2G_12005	NFIA_060010	Afu6g14130		ubiquitin	PF00179.1| UQ_con;	beta tubulin | PASA_update:single gene model update incorporated PASA_asmbls:[pasa:asmbl_6317,status:13]
A. niger ATCC 1015	47332	AN5495.5	47332	AO090003000442	ATEG_03351	AFL2G_02547	NFIA_059090	Afu6g13170		ubiquitin	PF00179.1| UQ_con;PB004567	Ubiquitin-activating enzyme E1
A. niger ATCC 1015	214410	AN5588.5	214410	AO090003001068	ATEG_03927	AFL2G_01968	NFIA_104670	Afu4g11530		metallo	PF00004.23| AAA; PF07728.8| AAA_5; PF01434.12| Peptidase_M41;PB018691	Peptidase dimerization domain; cl09126
A. niger ATCC 1015	204783	AN5619.5	204783	AO090003001107	ATEG_03965	AFL2G_01932	NFIA_105070	Afu4g11150		metallo	PF00200.17| Disintegrin;PB018867	Type 1 glutamine amidotransferase (GATase1)-like
A. niger ATCC 1015	57355	AN5632.5	57355	AO090003001118	ATEG_03976	AFL2G_01921	NFIA_104950	Afu4g11000		ubiquitin	PF03357.15| Snf7;PB016785	conserved hypothetical protein
A. niger ATCC 1015	187673	AN5712.5	187673	AO090001000470	ATEG_02951	AFL2G_09116	NFIA_017980	Afu1g06700		cysteine	PF00656.1| Peptidase_C14;	Alcohol dehydrogenase
A. niger ATCC 1015	54260	AN5784.5	54260	AO090003000015	ATEG_07414	AFL2G_02924	NFIA_052080	Afu6g06440		threonine	PF00227.1| Proteasome;	Glycerol-3-phosphate dehydrogenase (NAD(+));
A. niger ATCC 1015	211731	AN5810.5	211731	AO090011000942	ATEG_06859	AFL2G_05646	NFIA_083240	Afu2g07500		amino	PF05195.10| AMP_N; PF00557.1| Peptidase_M24; ;	Peptidase_C19
A. niger ATCC 1015	202191	AN5812.5	202191	AO090011000940	ATEG_06861	AFL2G_05644	NFIA_083260	-		metallo	PF09127.5| Leuk-A4-hydro_C; PF01433.1| Peptidase_M1; ;PB015276	eukaryotic translation initiation factor eIF-4A subunit, putative
A. niger ATCC 1015	186696	AN5816.5	186696	AO090011000936	-	-	NFIA_083300	Afu2g07560		metallo	PF09768.1| Peptidase_M76;	Peptidase family T4
A. niger ATCC 1015	36822	AN5872.5	36822	AO090026000504	ATEG_01437	AFL2G_06777	NFIA_086680	Afu2g11440		threonine	PF00227.1| Proteasome;	S. cerevisiae ortholog RPT1 has role in proteasome regulatory particle assembly, ubiquitin-dependent protein catabolic process, positive regulation of protein catabolic process
A. niger ATCC 1015	174930	AN5961.5	174930	AO090701000191	ATEG_01524	AFL2G_05341	NFIA_085850	Afu2g10470		ubiquitin	PF02190.10| LON; PF00097.19| zf-C3HC4; ;PB013905	Microsomal signal peptidase 25 kDa subunit (SPC25)
A. niger ATCC 1015	202050	AN6073.5	202050	AO090011000790	ATEG_09868	AFL2G_05507	NFIA_084620	Afu2g09090		serine	PF01145.19| Band_7;PB016184	conserved hypothetical protein
A. niger ATCC 1015	206674	AN6193.5	206674	AO090026000472	ATEG_01112	AFL2G_06806	NFIA_086980	Afu2g11740		serine	PF00004.23| AAA; PF07724.8| AAA_2; PF07728.8| AAA_5; PF08298.5| AAA_PrkA; PF02190.10| LON; PF05362.1| Lon_C; PF05496.6| RuvB_N;PB013609	Peptidases_S53
A. niger ATCC 1015	36700	AN6263.5	36700	AO090026000342	ATEG_01255	AFL2G_06917	NFIA_088100	Afu2g12920		ubiquitin	PF00004.23| AAA; PF05496.6| RuvB_N; ;PB019647	X-Pro dipeptidyl-peptidase (S15 family); pfam02129
A. niger ATCC 1015	206469	AN6275.5	206469	AO090026000362	ATEG_01225	AFL2G_06897	NFIA_087710	Afu2g12570		unnamed protein product	PB008957	Peptidase_S10 (Serine carboxypeptidase)
A. niger ATCC 1015	52215	AN6360.5	52215	AO090026000134	ATEG_01401	AFL2G_07109	NFIA_089290	Afu2g14100		serine / threonine	PF04108.6| APG17;PB006597	peptidase, M28 family, putative
A. niger ATCC 1015	52058	AN6399.5	52058	AO090005000599	ATEG_07737	AFL2G_00595	-	-		cysteine	PF00112.17| Peptidase_C1; PF03051.1| Peptidase_C1_2; ;PB004761	Aminopeptidase P
A. niger ATCC 1015	182447	AN6438.5	182447	AO090023000602	ATEG_05269	AFL2G_04433	NFIA_106690	Afu4g09320		serine / threonine	PF00004.23| AAA; PF00023.24| Ank; PF12796.1| Ank_2; PF05729.6| NACHT; ;PB019814	extracellular serine carboxypeptidase
A. niger ATCC 1015	170877	AN6462.5	170877	AO090023000409	ATEG_04994	AFL2G_04258	NFIA_057320	Afu6g11660		Arachidonoyl-serotonin	PF07687.8| M20_dimer; PF01546.22| Peptidase_M20; ;PB017848	Eukaryotic aspartyl protease; pfam00026
A. niger ATCC 1015	200428	AN6505.5	200428	AO090701000021	ATEG_05660	AFL2G_05678	NFIA_051720	Afu6g05150		serine / threonine	PF02239.10| Cytochrom_D1; PF11715.2| Nup160; PF08581.4| Tup_N; PF00400.26| WD40; ;PB019337	Ubiquitin-conjugating enzyme E2
A. niger ATCC 1015	211108	AN6528.5	211108	AO090701000050	ATEG_06959	AFL2G_05704	NFIA_051440	Afu6g04890		amino	PF02517.10| Abi;	Multidrug resistance protein 4
A. niger ATCC 1015	53400	AN6569.5	53400	AO090701000097	ATEG_07003	AFL2G_05744	NFIA_051040	Afu6g04510		metallo	PF00814.19| Peptidase_M22;	L-Asparaginase
A. niger ATCC 1015	134125	AN6640.5	134125	AO090009000593	ATEG_07098	AFL2G_10130	NFIA_050230	Afu6g03710		Arachidonoyl-serotonin	PF07687.8| M20_dimer; PF01546.22| Peptidase_M20; ;PB001482	Microsomal signal peptidase 25 kDa subunit (SPC25)
A. niger ATCC 1015	38982	AN6718.5	38982	AO090038000497	-	AFL2G_07834	NFIA_026990	-		ubiquitin	PF00004.23| AAA, PB014970;PB014970	Conserved hypothetical protein
A. niger ATCC 1015	56252	AN6726.5	56252	AO090005000451	ATEG_06347	AFL2G_00441	NFIA_027110	Afu7g05870		threonine	PF00227.1| Proteasome; PF10584.3| Proteasome_A_N; ;	20S proteasome, alpha and beta subunits
A. niger ATCC 1015	210782	AN6796.5	210782	AO090012000695	ATEG_09753	AFL2G_03570	NFIA_040680	Afu5g01430		cysteine	PF01965.1| DJ-1_PfpI;	Aminopeptidase N
A. niger ATCC 1015	118837	AN6803.5	118837	AO090701000541	ATEG_09957	AFL2G_06162	NFIA_113170	Afu7g00550		tryptophan-aspartic	PF10647.3| Gmad1; PF05729.6| NACHT; PF07676.6| PD40; PF10584.3| Proteasome_A_N; PF00400.26| WD40;PB019334	Ubiquitin C-terminal hydrolase (HAUSP), putative
A. niger ATCC 1015	49445	AN6841.5	49445	AO090120000410	-	-	NFIA_074350	Afu5g12820		serine	PF00717.17| Peptidase_S24; PF10502.3| Peptidase_S26; ;PB004533	Insulinase (Peptidase family M16); pfam00675
A. niger ATCC 1015	211232	AN6915.5	211232	-	ATEG_06145	AFL2G_08496	NFIA_073390	Afu5g13640		serine	PF05903.8| DUF862; PF08324.5| PUL; PF00085.14| Thioredoxin;	Signal peptidase subunit; cl04601
A. niger ATCC 1015	53717	AN6988.5	53717	AO090206000022	ATEG_02758	AFL2G_12452	NFIA_028690	Afu4g04660		serine	PF00004.23| AAA; PF07724.8| AAA_2; PF07728.8| AAA_5; PF05496.6| RuvB_N; ;PB007134	conserved hypothetical protein
A. niger ATCC 1015	205183	AN7254.5	205183	AO090102000107	ATEG_10033	AFL2G_09558	NFIA_092420	Afu2g17110		ubiquitin	PF00004.23| AAA; PF07724.8| AAA_2; PF07728.8| AAA_5; PF01637.12| Arch_ATPase; PF00308.12| Bac_DnaA; PF02933.11| CDC48_2; PF02359.12| CDC48_N; PF05673.7| DUF815; PF01695.11| IstB_IS21; PF06745.7| KaiC; PF01078.15| Mg_chelatase; PF05729.6| NACHT; PF01057.11| Parvo_NS1; PF02562.10| PhoH; ;PB018691	aminopeptidase Y, putative
A. niger ATCC 1015	182049	AN7338.5	182049	AO090102000209	ATEG_02292	AFL2G_09646	NFIA_091730	Afu2g16470		ubiquitin	PF00179.1| UQ_con;PB007325	Peptidase_M24
A. niger ATCC 1015	41587	AN7363.5	41587	-	ATEG_01736	-	-	-		serine	PF00082.16| Peptidase_S8;	Type 1 glutamine amidotransferase (GATase1)-
A. niger ATCC 1015	178113	AN7529.5	178113	AO090001000612	ATEG_06694	AFL2G_09257	NFIA_055270	Afu6g09600		metallo	PF07687.8| M20_dimer; PF01546.22| Peptidase_M20; ;PB017848	Peptidase dimerization domain; cl09126
A. niger ATCC 1015	182851	AN7558.5	182851	AO090012000398	ATEG_07827	AFL2G_03303	NFIA_090100	Afu2g14870		amino	PB015677	Pro-kumamolisin, activation domain; pfam09286											TableS1Listofproteasesfoundin7species
A. niger ATCC 1015	200642	AN7579.5	200642	AO090012000427	ATEG_07860	AFL2G_03333	NFIA_090320	Afu2g15070		metallo	PF04056.8| Ssl1;PB016734	proteasome subunit alpha type
A. niger ATCC 1015	212593	AN7591.5	212593	AO090012000289	ATEG_07889	AFL2G_03208	NFIA_090600	Afu2g15370		serine / threonine	PF11700.2| ATG22;	ubiquitin carboxyl-terminal hydrolase 6
A. niger ATCC 1015	119986	AN7695.5	119986	AO090701000767	ATEG_08222	AFL2G_06341	NFIA_034020	Afu2g01700		serine / threonine	PF00069.19| Pkinase; PF07714.1| Pkinase_Tyr; PF08587.5| UBA_2;PB007407	Urease gamma-subunit
A. niger ATCC 1015	130645	-	130645	-	-	-	-	-		serine / threonine	PF00930.15| DPPIV_N; PF07676.6| PD40; PB016005;PB016005	ATPases associated with a variety of cellular Activities
A. niger ATCC 1015	131499	-	131499	-	ATEG_03952	-	NFIA_065900	Afu3g11400		aspartic	PF02129.1| Peptidase_S15; PF08530.4| PepX_C; ;	Vacuolar sorting protein 39 domain 1
A. niger ATCC 1015	37320	AN8016.5	37320	AO090102000353	ATEG_09206	AFL2G_09771	NFIA_039670	Afu5g03410		trypsin-like serine protease	PF00270.23| DEAD; PF00271.25| Helicase_C; ;PB003724	intermembrane space AAA protease IAP-1
A. niger ATCC 1015	41311	AN8044.5	41311	AO090003001317	ATEG_09820	AFL2G_01751	NFIA_040110	Afu5g02010		metallo	PF00675.14| Peptidase_M16; PF05193.15| Peptidase_M16_C; ;PB017369	Putative bleomycin hydrolase
A. niger ATCC 1015	212363	AN8262.5	212363	-	ATEG_08001	AFL2G_09988	NFIA_037990	Afu5g04130		serine / threonine	PF00069.19| Pkinase; PF07714.1| Pkinase_Tyr; ;PB019811	Phosphoglycerate_kinase
A. niger ATCC 1015	188662	AN8268.5	188662	AO090102000619	ATEG_07997	AFL2G_09992	NFIA_037940	Afu5g04160		ubiquitin / cystein	PF02136.14| NTF2; PF00076.16| RRM_1; ;PB014025	Subtilisin-like protease 2, putative
A. niger ATCC 1015	56872	AN8273.5	56872	AO090102000625	ATEG_07992	AFL2G_09997	NFIA_037890	Afu5g04210		metallo endopeptidases	PF00675.14| Peptidase_M16; PF05193.15| Peptidase_M16_C; ;PB016644	Putative zinc finger in N-recognin
A. niger ATCC 1015	44832	AN8476.5	44832	AO090023000358	ATEG_01966	AFL2G_04213	-	-		serine	PF02129.1| Peptidase_S15; PF08530.4| PepX_C; ;	alkaline serine protease (PR1), putative
A. niger ATCC 1015	44868	AN8498.5	44868	AO090102000053	ATEG_09096	AFL2G_04944	NFIA_002320	Afu3g01350		amino	PF00561.1| Abhydrolase_1; PF08386.4| Abhydrolase_4; ;PB018321	Arginine-tRNA-protein transferase
A. niger ATCC 1015	210141	AN8681.5	210141	AO090120000100	ATEG_07236	AFL2G_08132	NFIA_048360	Afu6g02150		serine	PF06550.5| DUF1119; PF04258.7| Peptidase_A22B; ;PB019318	Multidrug/pheromone exporter, ABC superfamily | PASA_update:no change
A. niger ATCC 1015	56675	AN8702.5	56675	AO090120000129	ATEG_07210	AFL2G_08160	NFIA_048680	Afu6g02420		ubiquitin	PF00179.1| UQ_con;	Metallo-dependent_hydrolases
A. niger ATCC 1015	40078	AN8780.5	40078	AO090005000272	ATEG_06448	AFL2G_00277	NFIA_026430	Afu7g05240		metallo	PF00814.19| Peptidase_M22;	Ortholog of S. cerevisiae YBR074W
A. niger ATCC 1015	56235	AN8783.5	56235	AO090005000276	ATEG_06440	AFL2G_00280	NFIA_077600	Afu5g09710		cysteine	PF03568.1| Peptidase_C50;PB016718	Peptidase dimerization domain
A. niger ATCC 1015	214094	AN8836.5	214094	AO090009000674	ATEG_09444	AFL2G_10061	NFIA_037230	Afu5g05900		serine	PF00786.22| PBD; PF00169.23| PH; PF00069.19| Pkinase; PF07714.1| Pkinase_Tyr; ;PB013404	Transcription-associated recombination protein
A. niger ATCC 1015	128800	AN8957.5	128800	AO090010000626	ATEG_01929	AFL2G_11770	NFIA_079150	Afu5g08150		unnarmicin A, C	PF00664.17| ABC_membrane; PF00005.21| ABC_tran; PF00437.14| GSPII_E; PF02463.13| SMC_N; ;PB019283	Ubiquitin-conjugating enzyme E2
A. niger ATCC 1015	212928	AN9342.5	212928	AO090102000337	ATEG_09796	AFL2G_09756	NFIA_113040	Afu7g00480		unnarmicin A, C	PF00004.23| AAA; PF07728.8| AAA_5; PF09818.3| ABC_ATPase; PF00664.17| ABC_membrane; PF00005.21| ABC_tran; PF03193.10| DUF258; PF03205.8| MobB; PF02463.13| SMC_N; PF06414.6| Zeta_toxinPF06068.7| TIP49; PF06414.6| Zeta_toxin; ;PB019283	Peptidase_S10 (Serine carboxypeptidase)
A. niger ATCC 1015	54605	AN9434.5	54605	AO090023000814	ATEG_05442	AFL2G_04625	NFIA_108580	Afu4g07610		ubiquitin	PF00675.14| Peptidase_M16; PF05193.15| Peptidase_M16_C; ;PB018744	Peptidase dimerization domain
A. niger ATCC 1015	188704	AN9460.5	188704	AO090102000523	ATEG_08094	AFL2G_09905	NFIA_038910	Afu5g03220		serine	PF04573.6| SPC22;PB012292	Band_7_prohibitin
A. niger ATCC 1015	42424		42424	AO090138000101	-	AFL2G_08779	-	-		cysteine	PF01965.1| DJ-1_PfpI;	Protease inhibitor (Tfs1), putative
A. niger ATCC 1015	133925	-	133925	-	ATEG_03965	-	NFIA_060290	Afu6g14420		metallo	PF01421.1| Reprolysin;PB012962	proteasome regulatory particle subunit (RpnK), putative
A. niger ATCC 1015	134132	-	134132	AO090103000299	-	AFL2G_12094	NFIA_057320	-		metallo	PF07687.8| M20_dimer; PF01546.22| Peptidase_M20; ;PB004198	Ubiquitin fusion degradation protein UFD1
A. niger ATCC 1015	180100	-	180100	-	-	-	-	-		metallo	PF00675.14| Peptidase_M16; PF05193.15| Peptidase_M16_C; ;PB008914	proteasome component Pre2, putative
A. niger ATCC 1015	188116	-	188116	-	ATEG_06608	-	-	-		amino	PF00561.1| Abhydrolase_1; PF08386.4| Abhydrolase_4; PF12697.1| Abhydrolase_6;PB017348	ATP-dependent RNA helicase dbp6
A. niger ATCC 1015	190197	-	190197	AO090020000706	-	AFL2G_10649	-	-		amino	PF02230.10| Abhydrolase_2; PF08386.4| Abhydrolase_4; PF12695.1| Abhydrolase_5; PF12697.1| Abhydrolase_6; PF08840.5| BAAT_C; PF01738.1| DLH; PF02129.1| Peptidase_S15; PF00326.1| Peptidase_S9; ;PB004753	Carboxypeptidase activity and has role in nitrogen compound metabolic process, proteolysis
A. niger ATCC 1015	190815	-	190815	AO090012000683	-	AFL2G_03558	-	-		serine	PF12697.1| Abhydrolase_6; PF02129.1| Peptidase_S15; PF08530.4| PepX_C;	pheromone processing endoprotease Kex2
A. niger ATCC 1015	193702	-	193702	AO090003001465	ATEG_07563	AFL2G_01621	-	-		serine	PF02129.1| Peptidase_S15; PF08530.4| PepX_C; ;	proteasome subunit alpha type-2
A. niger ATCC 1015	206384	-	206384	AO090009000228	ATEG_03227	AFL2G_10434	NFIA_049620	Afu6g03260		aspartic	PF00026.17| Asp;PB019198	Peptidase dimerization domain
A. niger ATCC 1015	212641	-	212641	-	ATEG_09875	-	NFIA_084570	-		amino	PF12695.1| Abhydrolase_5; PF12697.1| Abhydrolase_6; PF02129.1| Peptidase_S15; PF00326.1| Peptidase_S9; PB008388;PB008388	S. cerevisiae ortholog ATP23 has role in protein processing, protein complex assembly and localizes to mitochondrial intermembrane space, mitochondrial inner membrane
A. niger ATCC 1015	40484	-	40484	AO090005000457	ATEG_06341	AFL2G_00447	NFIA_027170	Afu7g05930		metallo	PF01432.14| Peptidase_M3; PB006167;PB006167	Ubiquitin-conjugating enzyme E2
A. niger ATCC 1015	40923	-	40923	AO090701000679	-	AFL2G_06273	-	-		serine	PF00082.16| Peptidase_S8;	Ubiquitin-activating enzyme E1
A. oryzae Rib 40	AO090001000042	-	-	AO090001000042	ATEG_03473	AFL2G_07287	NFIA_055340	Afu6g09650		metallo	PF01244.15| Peptidase_M19;PB013449	Armadillo/beta-catenin-like repeats
A. oryzae Rib 40	AO090001000108	-	-	AO090001000108	-	AFL2G_07343	-	-		metallo	PF07687.8| M20_dimer; PF01546.22| Peptidase_M20; ;PB017848	unnamed protein product
A. oryzae Rib 40	AO090001000118	-	-	AO090001000118	ATEG_06890	AFL2G_07358	NFIA_108080	Afu4g08120		serine	PF01161.14| PBP;	Ras-like GTPase superfamily
A. oryzae Rib 40	AO090003000131	-	-	AO090003000131	-	AFL2G_02824	-	-		unnarmicin A, C	PF09818.3| ABC_ATPase; PF00664.17| ABC_membrane; PF00005.21| ABC_tran; PF03193.10| DUF258; PF02463.13| SMC_N;PB019410	26S proteasome regulatory complex component
A. oryzae Rib 40	AO090005001597	-	-	AO090005001597	-	-	-	-		aspartic	PF00385.18| Chromo; PF00665.20| rve; PF00078.21| RVT_1;PB019261	mitochondrial inner membrane AAA protease Yta12, putative
A. oryzae Rib 40	AO090010000291	-	-	AO090010000291	-	-	-	-		serine / threonine	PF02239.10| Cytochrom_D1; PF07676.6| PD40; PF00400.26| WD40;PB019847	Microsomal signal peptidase 12 kDa subunit (SPC12);
A. oryzae Rib 40	AO090010000540	-	-	AO090010000540	ATEG_07569	AFL2G_11698	NFIA_077360	Afu5g09920		metallo	PF07687.8| M20_dimer; PF01546.22| Peptidase_M20; PF04389.1| Peptidase_M28;	Peptidase family M49; pfam03571
A. oryzae Rib 40	AO090011000114	-	-	AO090011000114	-	AFL2G_04910	NFIA_095130	-		unnarmicin A, C	PF09818.3| ABC_ATPase; PF00664.17| ABC_membrane; PF00005.21| ABC_tran; PF03193.10| DUF258; PF02463.13| SMC_N;PB019410	proteasome regulatory particle subunit Rpt5, putative
A. oryzae Rib 40	AO090020000215	-	-	AO090020000215	-	AFL2G_11078	-	-		tyrosin kinase	PF00005.21| ABC_tran;PB019283	Tripeptidyl peptidase SED3
A. oryzae Rib 40	AO090023000540	-	-	AO090023000540	ATEG_05010	AFL2G_04380	-	-		metallo	PF01244.15| Peptidase_M19;	Vacuole effluxer Atg22 like; pfam11700
A. oryzae Rib 40	AO090026000158	-	-	AO090026000158	-	AFL2G_07083	-	-		metallo	PF01432.14| Peptidase_M3;PB014518	cell division control protein Cdc48
A. oryzae Rib 40	AO090026000246	-	-	AO090026000246	-	AFL2G_07004	-	-		aspartic	PF12695.1| Abhydrolase_5; PF12697.1| Abhydrolase_6; PF02129.1| Peptidase_S15; PF08530.4| PepX_C; ;	ATP-dependent protease (CrgA), putative
A. oryzae Rib 40	AO090113000027	-	-	AO090113000027	-	AFL2G_08518	-	-		serine	PF03572.1| Peptidase_S41;	similar to GliJ
A. oryzae Rib 40	AO090166000043	-	-	AO090166000043	-	-	-	-		tyrosin kinase	PF02239.10| Cytochrom_D1; PF06869.6| DUF1258; PF07865.5| DUF1652; PF08662.5| eIF2A; PF07676.6| PD40; PF10584.3| Proteasome_A_N; PF03259.11| Robl_LC7; PF09142.5| TruB_C; PF00400.26| WD40;PB019334	Peptidase dimerization domain
A. oryzae Rib 40	AO090166000075	-	-	AO090166000075	-	AFL2G_09427	-	-		metallo	PF07687.8| M20_dimer; PF01546.22| Peptidase_M20; ;	Esterase_lipase (Dipeptidyl aminopeptidases / acylaminoacyl-peptidases)
A. oryzae Rib 40	AO090701000564	-	-	AO090701000564	-	AFL2G_06181	-	-		serine	PF12697.1| Abhydrolase_6; PF02129.1| Peptidase_S15; PF08530.4| PepX_C;PB013466	ubiquitin
A. oryzae Rib 40	AO090120000316	AN0106.5	51653	AO090120000316	ATEG_02078	AFL2G_08321	NFIA_075320	Afu5g11970		cysteine	PF00130.16| C1_1; PF02185.10| HR1; PF00069.19| Pkinase; PF00433.18| Pkinase_C; PF07714.1| Pkinase_Tyr;PB019269	Caseinolytic protease (ClpP)
A. oryzae Rib 40	AO090120000293	AN0122.5	56770	AO090120000293	ATEG_02095	AFL2G_08300	NFIA_075530	Afu5g11750		serine	PF00004.23| AAA; PF07724.8| AAA_2; PF07726.5| AAA_3; PF07728.8| AAA_5; PF02190.10| LON; PF05362.1| Lon_C; PF06068.7| TIP49;PB013609	Peptidase_S10 (Serine carboxypeptidase)
A. oryzae Rib 40	AO090026000671	AN0139.5	187609	AO090026000671	ATEG_02114	AFL2G_06635	NFIA_075700	Afu5g11570		amino	PF01112.12| Asparaginase_2;	AAA family ATPase, CDC48 subfamily
A. oryzae Rib 40	AO090020000516	AN0226.5	137122	AO090020000516	ATEG_06547	AFL2G_10814	NFIA_078130	Afu5g09200		amino	PF00179.1| UQ_con;PB010258	20S proteasome, alpha and beta subunits
A. oryzae Rib 40	AO090005000756	AN0256.5	138984	AO090005000756	ATEG_02548	AFL2G_00738	NFIA_021200	Afu1g03450		cysteine	PF01067.16| Calpain_III; PF04212.12| MIT; PF00648.1| Peptidase_C2;	Ulp1 protease family protein
A. oryzae Rib 40	AO090005000760	AN0261.5	55422	AO090005000760	ATEG_02543	AFL2G_00743	NFIA_021250	Afu1g03400		ubiquitin	PF00626.16| Gelsolin; PF08033.6| Sec23_BS; PF04815.9| Sec23_helical; PF04811.9| Sec23_trunk; PF04810.9| zf-Sec23_Sec24;PB012048	S. cerevisiae ortholog YTA7 has role in positive regulation of gene-specific transcription from RNA polymerase II promoter, positive regulation of isoprenoid metabolic process, cellular protein localization
A. oryzae Rib 40	AO090005000853	AN0329.5	55401	AO090005000853	ATEG_04847	AFL2G_00832	NFIA_022170	Afu1g02430		ubiquitin	PF03152.8| UFD1;PB013730	disintegrin-like metalloprotease, putative
A. oryzae Rib 40	AO090701000328	AN0404.5	-	AO090701000328	ATEG_07489	-	NFIA_005910	Afu3g03670		unnarmicin A, C	PF00664.17| ABC_membrane; PF00005.21| ABC_tran; PF03193.10| DUF258; PF02463.13| SMC_N; ;PB019283	Ubiquitin-conjugating enzyme E2
A. oryzae Rib 40	AO090003000871	AN0434.5	170577	AO090003000871	ATEG_03744	AFL2G_02149	NFIA_020230	Afu1g04520		ubiquitin	PF01399.21| PCI;PB017798	Ubiquitin-conjugating enzyme E2
A. oryzae Rib 40	AO090012000528	AN0687.5	207954	AO090012000528	ATEG_00551	AFL2G_03425	NFIA_012010	Afu1g13490		ubiquitin	PF01564.11| Spermine_synth;	Nucleoside-diphosphate-sugar epimerase
A. oryzae Rib 40	AO090012000435	AN0746.5	55278	AO090012000435	ATEG_00624	AFL2G_03342	NFIA_011210	Afu1g14210		trypsin-like serine protease	PF01073.13| 3Beta_HSD; PF00106.19| adh_short; PF01370.15| Epimerase; PF07993.6| NAD_binding_4; PF04321.11| RmlD_sub_bind;PB014496	Putative bleomycin hydrolase
A. oryzae Rib 40	AO090012000436	AN0747.5	205553	AO090012000436	ATEG_00623	AFL2G_03343	NFIA_011220	Afu1g14200		ubiquitin	PF00675.14| Peptidase_M16; PF05193.15| Peptidase_M16_C; ;PB016644	Predicted Zn-dependent peptidases, insulinase-like
A. oryzae Rib 40	AO090005001240	AN0832.5	205471	AO090005001240	ATEG_00858	AFL2G_01167	NFIA_010500	Afu1g14920		amino	PF05195.10| AMP_N; PF00557.1| Peptidase_M24; ;	Peptidase_C19
A. oryzae Rib 40	AO090005001238	AN0834.5	205468	AO090005001238	ATEG_00856	AFL2G_01165	NFIA_010480	Afu1g14940		ubiquitin	PF00226.25| DnaJ; PF02889.10| Sec63; ;	Imidazolonepropionase and related amidohydrolases (Metallo-dependent hydrolases)
A. oryzae Rib 40	AO090120000394	AN10002.5	56629	AO090120000394	ATEG_02001	AFL2G_08397	NFIA_074540	Afu5g12670		serine	PF00888.16| Cullin; PF10557.3| Cullin_Nedd8; ;PB002703	Band_7_prohibitin
A. oryzae Rib 40	AO090120000290	AN10020.5	42779	AO090120000290	ATEG_02098	AFL2G_08297	NFIA_075560	Afu5g11720		ubiquitin	PF01851.16| PC_rep;PB018111	mitochondrial inner membrane protease subunit Imp2, putative
A. oryzae Rib 40	AO090012000597	AN1019.5	55773	AO090012000597	ATEG_00491	AFL2G_03484	NFIA_012590	Afu1g12960		ubiquitin	PF00888.16| Cullin; PF10557.3| Cullin_Nedd8; ;PB013547	Von Willebrand factor type A (vWA)
A. oryzae Rib 40	AO090011000171	-	43306	AO090011000171	-	-	-	Afu3g01280		amino	PF12695.1| Abhydrolase_5; PF12697.1| Abhydrolase_6; ;	L-Asparaginase
A. oryzae Rib 40	AO090005000697	AN10198.5	-	AO090005000697	ATEG_00094	AFL2G_00688	NFIA_097510	Afu8g04730		ubiquitin	PF12695.1| Abhydrolase_5; PF12697.1| Abhydrolase_6; PF00326.1| Peptidase_S9;PB014411	DnaJ domain protein Psi, putative
A. oryzae Rib 40	AO090012000595	AN1021.5	208023	AO090012000595	ATEG_00493	AFL2G_03482	NFIA_012570	Afu1g12980		amino	PB012450	Unnamed protein product
A. oryzae Rib 40	AO090012000248	AN10266.5	210285	AO090012000248	ATEG_02451	AFL2G_03168	NFIA_091000	Afu2g15760		ubiquitin	PF00899.15| ThiF; PF02134.15| UBACT; PF09358.4| UBA_e1_C; PF10585.1| UBA_e1_thiolCys; ;PB018189	ubiquitin
A. oryzae Rib 40	AO090701000588	AN10324.5	50129	AO090701000588	ATEG_03504	-	NFIA_062830	Afu3g14430		ubiquitin	PF00179.1| UQ_con;	PCI domain
A. oryzae Rib 40	AO090005001109	AN10333.5	129033	AO090005001109	ATEG_05203	AFL2G_01055	NFIA_032510	Afu2g00350		serine / threonine	PF07687.8| M20_dimer; PF00291.19| PALP; PF01546.22| Peptidase_M20;	Hypothetical protein; Provisional
A. oryzae Rib 40	AO090020000084	AN10337.5	199601	AO090020000084	ATEG_08859	AFL2G_11193	NFIA_071140	Afu3g06110		threonine	PF01399.21| PCI; PF08375.5| Rpn3_C; ;PB007406	Arginine-tRNA-protein transferase
A. oryzae Rib 40	AO090005001447	AN10351.5	52421	AO090005001447	ATEG_01639	AFL2G_01349	NFIA_068830	Afu3g08290		metallo	PF02127.9| Peptidase_M18;	Methionine aminopeptidase; Provisional
A. oryzae Rib 40	AO090012000080	-	43768	AO090012000080	-	AFL2G_03015	-	-		metallo	PF07687.8| M20_dimer;PB004198	Rhomboid
A. oryzae Rib 40	AO090012000838	AN10354.5	36513	AO090012000838	ATEG_04109	AFL2G_03702	NFIA_064460	Afu3g12840		serine	PF00717.17| Peptidase_S24;	proteasome subunit alpha type-2
A. oryzae Rib 40	AO090005000150	AN10456.5	-	AO090005000150	ATEG_04350	AFL2G_00171	NFIA_025570	Afu7g04610		cysteine	PF02902.13| Peptidase_C48;	Unnamed protein product (Snf7)
A. oryzae Rib 40	AO090012000714	AN1049.5	176775	AO090012000714	ATEG_00455	AFL2G_03589	NFIA_012910	Afu1g12640		metallo	PF01863.11| DUF45; PF08325.4| WLM; ;PB018511	aminopeptidase, putative
A. oryzae Rib 40	AO090003000135	AN10513.5	199208	AO090003000135	ATEG_05858	AFL2G_02821	NFIA_053670	Afu6g07970		cysteine	PF00648.1| Peptidase_C2;PB015368	Zn-dependent oligopeptidases
A. oryzae Rib 40	AO090001000417	AN10519.5	54201	AO090001000417	ATEG_03003	AFL2G_09069	NFIA_018400	Afu1g06310		ubiquitin	PF01399.21| PCI;PB011903	DnaJ domain protein Psi, putative
A. oryzae Rib 40	AO090009000488	AN10522.5	187339	AO090009000488	ATEG_03029	AFL2G_10212	NFIA_018750	Afu1g05960		metallo	PF04389.1| Peptidase_M28;PB014095	Ortholog of S. cerevisiae YBR074W
A. oryzae Rib 40	AO090023000981	AN10545.5		AO090023000981	ATEG_06810	AFL2G_04786	NFIA_110010	Afu4g06130		metallo	PB013878	protease S8 tripeptidyl peptidase I (cln2)
A. oryzae Rib 40	AO090003000016	AN10708.5	43045	AO090003000016	ATEG_07416	AFL2G_02922	NFIA_052100	Afu6g06450		threonine	PF00227.1| Proteasome;	Predicted acyl esterases
A. oryzae Rib 40	AO090005000443	AN10849.5	128609	AO090005000443	ATEG_06353	AFL2G_00433	NFIA_027030	Afu7g05790		ubiquitin	PF00637.14| Clathrin; PF00780.16| CNH; PF10366.3| Vps39_1; PF10367.3| Vps39_2; ;	dipeptidase
A. oryzae Rib 40	AO090206000028	AN10874.5	-	AO090206000028	ATEG_02754	AFL2G_12447	NFIA_028740	-		ubiquitin	PF00179.1| UQ_con;PB004567	20S proteasome, alpha and beta subunits
A. oryzae Rib 40	AO090102000207	AN10929.5	129525	AO090102000207	ATEG_02291	AFL2G_09644	NFIA_091750	Afu2g16490		serine	PF01694.16| Rhomboid;PB004175	Vacuole effluxer Atg22 like; pfam11700
A. oryzae Rib 40	AO090701000734	AN11004.5	-	AO090701000734	-	AFL2G_06311	NFIA_079130	Afu5g08170		serine / threonine	PF03987.9| Autophagy_act_C; PF10381.3| Autophagy_Cterm; PF03986.7| Autophagy_N;	ubiquitin
A. oryzae Rib 40	AO090102000293	AN11032.5	47113	AO090102000293	ATEG_09180	AFL2G_09715	NFIA_039880	Afu5g02230		serine / threonine	PF00069.19| Pkinase; PF07714.1| Pkinase_Tyr; ;PB003458	Ubiquitin-activating enzyme E1
A. oryzae Rib 40	AO090001000377	AN1104.5	47573	AO090001000377	ATEG_00386	AFL2G_07594	NFIA_013660	Afu1g11870		metallo	PF00675.14| Peptidase_M16; PF05193.15| Peptidase_M16_C; ;PB016644	Aminopeptidase; Reviewed"
A. oryzae Rib 40	AO090102000599	AN11070.5	50036	AO090102000599	ATEG_08013	AFL2G_09975	NFIA_038130	Afu5g03990		metallo	PF02127.9| Peptidase_M18;	proteasome component Pre2, putative
A. oryzae Rib 40	AO090023000816	AN11231.5	50547	AO090023000816	ATEG_05444	AFL2G_04628	NFIA_108610	Afu4g07590		metallo	PF01435.12| Peptidase_M48;PB005136	P-loop containing Nucleoside Triphosphate Hydrolases; cl09099
A. oryzae Rib 40	AO090038000317	AN1182.5	208263	AO090038000317	ATEG_00287	AFL2G_07674	NFIA_014730	Afu1g10910		serine (benzamidine)	PF10644.3| Misat_Myo_SegII; PF00091.19| Tubulin; PF03953.11| Tubulin_C;PB000081	Peptidase_C78
A. oryzae Rib 40	AO090003000931	AN1184.5	45764	AO090003000931	ATEG_07168	AFL2G_07415	-	-		metallo	PF00155.15| Aminotran_1_2;PB017636	S. cerevisiae ortholog RPN1 has protein binding, bridging and localizes to nucleus, endoplasmic reticulum, proteasome regulatory particle, base subcomplex, proteasome storage granule
A. oryzae Rib 40	AO090038000542	AN12258.5	43655	AO090038000542	ATEG_01805	AFL2G_07872	NFIA_043610	Afu4g01580		ubiquitin	PF00023.24| Ank; PF12796.1| Ank_2; ;PB017511	Trypsin-like serine protease, putative
A. oryzae Rib 40	AO090102000527	AN12427.5	212470	AO090102000527	ATEG_08092	AFL2G_09908	NFIA_038880	Afu5g03250		ubiquitin	PF00917.20| MATH; PF00443.23| UCH; PF12436.2| USP7;PB014828	beta tubulin | PASA_update:single gene model update incorporated PASA_asmbls:[pasa:asmbl_6317,status:13]
A. oryzae Rib 40	AO090012000865	AN1287.5	208385	AO090012000865	ATEG_04198	AFL2G_03728	NFIA_015840	Afu1g09780		serine	PF01145.19| Band_7;PB019919	26S protease regulatory subunit 6B-like protein
A. oryzae Rib 40	AO090012000924	AN1340.5	55885	AO090012000924	ATEG_08572	AFL2G_03787	NFIA_016120	Afu1g09490		serine / threonine	PF00076.16| RRM_1;PB018813	20S proteasome, alpha and beta subunits
A. oryzae Rib 40	AO090005001612	AN1366.5	55895	AO090005001612	ATEG_08545	AFL2G_01501	NFIA_016430	Afu1g09210		ubiquitin	PF00004.23| AAA; PF07724.8| AAA_2; PF07726.5| AAA_3; PF07728.8| AAA_5; PF01695.11| IstB_IS21; PF06745.7| KaiC; PF01078.15| Mg_chelatase; PF05729.6| NACHT; PF02562.10| PhoH; PF03215.9| Rad17; PF00910.16| RNA_helicase; PF05496.6| RuvB_N; PF00158.20| Sigma54_activat; PF01202.16| SKI; ;PB019647	Peptidase dimerization domain (Metal-dependent amidase / aminoacylase / carboxypeptidase)
A. oryzae Rib 40	AO090005000615	AN1525.5	193906	AO090005000615	ATEG_04769	AFL2G_00610	NFIA_098090	Afu8g05340		amino	PF06703.5| SPC25;	unnamed protein product
A. oryzae Rib 40	AO090005000595	AN1539.5	55091	AO090005000595	ATEG_07740	AFL2G_00592	NFIA_098230	Afu8g05500		ubiquitin	PF01399.21| PCI;PB011182	ABC multidrug transporter
A. oryzae Rib 40	AO090023000647	AN1632.5	50444	AO090023000647	ATEG_05311	AFL2G_04476	NFIA_107120	Afu4g09050		serine / threonine	PF12063.2| DUF3543; PF00069.19| Pkinase; PF07714.1| Pkinase_Tyr;PB015508	S. cerevisiae ortholog RPT1 has role in proteasome regulatory particle assembly, ubiquitin-dependent protein catabolic process, positive regulation of protein catabolic process
A. oryzae Rib 40	AO090023000645	AN1638.5	-	AO090023000645	ATEG_05313	AFL2G_04474	NFIA_107140	Afu4g09030		amino	PF01433.1| Peptidase_M1;PB007009	Conserved hypothetical protein
A. oryzae Rib 40	AO090023000708	AN1696.5	188462	AO090023000708	ATEG_05347	AFL2G_04527	NFIA_107650	Afu4g08520		aspartic	PF01757.16| Acyl_transf_3;PB009540	Proteinase, putative
A. oryzae Rib 40	AO090001000574	AN1757.5	178388	AO090001000574	ATEG_06655	AFL2G_09220	NFIA_054620	Afu6g08960		threonine	PF00227.1| Proteasome; PF10584.3| Proteasome_A_N; ;	20S proteasome, alpha and beta subunits
A. oryzae Rib 40	AO090001000593	AN1760.5	199408	AO090001000593	-	AFL2G_09241	NFIA_054850	-		ubiquitin	PF04110.7| APG12;	proteasome component PRE3
A. oryzae Rib 40	AO090001000592	AN1761.5	208917	AO090001000592	ATEG_06674	AFL2G_09240	NFIA_054840	Afu6g09160		ubiquitin	PF00179.1| UQ_con;	Peptidase dimerization domain
A. oryzae Rib 40	AO090003001258	AN1850.5	51112	AO090003001258	ATEG_00766	AFL2G_01803	NFIA_106310	Afu4g09730		metallo	PF01435.12| Peptidase_M48;PB009442	vacuolar carboxypeptidase Cps1, putative
A. oryzae Rib 40	AO090003000166	AN1922.5	55956	AO090003000166	ATEG_05888	AFL2G_02797	NFIA_053430	Afu6g07760		ubiquitin	PF01399.21| PCI; PF10602.3| RPN7; ;	ATPases associated with a variety of cellular activities
A. oryzae Rib 40	AO090003001182	AN2000.5	214265	AO090003001182	ATEG_00694	AFL2G_01863	NFIA_105720	Afu4g10350		ubiquitin	PF11069.2| DUF2870; PF04452.8| Methyltrans_RNA; PF11976.2| Rad60-SLD; PF11470.2| TUG; PF00240.17| ubiquitin;PB019475	mst3-like protein kinase
A. oryzae Rib 40	AO090003001232	AN2052.5	193209	AO090003001232	ATEG_00741	AFL2G_01825	NFIA_106050	Afu4g10000		ubiquitin	PF00664.17| ABC_membrane; PF00005.21| ABC_tran; ;PB019410	Metallo-dependent_hydrolases
A. oryzae Rib 40	AO090003000267	AN2067.5	208780	AO090003000267	ATEG_06035	AFL2G_02712	NFIA_081350	Afu2g04680		serine	PF00786.22| PBD; PF00069.19| Pkinase; PF07714.1| Pkinase_Tyr;PB019097	Amidohydrolase
A. oryzae Rib 40	AO090003000271	AN2072.5	179052	AO090003000271	ATEG_06032	AFL2G_02708	NFIA_081450	Afu2g04720		cysteine	PF00443.23| UCH;PB008276	Ubiquitin fusion degradation protein 2
A. oryzae Rib 40	AO090003000302	AN2092.5	55991	AO090003000302	ATEG_06004	AFL2G_02678	NFIA_081720	Afu2g05000		amino	PF00561.1| Abhydrolase_1; PF12695.1| Abhydrolase_5; PF12697.1| Abhydrolase_6;PB010462	ubiquitin carboxyl-terminal hydrolase 6
A. oryzae Rib 40	AO090003000316	AN2107.5	208826	AO090003000316	ATEG_05983	AFL2G_02662	NFIA_081850	Afu2g05120		metallo	PF00009.21| GTP_EFTU;PB016500	Peptidase dimerization domain
A. oryzae Rib 40	AO090023000169	-	51449	AO090023000169	-	AFL2G_04056	-	-		serine	PF07690.10| MFS_1;PB006765	Ubiquitin-conjugating enzyme E2
A. oryzae Rib 40	AO090012000189	AN2142.5	210321	AO090012000189	ATEG_02335	AFL2G_03119	NFIA_091350	Afu2g16090		serine/threonine	PF00514.17| Arm; PF04826.7| DUF634; PF02985.16| HEAT; PF01749.14| IBB; PF11698.2| V-ATPase_H_C;PB009019	serine/threonine protein kinase (Kcc4), putative
A. oryzae Rib 40	AO090701000280	AN2212.5	57253	AO090701000280	ATEG_09305	AFL2G_05917	NFIA_080220	Afu5g07040		ubiquitin	PF09288.4| UBA_3; PF00179.1| UQ_con; ;	cell division control protein Cdc48
A. oryzae Rib 40	AO090701000279	AN2213.5	213937	AO090701000279	ATEG_09306	AFL2G_05916	NFIA_080210	Afu5g07050		ubiquitin	PF00004.23| AAA; PF07724.8| AAA_2; PF07728.8| AAA_5; PF05673.7| DUF815; ;PB008304	aspergillopepsin, putaitve
A. oryzae Rib 40	AO090701000219	AN2238.5	57261	AO090701000219	ATEG_09344	AFL2G_05863	NFIA_079930	Afu5g07340		ubiquitin	PF00226.25| DnaJ; PF01556.12| DnaJ_C; ;PB006881	Methionine aminopeptidase, type I, putative
A. oryzae Rib 40	AO090009000651	AN2300.5	214066	AO090009000651	ATEG_09424	AFL2G_10080	NFIA_037030	Afu5g06070		unnarmicin A, C	PF00004.23| AAA; PF09818.3| ABC_ATPase; PF00664.17| ABC_membrane; PF00005.21| ABC_tran; PF03193.10| DUF258; PF02463.13| SMC_N; ;PB019538	Aspergillopepsin, putative
A. oryzae Rib 40	AO090001000021	AN2349.5	-	AO090001000021	ATEG_08171	AFL2G_07273	NFIA_004280	Afu3g02760		unnarmicin A, C	PF09818.3| ABC_ATPase; PF00664.17| ABC_membrane; PF00005.21| ABC_tran; PF03193.10| DUF258; PF02463.13| SMC_N;PB019410	Unnamed protein product (Snf7)
A. oryzae Rib 40	AO090005001108	-	51473	AO090005001108	-	AFL2G_02605	NFIA_032500	Afu2g00330		metallo	PF07687.8| M20_dimer; PF01546.22| Peptidase_M20; PF04389.1| Peptidase_M28;PB013295	Ubiquitin-conjugating enzyme E2
A. oryzae Rib 40	AO090012000660	AN2503.5	122116	AO090012000660	ATEG_04015	AFL2G_03538	NFIA_063160	Afu3g14140		cysteine	PF00656.1| Peptidase_C14;PB006354	thiJ/PfpI family protein
A. oryzae Rib 40	AO090020000073	AN2761.5	53084	AO090020000073	ATEG_08867	AFL2G_11201	NFIA_071220	Afu3g06030		ubiquitin	PF00179.1| UQ_con;PB004567	unnamed protein product
A. oryzae Rib 40	AO090003000692	AN2904.5	51602	AO090003000692	ATEG_04674	AFL2G_02317	NFIA_065910	Afu3g11390		trypsin-like serine protease	PF00004.23| AAA; PF07724.8| AAA_2; PF07728.8| AAA_5; PF05673.7| DUF815; ;PB018254	Pyridine nucleotide-disulphide oxidoreductase
A. oryzae Rib 40	AO090005001461	AN2932.5	37406	AO090005001461	ATEG_01654	AFL2G_01365	NFIA_068980	Afu3g08160		serine	PF00270.23| DEAD; PF00271.25| Helicase_C; ;PB003050	60S ribosomal protein L17
A. oryzae Rib 40	AO090005001482	AN2946.5	197786	AO090005001482	ATEG_01673	AFL2G_01384	NFIA_069310	Afu3g07850		serine	PF12695.1| Abhydrolase_5; PF12697.1| Abhydrolase_6; PF00930.15| DPPIV_N; PF02129.1| Peptidase_S15; PF00326.1| Peptidase_S9;	Peptidase dimerization domain
A. oryzae Rib 40	AO090005001298	AN3061.5	210651	AO090005001298	ATEG_01545	AFL2G_01222	NFIA_067780	Afu3g09360		ubiquitin	PF00004.23| AAA; PF07728.8| AAA_5; PF05673.7| DUF815; PF01695.11| IstB_IS21; PF04212.12| MIT; PF00910.16| RNA_helicase; PF05496.6| RuvB_N; PF09336.4| Vps4_C; ;PB018254	Aspergillopepsin, putative
A. oryzae Rib 40	AO090005000726	AN3091.5	-	AO090005000726	ATEG_04148	AFL2G_00714	NFIA_064880	Afu3g12420		metallo endopeptidases	PF01431.1| Peptidase_M13; PF05649.7| Peptidase_M13_N; ;	Nuclear pore complex subunit Nup192
A. oryzae Rib 40	AO090012000830	AN3131.5	207117	AO090012000830	ATEG_04102	AFL2G_03694	NFIA_064320	Afu3g13000		tyrosin kinase	PF00004.23| AAA; PF08740.5| BCS1_N; ;PB000471	aspartic endopeptidase Pep1
A. oryzae Rib 40	AO090023000382	-	52517	AO090023000382	-	AFL2G_04236	-	-		serine	PF00450.16| Peptidase_S10;	WD40 domain
A. oryzae Rib 40	AO090012000778	AN3149.5	188627	AO090012000778	ATEG_04045	-	NFIA_063420	Afu3g13840		serine	PF00717.17| Peptidase_S24; PF10502.3| Peptidase_S26; ;PB012022	Unnamed protein product (Snf7)
A. oryzae Rib 40	AO090020000027	AN3449.5	53103	AO090020000027	ATEG_08980	AFL2G_11244	NFIA_071640	Afu3g05550		cysteine	PF02338.1| OTU;	Putative aspartic-type protease; predicted glycosylphosphatidylinositol (GPI)-anchored protein
A. oryzae Rib 40	AO090020000005	AN3470.5	178675	AO090020000005	-	AFL2G_11264	NFIA_071850	Afu3g05340		cysteine	PF03416.13| Peptidase_C54;	Ubiquitin-conjugating enzyme E2
A. oryzae Rib 40	AO090009000291	AN3583.5	55344	AO090009000291	ATEG_03179	AFL2G_10381	NFIA_103380	Afu4g12970		serine	PF00082.16| Peptidase_S8; PF01483.14| P_proprotein; ;PB017520	O-sialoglycoprotein endopeptidase
A. oryzae Rib 40	AO090003001491	AN3608.5	-	AO090003001491	-	AFL2G_01600	NFIA_049430	-		ubiquitin	PF00004.23| AAA; PF09818.3| ABC_ATPase; PF00664.17| ABC_membrane; PF00005.21| ABC_tran; PF01583.14| APS_kinase; PF03193.10| DUF258; PF02463.13| SMC_N; PF06414.6| Zeta_toxin; ;PB019283	Putative aspartyl protease; ortholog of S. cerevisiae BAR1; expression reduced after exposure to farnesol
A. oryzae Rib 40	AO090003000384	AN3707.5	207689	AO090003000384	ATEG_03304	AFL2G_02605	NFIA_058630	Afu6g12670		aspartic	PF07687.8| M20_dimer; PF01546.22| Peptidase_M20; ;PB013295	Cell division control protein 2
A. oryzae Rib 40	AO090005000157	AN3756.5	44752	AO090005000157	ATEG_04353	AFL2G_00177	NFIA_025600	Afu7g04650		ubiquitin	PF00227.1| Proteasome;	Peptidase_M4
A. oryzae Rib 40	AO090023000925	AN3774.5	191148	AO090023000925	ATEG_01800	AFL2G_07354	NFIA_088360	Afu2g16580		serine / cystein	PF12695.1| Abhydrolase_5; PF12697.1| Abhydrolase_6; PF01738.1| DLH;PB008642	Ras-like GTPase superfamily
A. oryzae Rib 40	AO090005001528	AN3787.5	56146	AO090005001528	ATEG_03658	AFL2G_01426	NFIA_080810	Afu2g04000		cysteine	PF03835.1| Rad4; PF01841.1| Transglut_core; ;PB017070	Esterase_lipase (Dipeptidyl aminopeptidases / acylaminoacyl-peptidases)
A. oryzae Rib 40	AO090012000110	AN3918.5	214665	AO090012000110	ATEG_09990	AFL2G_03045	NFIA_032410	Afu2g00220		amino	PF02225.16| PA; PF04389.1| Peptidase_M28; ;	Hypothetical protein
A. oryzae Rib 40	AO090001000497	AN3923.5	52880	AO090001000497	ATEG_05813	AFL2G_09143	NFIA_054060	Afu6g08420		ubiquitin	PF02207.14| zf-UBR;PB018744	Ubiquitin fusion degradation protein UFD1
A. oryzae Rib 40	AO090003000095	AN3932.5	52883	AO090003000095	ATEG_05826	AFL2G_02856	NFIA_053950	Afu6g08310		threonine	PF00227.1| Proteasome;PB015968	Peptidase dimerization domain
A. oryzae Rib 40	AO090003000947	AN4016.5	52026	AO090003000947	ATEG_03809	AFL2G_02080	NFIA_020680	Afu1g04040		ubiquitin	PF11976.2| Rad60-SLD; PF01020.11| Ribosomal_L40e; PF00240.17| ubiquitin;	nsfA | Putative secretory component; ortholog of S. cerevisiae Sec18p
A. oryzae Rib 40	AO090003000972	AN4018.5	56788	AO090003000972	ATEG_03836	AFL2G_02057	NFIA_020930	Afu1g03740		metallo	PF02225.16| PA; PF04389.1| Peptidase_M28; PF04253.9| TFR_dimer;PB001867	Proteasome beta type-4 subunit
A. oryzae Rib 40	AO090009000345	AN4192.5	54156	AO090009000345	ATEG_03040	AFL2G_10334	NFIA_018820	Afu1g05900		ubiquitin	PF12895.1| Apc3; PF03704.11| BTAD; PF00226.25| DnaJ; PF00515.22| TPR_1; PF07719.11| TPR_2;PB016712	Proteasome beta type-2 subunit
A. oryzae Rib 40	AO090009000486	AN4201.5	187366	AO090009000486	ATEG_03028	AFL2G_10213	NFIA_018740	Afu1g05980		cysteine	PF00501.22| AMP-binding;	ATP-dependent RNA helicase dbp6
A. oryzae Rib 40	AO090001000434	AN4236.5	54208	AO090001000434	ATEG_02984	AFL2G_09079	NFIA_018540	Afu1g06170		serine	PF00004.23| AAA; PF07728.8| AAA_5; PF05496.6| RuvB_N;PB005801	Zinc-dependent metalloprotease
A. oryzae Rib 40	AO090001000442	AN4240.5	136905	AO090001000442	ATEG_02980	AFL2G_09088	NFIA_018280	Afu1g06420		ubiquitin	PF03357.15| Snf7;PB019803	CaaX prenyl proteinase Rce1
A. oryzae Rib 40	AO090023000831	AN4449.5	54609	AO090023000831	ATEG_05465	AFL2G_04644	NFIA_108800	Afu4g07420		serine	PF00227.1| Proteasome;PB009656	proteasome component Pre6, putative
A. oryzae Rib 40	AO090023000824	AN4457.5	57073	AO090023000824	ATEG_05452	AFL2G_04636	NFIA_108700	Afu4g07510		threonine	PF00227.1| Proteasome;	Conserved hypothetical protein
A. oryzae Rib 40	AO090023000823	AN4458.5	44214	AO090023000823	ATEG_05451	AFL2G_04635	NFIA_108690	Afu4g07520		cysteine	PF00443.23| UCH; PF02148.13| zf-UBP; ;	ubiquitin carboxyl-terminal hydrolase 6
A. oryzae Rib 40	AO090120000249	AN4494.5	48329	AO090120000249	ATEG_09555	AFL2G_08264	NFIA_035730	Afu2g03380		serine	PF00238.13| Ribosomal_L14;	Peptidase_ M48
A. oryzae Rib 40	AO090020000338	AN4775.5	56049	AO090020000338	ATEG_08757	AFL2G_10968	NFIA_070640	Afu3g06610		ubiquitin	PF01399.21| PCI;PB019621	Imidazolonepropionase and related amidohydrolases (Metallo-dependent hydrolases)
A. oryzae Rib 40	AO090020000326	AN4784.5	39420	AO090020000326	ATEG_08749	AFL2G_10979	NFIA_070540	Afu3g06710		cysteine	PF10275.3| Peptidase_C65;PB018679	proteasome regulatory particle subunit Rpt6, putative
A. oryzae Rib 40	AO090020000288	AN4810.5	52459	AO090020000288	ATEG_08717	AFL2G_11014	NFIA_070210	Afu3g07040		metallo	PF07687.8| M20_dimer; PF01546.22| Peptidase_M20; ;	26S proteasome subunit RPN7
A. oryzae Rib 40	AO090003000682	AN4869.5	55578	AO090003000682	ATEG_04662	AFL2G_02326	NFIA_066000	Afu3g11300		serine	PF00227.1| Proteasome; PF10584.3| Proteasome_A_N; ;PB013939	Ubiquitin carboxyl-terminal hydrolase, family 1; pfam01088
A. oryzae Rib 40	AO090003000681	AN4870.5	47023	AO090003000681	ATEG_04661	AFL2G_02327	NFIA_066010	Afu3g11290		amino	PB011766	PA: Protease-associated (PA) domain.
A. oryzae Rib 40	AO090003000679	AN4872.5	206944	AO090003000679	ATEG_04659	AFL2G_02329	NFIA_066030	Afu3g11260		ubiquitin	PF11976.2| Rad60-SLD; PF01599.13| Ribosomal_S27; PF00240.17| ubiquitin;	glutamate carboxypeptidase Tre2, putative
A. oryzae Rib 40	AO090003000609	AN4925.5	37006	AO090003000609	ATEG_04594	AFL2G_02390	NFIA_066640	Afu3g10650		metallo	PF02225.16| PA; PF04389.1| Peptidase_M28; PF04253.9| TFR_dimer;PB002129	S. cerevisiae ortholog NMA111 has serine-type peptidase activity, has role in cellular lipid metabolic process, protein catabolic process, cellular response to heat, apoptosis and localizes to nucleus
A. oryzae Rib 40	AO090010000375	-	54419	AO090010000375	-	AFL2G_11552	-	-		amino	PF00144.18| Beta-lactamase; PF07930.6| DAP_B; PF07932.6| DAP_C;PB015760	conserved hypothetical protein
A. oryzae Rib 40	AO090012001005	AN5121.5	209239	AO090012001005	ATEG_10204	AFL2G_03865	NFIA_017210	Afu1g07540		serine	PF01398.15| Mov34;PB009700	Aminopeptidase N
A. oryzae Rib 40	AO090012000997	AN5131.5	209252	AO090012000997	ATEG_10180	AFL2G_03858	NFIA_017280	Afu1g07470		ubiquitin	PF04110.7| APG12; PF02991.10| Atg8; ;	Microsomal signal peptidase 25 kDa subunit (SPC25)
A. oryzae Rib 40	AO090012000968	AN5186.5	180715	AO090012000968	ATEG_02647	AFL2G_03832	NFIA_017560	Afu1g07160		cysteine	PF00443.23| UCH;PB018412	RNP domain protein
A. oryzae Rib 40	AO090103000399	AN5351.5	55675	AO090103000399	ATEG_00924	AFL2G_12005	NFIA_060010	Afu6g14130		ubiquitin	PF00179.1| UQ_con;	Cell division control protein 2
A. oryzae Rib 40	AO090003000442	AN5495.5	47332	AO090003000442	ATEG_03351	AFL2G_02547	NFIA_059090	Afu6g13170		ubiquitin	PF00179.1| UQ_con;PB004567	Ubiquitin carboxyl-terminal hydrolase, family 1; pfam01088
A. oryzae Rib 40	AO090003001068	AN5588.5	214410	AO090003001068	ATEG_03927	AFL2G_01968	NFIA_104670	Afu4g11530		metallo	PF00004.23| AAA; PF07728.8| AAA_5; PF01434.12| Peptidase_M41;PB018691	Esterases and lipases (serine peptidase)
A. oryzae Rib 40	AO090003001107	AN5619.5	204783	AO090003001107	ATEG_03965	AFL2G_01932	NFIA_105070	Afu4g11150		metallo	PF00200.17| Disintegrin; PF11799.2| IMS_C; PF01562.13| Pep_M12B_propep;PB004547	proteasome component Pre6, putative
A. oryzae Rib 40	AO090003001118	AN5632.5	57355	AO090003001118	ATEG_03976	AFL2G_01921	NFIA_104950	Afu4g11000		ubiquitin	PF03357.15| Snf7;PB016876	O-sialoglycoprotein endopeptidase
A. oryzae Rib 40	AO090011000940	AN5812.5	202191	AO090011000940	ATEG_06861	AFL2G_05644	NFIA_083260	-		metallo	PF09127.5| Leuk-A4-hydro_C; PF01433.1| Peptidase_M1; ;	26S proteosome regulatory subunit 4-like protein
A. oryzae Rib 40	AO090011000936	AN5816.5	186696	AO090011000936	-	-	NFIA_083300	Afu2g07560		metallo	PF09768.1| Peptidase_M76;	Nucleoside-diphosphate-sugar epimerase
A. oryzae Rib 40	AO090011000790	AN6073.5	202050	AO090011000790	ATEG_09868	AFL2G_05507	NFIA_084620	Afu2g09090		serine	PF01145.19| Band_7;PB017831	Transcription-associated recombination protein
A. oryzae Rib 40	AO090103000166	AN6237.5	-	AO090103000166	ATEG_07489	AFL2G_12212	NFIA_005600	Afu3g03430		tyrosin kinase	PF09818.3| ABC_ATPase; PF00664.17| ABC_membrane; PF00005.21| ABC_tran; PF01583.14| APS_kinase; PF03193.10| DUF258; PF01935.11| DUF87; PF02463.13| SMC_N; PF06414.6| Zeta_toxin; ;PB019283	The S26 Type I signal peptidase (SPase; LepB; leader peptidase B; leader peptidase I; EC 3.4.21.89)
A. oryzae Rib 40	AO090026000330	AN6250.5	206503	AO090026000330	ATEG_01276	AFL2G_06929	NFIA_088250	Afu2g13070		ubiquitin	PF04377.9| ATE_C;PB001867	unnamed protein product
A. oryzae Rib 40	AO090026000342	AN6263.5	36700	AO090026000342	ATEG_01255	AFL2G_06917	NFIA_088100	Afu2g12920		ubiquitin	PF00004.23| AAA; PF05496.6| RuvB_N; ;PB019647	hypothetical protein
A. oryzae Rib 40	AO090026000362	AN6275.5	206469	AO090026000362	ATEG_01225	AFL2G_06897	NFIA_087710	Afu2g12570		unnamed protein product	PB008957	unnamed protein product
A. oryzae Rib 40	AO090026000134	AN6360.5	52215	AO090026000134	ATEG_01401	AFL2G_07109	NFIA_089290	Afu2g14100		serine / threonine	PF04108.6| APG17;PB009905	Unnamed protein product (Snf7)
A. oryzae Rib 40	AO090005000599	AN6399.5	52058	AO090005000599	ATEG_07737	AFL2G_00595	-	-		cysteine	PF00112.17| Peptidase_C1; PF03051.1| Peptidase_C1_2; ;	Ubiquitin carboxyl-terminal hydrolase, family 1; pfam01088
A. oryzae Rib 40	AO090701000021	AN6505.5	200428	AO090701000021	ATEG_05660	AFL2G_05678	NFIA_051720	Afu6g05150		serine / threonine	PF02239.10| Cytochrom_D1; PF11715.2| Nup160; PF08581.4| Tup_N; PF00400.26| WD40; ;PB019337	Type 1 glutamine amidotransferase (GATase1)-like
A. oryzae Rib 40	AO090701000050	AN6528.5	211108	AO090701000050	ATEG_06959	AFL2G_05704	NFIA_051440	Afu6g04890		amino	PF02517.10| Abi;PB011154	26S protease regulatory subunit 6B-like protein
A. oryzae Rib 40	AO090701000060	AN6547.5	53388	AO090701000060	ATEG_06968	AFL2G_05712	NFIA_051340	Afu6g04790		serine	PF00227.1| Proteasome;	proteasome regulatory particle subunit (RpnK), putative
A. oryzae Rib 40	AO090005000451	AN6726.5	56252	AO090005000451	ATEG_06347	AFL2G_00441	NFIA_027110	Afu7g05870		threonine	PF00227.1| Proteasome; PF10584.3| Proteasome_A_N; ;	Aminopeptidase P, N-terminal domain
A. oryzae Rib 40	AO090012000695	AN6796.5	210782	AO090012000695	ATEG_09753	AFL2G_03570	NFIA_040680	Afu5g01430		cysteine	PF01965.1| DJ-1_PfpI; PF09352.4| DUF1994; ;	Unnamed protein product (Snf7)
A. oryzae Rib 40	AO090701000541	AN6803.5	118837	AO090701000541	ATEG_09957	AFL2G_06162	NFIA_113170	Afu7g00550		tryptophan-aspartic	PF05729.6| NACHT; PF00400.26| WD40; ;PB018142	cell division control protein Cdc48
A. oryzae Rib 40	AO090120000410	AN6841.5	49445	AO090120000410	-	-	NFIA_074350	Afu5g12820		serine	PF00717.17| Peptidase_S24; PF10502.3| Peptidase_S26; ;PB004533	WD-repeat protein
A. oryzae Rib 40	AO090005001381	-	56476	AO090005001381	ATEG_01586	AFL2G_01291	NFIA_068190	Afu3g08940		ubiquitin	PF10075.3| PCI_Csn8; PF03399.10| SAC3_GANP; ;PB002427	S. cerevisiae ortholog MCX1 has role in protein refolding and localizes to mitochondrial matrix
A. oryzae Rib 40	AO090206000022	AN6988.5	53717	AO090206000022	ATEG_02758	AFL2G_12452	NFIA_028690	Afu4g04660		serine	PF00004.23| AAA; PF07724.8| AAA_2; PF07728.8| AAA_5; PF05496.6| RuvB_N; ;PB007134	Putative alkaline serine protease; predicted glycosylphosphatidylinositol (GPI)-anchored protein
A. oryzae Rib 40	AO090011000314	AN7083.5	-	AO090011000314	ATEG_04719	AFL2G_05100	NFIA_093920	Afu8g00380		amino	PF12695.1| Abhydrolase_5; PF12697.1| Abhydrolase_6; PF05448.1| AXE1; PF02129.1| Peptidase_S15; PF00326.1| Peptidase_S9;	Autophagy protein Apg17
A. oryzae Rib 40	AO090102000107	AN7254.5	205183	AO090102000107	ATEG_10033	AFL2G_09558	NFIA_092420	Afu2g17110		ubiquitin	PF00004.23| AAA; PF07724.8| AAA_2; PF07728.8| AAA_5; PF01637.12| Arch_ATPase; PF00308.12| Bac_DnaA; PF02933.11| CDC48_2; PF02359.12| CDC48_N; PF05673.7| DUF815; PF01695.11| IstB_IS21; PF06745.7| KaiC; PF01078.15| Mg_chelatase; PF05729.6| NACHT; PF01057.11| Parvo_NS1; PF02562.10| PhoH; ;PB018691	vacuolar protease A
A. oryzae Rib 40	AO090102000209	AN7338.5	182049	AO090102000209	ATEG_02292	AFL2G_09646	NFIA_091730	Afu2g16470		ubiquitin	PF00179.1| UQ_con;PB016913	26S protease subunit rpt4
A. oryzae Rib 40	AO090012000398	AN7558.5	182851	AO090012000398	ATEG_07827	AFL2G_03303	NFIA_090100	Afu2g14870		amino	PB008902	Aminopeptidase P II
A. oryzae Rib 40	AO090012000427	AN7579.5	200642	AO090012000427	ATEG_07860	AFL2G_03333	NFIA_090320	Afu2g15070		metallo	PB018973	aspergillopepsin A-like aspartic endopeptidase
A. oryzae Rib 40	AO090012000289	AN7591.5	212593	AO090012000289	ATEG_07889	AFL2G_03208	NFIA_090600	Afu2g15370		serine / threonine	PF11700.2| ATG22;	O-sialoglycoprotein endopeptidase
A. oryzae Rib 40	AO090005001254	AN7858.5	-	AO090005001254	-	AFL2G_01179	-	-		aspartic	PF00026.17| Asp;	Cell division control protein 2
A. oryzae Rib 40	AO090102000353	AN8016.5	37320	AO090102000353	ATEG_09206	AFL2G_09771	NFIA_039670	Afu5g03410		trypsin-like serine protease	PF00270.23| DEAD; PF00271.25| Helicase_C; ;PB003724	Pyridoxal-phosphate dependent enzyme
A. oryzae Rib 40	AO090003001317	AN8044.5	41311	AO090003001317	ATEG_09820	AFL2G_01751	NFIA_040110	Afu5g02010		metallo	PF00675.14| Peptidase_M16; PF05193.15| Peptidase_M16_C; PF06068.7| TIP49; PF06414.6| Zeta_toxin; ;PB017369	Ubiquitin-conjugating enzyme E2
A. oryzae Rib 40	AO090102000619	AN8268.5	188662	AO090102000619	ATEG_07997	AFL2G_09992	NFIA_037940	Afu5g04160		ubiquitin / cystein	PF02136.14| NTF2; PF00076.16| RRM_1; ;PB016837	unnamed protein product
A. oryzae Rib 40	AO090102000625	AN8273.5	56872	AO090102000625	ATEG_07992	AFL2G_09997	NFIA_037890	Afu5g04210		metallo endopeptidases	PF00675.14| Peptidase_M16; PF05193.15| Peptidase_M16_C; ;PB016644	S. cerevisiae ortholog MAP2 has metalloaminopeptidase activity and has role in proteolysis
A. oryzae Rib 40	AO090138000075	AN8608.5	-	AO090138000075	-	AFL2G_08753	NFIA_006000	Afu3g03710		serine	PF03576.8| Peptidase_S58;	Unnamed protein product (Snf7)
A. oryzae Rib 40	AO090120000100	AN8681.5	210141	AO090120000100	ATEG_07236	AFL2G_08132	NFIA_048360	Afu6g02150		serine	PF06550.5| DUF1119; PF04258.7| Peptidase_A22B; ;PB009761	Ubiquitin-conjugating enzyme E2
A. oryzae Rib 40	AO090120000129	AN8702.5	56675	AO090120000129	ATEG_07210	AFL2G_08160	NFIA_048680	Afu6g02420		ubiquitin	PF00179.1| UQ_con;	Peptidase dimerization domain
A. oryzae Rib 40	AO090009000674	AN8836.5	214094	AO090009000674	ATEG_09444	AFL2G_10061	NFIA_037230	Afu5g05900		serine	PF00786.22| PBD; PF00169.23| PH; PF00069.19| Pkinase; PF07714.1| Pkinase_Tyr; ;PB017274	ATP-dependent protease (CrgA), putative
A. oryzae Rib 40	AO090010000626	AN8957.5	128800	AO090010000626	ATEG_01929	AFL2G_11770	NFIA_079150	Afu5g08150		unnarmicin A, C	PF00664.17| ABC_membrane; PF00005.21| ABC_tran; PF00437.14| GSPII_E; PF02463.13| SMC_N; ;PB019283	alkaline serine protease
A. oryzae Rib 40	AO090001000626	AN8957.5	128800	AO090010000626	ATEG_01929	AFL2G_11770	NFIA_079150	Afu5g08150		unnarmicin A, C	PF10360.3| DUF2433;PB019650	unnamed protein product
A. oryzae Rib 40	AO090102000337	AN9342.5	212928	AO090102000337	ATEG_09796	AFL2G_09756	NFIA_113040	Afu7g00480		unnarmicin A, C	PF00004.23| AAA; PF07728.8| AAA_5; PF00664.17| ABC_membrane; PF00005.21| ABC_tran; PF03193.10| DUF258; PF03215.9| Rad17; PF02463.13| SMC_N;PB019283	Peptidase_S10 (Serine carboxypeptidase)
A. oryzae Rib 40	AO090023000814	AN9434.5	54605	AO090023000814	ATEG_05442	AFL2G_04625	NFIA_108580	Afu4g07610		ubiquitin	PF00675.14| Peptidase_M16; PF05193.15| Peptidase_M16_C; ;PB008145	proteasome component Pup3, putative
A. oryzae Rib 40	AO090102000523	AN9460.5	188704	AO090102000523	ATEG_08094	AFL2G_09905	NFIA_038910	Afu5g03220		serine	PF04573.6| SPC22;	aminopeptidase, putative
A. oryzae Rib 40	AO090103000299	-	134132	AO090103000299	-	AFL2G_12094	NFIA_057320	-		metallo	PF07687.8| M20_dimer; PF01546.22| Peptidase_M20; ;PB017848	Ras-like GTPase superfamily
A. oryzae Rib 40	AO090020000706	-	190197	AO090020000706	-	AFL2G_10649	-	-		amino	PF02230.10| Abhydrolase_2; PF07859.7| Abhydrolase_3; PF08386.4| Abhydrolase_4; PF12695.1| Abhydrolase_5; PF12697.1| Abhydrolase_6; PF05448.1| AXE1; PF08840.5| BAAT_C; PF01738.1| DLH; PF00326.1| Peptidase_S9;PB004753	Hypothetical protein
A. oryzae Rib 40	AO090012000683	-	190815	AO090012000683	-	AFL2G_03558	-	-		serine	PF12697.1| Abhydrolase_6; PF02129.1| Peptidase_S15; PF08530.4| PepX_C;	Unnamed protein product (Snf7)
A. oryzae Rib 40	AO090023000215	-	199051	AO090023000215	ATEG_02370	AFL2G_04094	NFIA_056360	Afu6g10590		ubiquitin	PB003517	Esterase_lipase (Serine)
A. oryzae Rib 40	AO090009000228	-	206384	AO090009000228	ATEG_03227	AFL2G_10434	NFIA_049620	Afu6g03260		aspartic	PF00026.17| Asp;PB019198	Glycerol-3-phosphate dehydrogenase (NAD(+));
A. terreus NIH 2624	ATEG_04374	-	36281	-	ATEG_04374	-	NFIA_080360	Afu5g06940		metallo	PF03571.1| Peptidase_M49;	aspartic-type endopeptidase, putative
A. terreus NIH 2624	ATEG_06051	-	-	-	ATEG_06051	-	-	-		aspartic	PF12697.1| Abhydrolase_6; PF02129.1| Peptidase_S15; PF08530.4| PepX_C;	unnamed protein product
A. terreus NIH 2624	ATEG_07766	-	-	-	ATEG_07766	-	-	-		metallo	PF03571.1| Peptidase_M49;	Proteinase, putative
A. terreus NIH 2624	ATEG_08785	-	-	-	ATEG_08785	-	-	-		metallo	PF07687.8| M20_dimer; PF01546.22| Peptidase_M20; ;	Serine/threonine-protein kinase pak1/shk1
A. terreus NIH 2624	ATEG_08896	-	-	-	ATEG_08896	-	-	-		serine	PF00082.16| Peptidase_S8;	dipeptidase
A. terreus NIH 2624	ATEG_10186	-	-	-	ATEG_10186	-	-	-		metallo	PF03571.1| Peptidase_M49;	Conserved hypothetical protein
A. terreus NIH 2624	ATEG_03473	-	-	AO090001000042	ATEG_03473	AFL2G_07287	NFIA_055340	Afu6g09650		metallo	PF01244.15| Peptidase_M19;	Hypothetical protein
A. terreus NIH 2624	ATEG_06890	-	-	AO090001000118	ATEG_06890	AFL2G_07358	NFIA_108080	Afu4g08120		serine	PF01161.14| PBP;	Esterase_lipase (Dipeptidyl aminopeptidases / acylaminoacyl-peptidases)
A. terreus NIH 2624	ATEG_01736	-	41587	-	ATEG_01736	-	-	-		serine	PF00082.16| Peptidase_S8;	Amidohydrolase, putative
A. terreus NIH 2624	ATEG_03030	-	-	AO090009000488	ATEG_03030	AFL2G_10212	NFIA_018750	Afu1g05960		metallo	PF04389.1| Peptidase_M28;	ABC transporter transmembrane region
A. terreus NIH 2624	ATEG_07569	-	-	AO090010000540	ATEG_07569	AFL2G_11698	NFIA_077360	Afu5g09920		metallo	PF07687.8| M20_dimer; PF01546.22| Peptidase_M20; ;	Peptidase_C19
A. terreus NIH 2624	ATEG_08656	-	41631	AO090103000160	ATEG_08656	AFL2G_12216	-	An14g03560		metallo	PF01979.14| Amidohydro_1; PF07969.5| Amidohydro_3; ;	26S proteosome regulatory subunit 4-like protein
A. terreus NIH 2624	ATEG_02078	AN0106.5	51653	AO090120000316	ATEG_02078	AFL2G_08321	NFIA_075320	Afu5g11970		cysteine	PF00130.16| C1_1; PF02185.10| HR1; PF00069.19| Pkinase; PF00433.18| Pkinase_C; PF07714.1| Pkinase_Tyr;	Predicted metalloendopeptidase
A. terreus NIH 2624	ATEG_02095	AN0122.5	56770	AO090120000293	ATEG_02095	AFL2G_08300	NFIA_075530	Afu5g11750		serine	PF00004.23| AAA; PF07726.5| AAA_3; PF07728.8| AAA_5; PF02190.10| LON; PF05362.1| Lon_C; PF05496.6| RuvB_N; ;	aminopeptidase Y, putative
A. terreus NIH 2624	ATEG_07718	AN0173.5	171198		ATEG_07718	AFL2G_06601	NFIA_075970	Afu5g11300		cysteine	PF02338.1| OTU;	Protein Kinases, catalytic domain (serine / threonine)
A. terreus NIH 2624	ATEG_06547	AN0226.5	137122	AO090020000516	ATEG_06547	AFL2G_10814	NFIA_078130	Afu5g09200		amino	PF00179.1| UQ_con;	Zn-dependent oligopeptidases
A. terreus NIH 2624	ATEG_02548	AN0256.5	138984	AO090005000756	ATEG_02548	AFL2G_00738	NFIA_021200	Afu1g03450		cysteine	PF01067.16| Calpain_III; PF04212.12| MIT; PF00648.1| Peptidase_C2;	proteasome component PRE3
A. terreus NIH 2624	ATEG_02543	AN0261.5	55422	AO090005000760	ATEG_02543	AFL2G_00743	NFIA_021250	Afu1g03400		ubiquitin	PF00626.16| Gelsolin; PF08033.6| Sec23_BS; PF04815.9| Sec23_helical; PF04811.9| Sec23_trunk; PF04810.9| zf-Sec23_Sec24;	OTU-like cysteine protease, putative
A. terreus NIH 2624	ATEG_04847	AN0329.5	55401	AO090005000853	ATEG_04847	AFL2G_00832	NFIA_022170	Afu1g02430		ubiquitin	PF03152.8| UFD1;	Unnamed protein product (Snf7)
A. terreus NIH 2624	ATEG_10146	AN0369.5	205594	AO090120000238	ATEG_10146	AFL2G_08253	NFIA_034070	Afu2g01750		amino	PF00557.1| Peptidase_M24;	Ubiquitin fusion degradation protein 2
A. terreus NIH 2624	ATEG_07489	AN0404.5	-	AO090701000328	ATEG_07489	-	NFIA_005910	Afu3g03670		tyrosin kinase	PF09818.3| ABC_ATPase; PF00664.17| ABC_membrane; PF00005.21| ABC_tran; PF03193.10| DUF258; PF02463.13| SMC_N;	AMP-binding domain protein, putative
A. terreus NIH 2624	ATEG_03744	AN0434.5	170577	AO090003000871	ATEG_03744	AFL2G_02149	NFIA_020230	Afu1g04520		ubiquitin	PF01399.21| PCI;	X-Pro dipeptidyl-peptidase (S15 family) protein
A. terreus NIH 2624	ATEG_00551	AN0687.5	207954	AO090012000528	ATEG_00551	AFL2G_03425	NFIA_012010	Afu1g13490		ubiquitin	PF01564.11| Spermine_synth;	Preprotein translocase subunit Sec63
A. terreus NIH 2624	ATEG_00856	AN0834.5	205468	AO090005001238	ATEG_00856	AFL2G_01165	NFIA_010480	Afu1g14940		ubiquitin	PF00226.25| DnaJ; PF02889.10| Sec63; ;	Saccharomyces cerevisiae N-terminal amidase NTA1, and related proteins (class 3 nitrilases); cd07566
A. terreus NIH 2624	ATEG_02001	AN10002.5	56629	AO090120000394	ATEG_02001	AFL2G_08397	NFIA_074540	Afu5g12670		serine	PF11894.2| DUF3414;	Allantoate amidohydrolase
A. terreus NIH 2624	ATEG_03748	AN10079.5	52004	AO090003000879	ATEG_03748	AFL2G_02141	NFIA_020190	Afu1g04560		metallo	PF01979.14| Amidohydro_1; PF07969.5| Amidohydro_3; PF00505.13| HMG_box; PF00449.14| Urease_alpha; PF00699.14| Urease_beta; PF00547.12| Urease_gamma; ;	Autophagocytosis associated protein (Atg3)
A. terreus NIH 2624	ATEG_00491	AN1019.5	55773	AO090012000597	ATEG_00491	AFL2G_03484	NFIA_012590	Afu1g12960		ubiquitin	PF00888.16| Cullin; PF10557.3| Cullin_Nedd8; ;	leukotriene A4 hydrolase
A. terreus NIH 2624	ATEG_03504	AN10324.5	50129	AO090701000588	ATEG_03504	-	NFIA_062830	Afu3g14430		ubiquitin	PF00179.1| UQ_con;	amidohydrolase
A. terreus NIH 2624	ATEG_05203	AN10333.5	129033	AO090005001109	ATEG_05203	AFL2G_01055	NFIA_032510	Afu2g00350		serine / threonine	PF00046.23| Homeobox; PF05920.5| Homeobox_KN; PF07687.8| M20_dimer; PF00291.19| PALP; PF01546.22| Peptidase_M20;	proteasome regulatory particle subunit Rpt4, putative
A. terreus NIH 2624	ATEG_08859	AN10337.5	199601	AO090020000084	ATEG_08859	AFL2G_11193	NFIA_071140	Afu3g06110		threonine	PF01399.21| PCI; PF08375.5| Rpn3_C; ;	Zn-dependent oligopeptidases [Amino acid transport and metabolism]; COG0339
A. terreus NIH 2624	ATEG_01639	AN10351.5	52421	AO090005001447	ATEG_01639	AFL2G_01349	NFIA_068830	Afu3g08290		metallo	PF02127.9| Peptidase_M18;	Putative zinc finger in N-recognin
A. terreus NIH 2624	ATEG_04109	AN10354.5	36513	AO090012000838	ATEG_04109	AFL2G_03702	NFIA_064460	Afu3g12840		serine	PF00717.17| Peptidase_S24;	Nuclear pore complex subunit Nup192
A. terreus NIH 2624	ATEG_04350	AN10456.5	-	AO090005000150	ATEG_04350	AFL2G_00171	NFIA_025570	Afu7g04610		cysteine	PF02902.13| Peptidase_C48;	S. cerevisiae ortholog MAP2 has metalloaminopeptidase activity and has role in proteolysis
A. terreus NIH 2624	ATEG_03808	AN10501.5		AO090003000936	ATEG_03808	AFL2G_02089	NFIA_020670	Afu1g04060		ubiquitin	PF11781.2| RRN7;	Proteasome_alpha_type_4
A. terreus NIH 2624	ATEG_03003	AN10519.5	54201	AO090001000417	ATEG_03003	AFL2G_09069	NFIA_018400	Afu1g06310		ubiquitin	PF09756.3| DDRGK; PF01399.21| PCI; ;	Multidrug/pheromone exporter, ABC superfamily | PASA_update:no change
A. terreus NIH 2624	ATEG_06810	AN10545.5		AO090023000981	ATEG_06810	AFL2G_04786	NFIA_110010	Afu4g06130		metallo	PF03571.1| Peptidase_M49;	NTF2 and RRM domain protein
A. terreus NIH 2624	ATEG_07416	AN10708.5	43045	AO090003000016	ATEG_07416	AFL2G_02922	NFIA_052100	Afu6g06450		threonine	PF00227.1| Proteasome;	spermidine synthase
A. terreus NIH 2624	ATEG_03295	AN10722.5	119138		ATEG_03295	AFL2G_10463	NFIA_058230	Afu6g12270		cysteine	PF00443.23| UCH;	Rad4 transglutaminase-like domain
A. terreus NIH 2624	ATEG_06353	AN10849.5	128609	AO090005000443	ATEG_06353	AFL2G_00433	NFIA_027030	Afu7g05790		ubiquitin	PF00637.14| Clathrin; PF00780.16| CNH; PF10366.3| Vps39_1; PF10367.3| Vps39_2; ;	Putative signal sequence processing protein with a predicted role in targeting proteins to the endoplasmic reticulum
A. terreus NIH 2624	ATEG_02754	AN10874.5	-	AO090206000028	ATEG_02754	AFL2G_12447	NFIA_028740	-		ubiquitin	PF00179.1| UQ_con;	Urease gamma-subunit
A. terreus NIH 2624	ATEG_02291	AN10929.5	129525	AO090102000207	ATEG_02291	AFL2G_09644	NFIA_091750	Afu2g16490		serine	PF01694.16| Rhomboid;	Armadillo/beta-catenin-like repeats
A. terreus NIH 2624	ATEG_08321	AN11005.5	-	AO090701000720	ATEG_08321	AFL2G_06303	NFIA_079250	Afu5g08050		metallo	PF01321.12| Creatinase_N; PF00557.1| Peptidase_M24; ;	Unnamed protein product
A. terreus NIH 2624	ATEG_09180	AN11032.5	47113	AO090102000293	ATEG_09180	AFL2G_09715	NFIA_039880	Afu5g02230		serine / threonine	PF02913.13| FAD-oxidase_C; PF01565.17| FAD_binding_4; ;	alkaline serine protease
A. terreus NIH 2624	ATEG_00386	AN1104.5	47573	AO090001000377	ATEG_00386	AFL2G_07594	NFIA_013660	Afu1g11870		metallo	PF00675.14| Peptidase_M16; PF05193.15| Peptidase_M16_C; ;	Microsomal signal peptidase 12 kDa subunit (SPC12);
A. terreus NIH 2624	ATEG_08013	AN11070.5	50036	AO090102000599	ATEG_08013	AFL2G_09975	NFIA_038130	Afu5g03990		metallo	PF03659.8| Glyco_hydro_71; PF02127.9| Peptidase_M18; ;	Ubiquitin-like domain of APG12
A. terreus NIH 2624	ATEG_09452	AN11133.5	54933	-	ATEG_09452	-	NFIA_037320	Afu5g05800		amino	PF06645.7| SPC12;	Peptidase_M16
A. terreus NIH 2624	ATEG_05444	AN11231.5	50547	AO090023000816	ATEG_05444	AFL2G_04628	NFIA_108610	Afu4g07590		metallo	PF01435.12| Peptidase_M48;	Ubiquitin-conjugating enzyme E2
A. terreus NIH 2624	ATEG_00320	AN1163.5	208225	AO090038000288	ATEG_00320	AFL2G_07650	NFIA_014450	Afu1g11180		ubiquitin	PF00004.23| AAA; PF07724.8| AAA_2; PF07728.8| AAA_5; PF01637.12| Arch_ATPase; PF10431.3| ClpB_D2-small; PF03205.8| MobB; PF05729.6| NACHT; PF00158.20| Sigma54_activat; PF10412.3| TrwB_AAD_bind;	Putative alpha-1,4-glucosidase
A. terreus NIH 2624	ATEG_09471	AN11632.5	204569	AO090009000703	ATEG_09471	-	NFIA_037470	Afu5g05580		cysteine	PF07910.1| Peptidase_C78;	Peptidase dimerization domain; cl09126
A. terreus NIH 2624	ATEG_06628	-	44868	-	ATEG_06628	-	NFIA_002320	-		amino	PF00561.1| Abhydrolase_1;	S. cerevisiae ortholog YTA7 has role in positive regulation of gene-specific transcription from RNA polymerase II promoter, positive regulation of isoprenoid metabolic process, cellular protein localization
A. terreus NIH 2624	ATEG_00277	AN1191.5	208272	-	ATEG_00277	AFL2G_07682	NFIA_014790	Afu1g10850		ubiquitin	PF11976.2| Rad60-SLD; PF00240.17| ubiquitin; ;	ADAM family of metalloprotease ADM-A
A. terreus NIH 2624	ATEG_01805	AN12258.5	43655	AO090038000542	ATEG_01805	AFL2G_07872	NFIA_043610	Afu4g01580		ubiquitin	PF00023.24| Ank; PF12796.1| Ank_2; ;	glucose-regulated protein
A. terreus NIH 2624	ATEG_06605	AN12389.5	39130	AO090001000525	ATEG_06605	AFL2G_09169	NFIA_054290	Afu6g08640		metallo	PF01432.14| Peptidase_M3;	Ubiquitin-conjugating enzyme E2
A. terreus NIH 2624	ATEG_04198	AN1287.5	208385	AO090012000865	ATEG_04198	AFL2G_03728	NFIA_015840	Afu1g09780		serine	PF01145.19| Band_7;	proteasome subunit alpha type
A. terreus NIH 2624	ATEG_08573	AN1339.5	208421	AO090012000923	ATEG_08573	AFL2G_03786	NFIA_016110	Afu1g09500		ubiquitin	PF00168.24| C2; PF00632.19| HECT; PF00397.20| WWPF06068.7| TIP49; PF06414.6| Zeta_toxin; ;	DNA-damage inducible protein ddi1 (V-snare-master 1)
A. terreus NIH 2624	ATEG_08572	AN1340.5	55885	AO090012000924	ATEG_08572	AFL2G_03787	NFIA_016120	Afu1g09490		serine / threonine	PF00076.16| RRM_1;	unnamed protein product
A. terreus NIH 2624	ATEG_08545	AN1366.5	55895	AO090005001612	ATEG_08545	AFL2G_01501	NFIA_016430	Afu1g09210		ubiquitin	PF00004.23| AAA; PF07724.8| AAA_2; PF07728.8| AAA_5; PF05496.6| RuvB_N; ;	Tripeptidyl peptidase SED3
A. terreus NIH 2624	ATEG_04769	AN1525.5	193906	AO090005000615	ATEG_04769	AFL2G_00610	NFIA_098090	Afu8g05340		amino	PF06703.5| SPC25;	conserved hypothetical protein
A. terreus NIH 2624	ATEG_07740	AN1539.5	55091	AO090005000595	ATEG_07740	AFL2G_00592	NFIA_098230	Afu8g05500		ubiquitin	PF01399.21| PCI;	C-terminal processing peptidase family S41; cl02526
A. terreus NIH 2624	ATEG_05311	AN1632.5	50444	AO090023000647	ATEG_05311	AFL2G_04476	NFIA_107120	Afu4g09050		serine / threonine	PF12063.2| DUF3543; PF00069.19| Pkinase; PF07714.1| Pkinase_Tyr;	Peptidase_C65
A. terreus NIH 2624	ATEG_05313	AN1638.5		AO090023000645	ATEG_05313	AFL2G_04474	NFIA_107140	Afu4g09030		amino	PF01433.1| Peptidase_M1;	AMP-binding domain protein, putative
A. terreus NIH 2624	ATEG_05347	AN1696.5	188462	AO090023000708	ATEG_05347	AFL2G_04527	NFIA_107650	Afu4g08520		aspartic	PF01757.16| Acyl_transf_3;	Multidrug resistance protein 4
A. terreus NIH 2624	ATEG_06655	AN1757.5	178388	AO090001000574	ATEG_06655	AFL2G_09220	NFIA_054620	Afu6g08960		threonine	PF00227.1| Proteasome; PF10584.3| Proteasome_A_N; ;	Glycerol-3-phosphate dehydrogenase (NAD(+));
A. terreus NIH 2624	ATEG_06674	AN1761.5	208917	AO090001000592	ATEG_06674	AFL2G_09240	NFIA_054840	Afu6g09160		ubiquitin	PF00179.1| UQ_con;	DNA-damage inducible protein ddi1 (V-snare-master 1)
A. terreus NIH 2624	ATEG_00766	AN1850.5	51112	AO090003001258	ATEG_00766	AFL2G_01803	NFIA_106310	Afu4g09730		metallo	PF01435.12| Peptidase_M48;	Proteasome regulatory subunit C-terminal
A. terreus NIH 2624	ATEG_06074	AN1879.5	178656	AO090003000222	ATEG_06074	AFL2G_02756	NFIA_081130	Afu2g04370		metallo	PF07687.8| M20_dimer; PF01546.22| Peptidase_M20; PF04389.1| Peptidase_M28; PF00400.26| WD40; ;	protease inhibitor (Tfs1)
A. terreus NIH 2624	ATEG_05888	AN1922.5	55956	AO090003000166	ATEG_05888	AFL2G_02797	NFIA_053430	Afu6g07760		ubiquitin	PF01399.21| PCI; PF10602.3| RPN7; ;	G. violaceus kinesin
A. terreus NIH 2624	ATEG_00694	AN2000.5	214265	AO090003001182	ATEG_00694	AFL2G_01863	NFIA_105720	Afu4g10350		ubiquitin	PF11069.2| DUF2870; PF04452.8| Methyltrans_RNA; PF11976.2| Rad60-SLD; PF11470.2| TUG; PF00240.17| ubiquitin;	Mst3-like protein kinase, putative
A. terreus NIH 2624	ATEG_00741	AN2052.5	193209	AO090003001232	ATEG_00741	AFL2G_01825	NFIA_106050	Afu4g10000		ubiquitin	PF00664.17| ABC_membrane; PF00005.21| ABC_tran; ;	Type 1 glutamine amidotransferase (GATase1)-like
A. terreus NIH 2624	ATEG_06035	AN2067.5	208780	AO090003000267	ATEG_06035	AFL2G_02712	NFIA_081350	Afu2g04680		serine	PF00786.22| PBD; PF00069.19| Pkinase; PF07714.1| Pkinase_Tyr;	amidohydrolase
A. terreus NIH 2624	ATEG_06032	AN2072.5	179052	AO090003000271	ATEG_06032	AFL2G_02708	NFIA_081450	Afu2g04720		cysteine	PF00443.23| UCH;	WD40 domain
A. terreus NIH 2624	ATEG_06012	AN2085.5	208805	AO090003000295	ATEG_06012	AFL2G_02686	NFIA_081640	Afu2g04910		threonine	PF00227.1| Proteasome; PF12465.2| Pr_beta_C; ;	60S ribosomal protein L17
A. terreus NIH 2624	ATEG_06004	AN2092.5	55991	AO090003000302	ATEG_06004	AFL2G_02678	NFIA_081720	Afu2g05000		amino	PF00561.1| Abhydrolase_1; PF12695.1| Abhydrolase_5; PF12697.1| Abhydrolase_6;	serine/threonine protein kinase (Kcc4), putative
A. terreus NIH 2624	ATEG_05983	AN2107.5	208826	AO090003000316	ATEG_05983	AFL2G_02662	NFIA_081850	Afu2g05120		metallo	PF00009.21| GTP_EFTU;	Peptidase_S10
A. terreus NIH 2624	ATEG_02335	AN2142.5	210321	AO090012000189	ATEG_02335	AFL2G_03119	NFIA_091350	Afu2g16090		serine/threonine	PF00514.17| Arm; PF04826.7| DUF634; PF02985.16| HEAT; PF01749.14| IBB; PF11698.2| V-ATPase_H_C;	ubiquitin carboxyl-terminal hydrolase 6
A. terreus NIH 2624	ATEG_09305	AN2212.5	57253	AO090701000280	ATEG_09305	AFL2G_05917	NFIA_080220	Afu5g07040		ubiquitin	PF09288.4| UBA_3; PF00179.1| UQ_con; ;	aminopeptidase, putative
A. terreus NIH 2624	ATEG_09306	AN2213.5	213937	AO090701000279	ATEG_09306	AFL2G_05916	NFIA_080210	Afu5g07050		ubiquitin	PF00004.23| AAA; PF07724.8| AAA_2; PF07728.8| AAA_5; PF05673.7| DUF815; ;	metal homeostatis protein bsd2
A. terreus NIH 2624	ATEG_09344	AN2238.5	57261	AO090701000219	ATEG_09344	AFL2G_05863	NFIA_079930	Afu5g07340		ubiquitin	PF00226.25| DnaJ; PF01556.12| DnaJ_C; ;	Hydrolase
A. terreus NIH 2624	ATEG_09424	AN2300.5	214066	AO090009000651	ATEG_09424	AFL2G_10080	NFIA_037030	Afu5g06070		unnarmicin A, C	PF00004.23| AAA; PF09818.3| ABC_ATPase; PF00664.17| ABC_membrane; PF00005.21| ABC_tran; PF03193.10| DUF258; PF03215.9| Rad17; PF02463.13| SMC_N;	no gene product annotation provided
A. terreus NIH 2624	ATEG_08171	AN2349.5	-	AO090001000021	ATEG_08171	AFL2G_07273	NFIA_004280	Afu3g02760		unnarmicin A, C	PF09818.3| ABC_ATPase; PF00664.17| ABC_membrane; PF00005.21| ABC_tran; PF03193.10| DUF258; PF02463.13| SMC_N;	Peptidase family M28 family
A. terreus NIH 2624	ATEG_04015	AN2503.5	122116	AO090012000660	ATEG_04015	AFL2G_03538	NFIA_063160	Afu3g14140		cysteine	PF00656.1| Peptidase_C14;	Proteasome beta type-4 subunit
A. terreus NIH 2624	ATEG_06117	AN2689.5	184530	AO090113000119	ATEG_06117	AFL2G_08600	NFIA_072950	Afu5g14040		cysteine	PF02902.13| Peptidase_C48;	aspartic-type endopeptidase (CtsD), putative
A. terreus NIH 2624	ATEG_08867	AN2761.5	53084	AO090020000073	ATEG_08867	AFL2G_11201	NFIA_071220	Afu3g06030		ubiquitin	PF00179.1| UQ_con;	nsfA | Putative secretory component; ortholog of S. cerevisiae Sec18p
A. terreus NIH 2624	ATEG_04674	AN2904.5	51602	AO090003000692	ATEG_04674	AFL2G_02317	NFIA_065910	Afu3g11390		trypsin-like serine protease	PF00004.23| AAA; PF07724.8| AAA_2; PF07728.8| AAA_5; PF05673.7| DUF815; PF05729.6| NACHT;	Alkaline serine protease Alp1
A. terreus NIH 2624	ATEG_01654	AN2932.5	37406	AO090005001461	ATEG_01654	AFL2G_01365	NFIA_068980	Afu3g08160		serine	PF00270.23| DEAD; PF00271.25| Helicase_C; ;	ATPases associated with a variety of cellular Activities
A. terreus NIH 2624	ATEG_01673	AN2946.5	197786	AO090005001482	ATEG_01673	AFL2G_01384	NFIA_069310	Afu3g07850		serine	PF12695.1| Abhydrolase_5; PF00930.15| DPPIV_N; PF00326.1| Peptidase_S9;	Nuclear pore complex subunit Nup192
A. terreus NIH 2624	ATEG_01637	AN2972.5	207328	AO090005001444	ATEG_01637	AFL2G_01347	NFIA_068790	Afu3g08330		serine	PF00574.17| CLP_protease;	ATPases associated with a variety of cellular activities
A. terreus NIH 2624	ATEG_04142	AN3098.1	207088	AO090005000718	ATEG_04142	AFL2G_00707	NFIA_064790	Afu3g12510		ubiquitin	PF00004.23| AAA; PF07724.8| AAA_2; PF07728.8| AAA_5; PF02933.11| CDC48_2; PF02359.12| CDC48_N; PF01695.11| IstB_IS21; PF01078.15| Mg_chelatase; PF05729.6| NACHT; PF02562.10| PhoH; PF00910.16| RNA_helicase; PF05496.6| RuvB_N; PF00158.20| Sigma54_activat; PF06068.7| TIP49;	Peptidase dimerization domain
A. terreus NIH 2624	ATEG_04102	AN3131.5	207117	AO090012000830	ATEG_04102	AFL2G_03694	NFIA_064320	Afu3g13000		tyrosin kinase	PF00004.23| AAA; PF08740.5| BCS1_N; ;	ADAM family of metalloprotease ADM-A
A. terreus NIH 2624	ATEG_04045	AN3149.5	188627	AO090012000778	ATEG_04045	-	NFIA_063420	Afu3g13840		serine	PF00717.17| Peptidase_S24; PF10502.3| Peptidase_S26; ;	Peptidase C19 contains ubiquitinyl hydrolases
A. terreus NIH 2624	ATEG_08980	AN3449.5	53103	AO090020000027	ATEG_08980	AFL2G_11244	NFIA_071640	Afu3g05550		cysteine	PF02338.1| OTU;	Aminopeptidase N
A. terreus NIH 2624	ATEG_03179	AN3583.5	55344	AO090009000291	ATEG_03179	AFL2G_10381	NFIA_103380	Afu4g12970		serine	PF00082.16| Peptidase_S8; PF01483.14| P_proprotein; ;	Saccharomyces cerevisiae N-terminal amidase NTA1, and related proteins (class 3 nitrilases); cd07566
A. terreus NIH 2624	ATEG_03304	AN3707.5	207689	AO090003000384	ATEG_03304	AFL2G_02605	NFIA_058630	Afu6g12670		aspartic	PF01546.22| Peptidase_M20;	Urease gamma-subunit
A. terreus NIH 2624	ATEG_03313	AN3716.5	207705	AO090003000397	ATEG_03313	AFL2G_02593	NFIA_058730	Afu6g12770		ubiquitin	PF01399.21| PCI;	WD-repeat protein
A. terreus NIH 2624	ATEG_04353	AN3756.5	44752	AO090005000157	ATEG_04353	AFL2G_00177	NFIA_025600	Afu7g04650		ubiquitin	PF00227.1| Proteasome;	Type 1 glutamine amidotransferase (GATase1)-
A. terreus NIH 2624	ATEG_01800	AN3774.5	191148	AO090023000925	ATEG_01800	AFL2G_07354	NFIA_088360	Afu2g16580		serine / cystein	PF12695.1| Abhydrolase_5; PF01738.1| DLH; ;	ATP-dependent protease La 2
A. terreus NIH 2624	ATEG_03658	AN3787.5	56146	AO090005001528	ATEG_03658	AFL2G_01426	NFIA_080810	Afu2g04000		cysteine	PF03835.1| Rad4; PF01841.1| Transglut_core; ;	Ras-like GTPase superfamily
A. terreus NIH 2624	ATEG_05410	AN3853.5	190389	AO090023000781	ATEG_05410	AFL2G_04590	NFIA_108260	Afu4g07910		metallo	PF08367.5| M16C_assoc; PF00675.14| Peptidase_M16; PF05193.15| Peptidase_M16_C;	Signal peptidase subunit; cl04601
A. terreus NIH 2624	ATEG_09990	AN3918.5	214665	AO090012000110	ATEG_09990	AFL2G_03045	NFIA_032410	Afu2g00220		amino	PF02225.16| PA; PF04389.1| Peptidase_M28; ;	Ubiquitin-conjugating enzyme E2
A. terreus NIH 2624	ATEG_05813	AN3923.5	52880	AO090001000497	ATEG_05813	AFL2G_09143	NFIA_054060	Afu6g08420		ubiquitin	PF02207.14| zf-UBR;	S. cerevisiae ortholog MCX1 has role in protein refolding and localizes to mitochondrial matrix
A. terreus NIH 2624	ATEG_05816	AN3926.5	122220	AO090003000092	ATEG_05816	AFL2G_02859	NFIA_054030	Afu6g08380		serine / threonine	PF11715.2| Nup160; PF00400.26| WD40; ;	unnamed protein product
A. terreus NIH 2624	ATEG_05826	AN3932.5	52883	AO090003000095	ATEG_05826	AFL2G_02856	NFIA_053950	Afu6g08310		threonine	PF00227.1| Proteasome;	Aminopeptidase P
A. terreus NIH 2624	ATEG_05843	AN3943.5	208631	-	ATEG_05843	AFL2G_02843	NFIA_053820	-		cysteine	PF01470.1| Peptidase_C15;	Ubiquitin-conjugating enzyme E2
A. terreus NIH 2624	ATEG_03809	AN4016.5	52026	AO090003000947	ATEG_03809	AFL2G_02080	NFIA_020680	Afu1g04040		ubiquitin	PF00106.19| adh_short; PF01370.15| Epimerase; PF08659.4| KR; PF11976.2| Rad60-SLD; PF01020.11| Ribosomal_L40e; PF00240.17| ubiquitin; ;	spermidine synthase
A. terreus NIH 2624	ATEG_03836	AN4018.5	56788	AO090003000972	ATEG_03836	AFL2G_02057	NFIA_020930	Afu1g03740		metallo	PF02225.16| PA; PF04389.1| Peptidase_M28; PF04253.9| TFR_dimer;	Peptidase C19 contains ubiquitinyl hydrolases
A. terreus NIH 2624	ATEG_05857	AN4182.5	47895	AO090003000133	ATEG_05857	AFL2G_02822	NFIA_053680	Afu6g07980		cycline	PF00069.19| Pkinase; PF07714.1| Pkinase_Tyr; ;	Armadillo/beta-catenin-like repeats
A. terreus NIH 2624	ATEG_03040	AN4192.5	54156	AO090009000345	ATEG_03040	AFL2G_10334	NFIA_018820	Afu1g05900		ubiquitin	PF12895.1| Apc3; PF03704.11| BTAD; PF00226.25| DnaJ; PF00515.22| TPR_1; PF07719.11| TPR_2; PF07721.8| TPR_4; ;	proteasome component Pup3, putative
A. terreus NIH 2624	ATEG_02984	AN4236.5	54208	AO090001000434	ATEG_02984	AFL2G_09079	NFIA_018540	Afu1g06170		serine	PF00004.23| AAA; PF07728.8| AAA_5; PF05496.6| RuvB_N;	Peptidase_S10
A. terreus NIH 2624	ATEG_05543	AN4401,5	57091	AO090023000896	ATEG_05543	AFL2G_04710	NFIA_093940	Afu4g06900		amino	PF00733.15| Asn_synthase;	Multidrug resistance-associated protein
A. terreus NIH 2624	ATEG_05540	AN4404.5	54630	-	ATEG_05540	AFL2G_04707	NFIA_109310	Afu4g06930		metallo	PF00557.1| Peptidase_M24;	ubiquitin carboxyl-terminal hydrolase, putative
[truncated: 249 more rows]

## Sheet: only extracellular ones
Species	Putative protease	Putative Protease Clusters							SubCellular Localization	Protease family	Pfam domain(s)	Gene annotation
[truncated: 335 more rows]

[truncated: 1 more sheets: Orphans]
