# Supplementary material for: A genomic survey of proteases in Aspergilli
Source: BMC Genomics. 2014 Jun 25;15(1):523. doi: 10.1186/1471-2164-15-523 (PMC4102723; doi:10.1186/1471-2164-15-523)
Supplement: Supplementary file 2 — Additional file 2: The "Orphan" proteases in 7 Aspergilli. The "Orphan" proteases in 7 Aspergilli, together with their subcellular localization prediction, protease family classification, Pfam domain prediction and functional annotation. (XLS 38 KB) [file 12864_2014_6257_MOESM2_ESM.xls]

## Sheet: Orphan protease clusters 
Additional file 2, The "Orphan" protease clusters in 7 Aspergilli together with their subcellular localization prediction, protease family classification, pfam domain prediction and functional annotation.
A. nidulans FGSC A4	A. niger ATCC 1015	A. oryzae Rib 40	A. terreus NIH 2624	A. flavus NRLL 3357	N. fischeri CBS 544.65	A. Fumigatus Af293	SubCellular Localization	Protease family	Pfam domain(s)	Gene annotation
-	52082	-	-	-	-	-	EXTRACELLULAR	aspartic	PF01828.11| Peptidase_A4	Peptidase A4 family; pfam01828
-	53545	-	-	-	-	-	EXTRACELLULAR	aspartic	PF01828.11| Peptidase_A4	No gene product annotation provided
-	55102	-	-	-	-	-	CYTOPLASMIC	serine	PF00144.18| Beta-lactamase; PF11954.2| DUF3471;	No gene product annotation provided
-	130645	-	-	-	-	-	AMBIGUOUS	serine / threonine	PF00930.15| DPPIV_N; PF07676.6| PD40;	Tol-pal system beta propeller repeat protein TolB; TIGR02800
-	180100	-	-	-	-	-	AMBIGUOUS	metallo	PF00675.14| Peptidase_M16; PF05193.15| Peptidase_M16_C;	Secreted/periplasmic Zn-dependent peptidases, insulinase-like
-	-	-	-	AFL2G_03914	-	-	AMBIGUOUS	serine	PF00082.16| Peptidase_S8	Peptidase S8 family domain in Kp43 proteases; cd04842
-	-	-	-	AFL2G_09030	-	-	AMBIGUOUS	aspartic	PF00026.17| Asp	Vacuolar protease A precursor | PASA_update:no change
-	-	-	-	AFL2G_12495	-	-	EXTRACELLULAR	unknown	PF00082.16| Peptidase_S8	Conserved hypothetical protein | PASA_update:no change
-	-	-	-	-	-	Afu1g03230	AMBIGUOUS	tyrosin kinase	PF09818.3| ABC_ATPase; PF00005.21| ABC_tran;	P-loop containing Nucleoside Triphosphate Hydrolases; cl09099
-	-	-	-	-	-	Afu3g04290	AMBIGUOUS	serine	PB006820	Polymerase
-	-	-	-	-	-	Afu4g02630	AMBIGUOUS	aspartic	PF00385.18| Chromo; PF00078.21| RVT_1;	Reverse transcriptase; protease; endonuclease
-	-	-	-	-	-	Afu7g00250	CYTOPLASMIC	tyrosin kinase	PF10644.3| Misat_Myo_SegII; PF00091.19| Tubulin; PF03953.11| Tubulin_C	Tubulin beta-2 subunit
-	-	-	-	-	-	Afu7g07100	CYTOPLASMIC	serine / threonine	PF07865.5| DUF1652; PF08662.5| eIF2A; PF05729.6| NACHT; PF07676.6| PD40; PF00400.26| WD40	NACHT domain protein, putative
-	-	-	-	-	-	Afu7g07170	AMBIGUOUS	aspartic	PF00385.18| Chromo; PF03732.11| Retrotrans_gag; PF00078.21| RVT_1	Reverse transcriptase/protease/endonuclease Pol,putative
-	-	-	-	-	-	Afu7g08340	AMBIGUOUS	serine	PF00082.16| Peptidase_S8	Subtilisin-like protease 2, putative
-	-	-	-	-	-	Afu7g08500	AMBIGUOUS	serine / threonine	PF10647.3| Gmad1; PF05729.6| NACHT; PF00931.16| NB-ARC; PF07676.6| PD40; PF00400.26| WD40	NACHT domain protein, putative
-	-	-	-	-	-	Afu8g00330	AMBIGUOUS	aspartic	PF00385.18| Chromo	Endonuclease
AN10932.5	-	-	-	-	-	-	AMBIGUOUS	metallo	PF01546.22| Peptidase_M20	Hypothetical protein
AN10986.5	-	-	-	-	-	-	AMBIGUOUS	metallo	PF07687.8| M20_dimer; PF01546.22| Peptidase_M20;	Carboxypeptidase activity and has role in nitrogen compound metabolic process, proteolysis
AN11792.5	-	-	-	-	-	-	AMBIGUOUS	metallo	PB006184	beta-alanine synthese (peptidase family M20/M25/M40)
AN12138.5	-	-	-	-	-	-	PLASMAMEMBRANE	serine / threonine	PF00400.26| WD40	F-box/WD repeat containing protein pof1
AN1580.5	-	-	-	-	-	-	AMBIGUOUS	phosphorylase	PF12895.1| Apc3; PF05729.6| NACHT; PF00931.16| NB-ARC; PF01048.14| PNP_UDP_1; PF00515.22| TPR_1; PF07719.11| TPR_2; PF07720.6| TPR_3; PF07721.8| TPR_4;	Conserved hypothetical protein
AN1582.5	-	-	-	-	-	-	CYTOPLASMIC	metallo	PF01321.12| Creatinase_N; PF00557.1| Peptidase_M24;	Peptidase_M24
AN1583.5	-	-	-	-	-	-	CYTOPLASMIC	metallo	PF07687.8| M20_dimer; PF01546.22| Peptidase_M20;	Conserved hypothetical protein
AN1645.5	-	-	-	-	-	-	AMBIGUOUS	serine	PF00024.20| PAN_1; PF00400.26| WD40;	Cerevisin precursor, Peptidase inhibitor I9
AN4091.5	-	-	-	-	-	-	AMBIGUOUS	tyrosin kinase	PF09818.3| ABC_ATPase; PF00664.17| ABC_membrane; PF00005.21| ABC_tran; PF02463.13| SMC_N;	Conserved hypothetical protein
AN5466.5	-	-	-	-	-	-	CYTOPLASMIC	metallo	PF03571.1| Peptidase_M49	Conserved hypothetical protein
AN6686.5	-	-	-	-	-	-	EXTRACELLULAR	aspartic	PF00026.17| Asp	Conserved hypothetical protein
AN7962.5	-	-	-	-	-	-	EXTRACELLULAR	metallo	PF02102.9| Peptidase_M35	pepJ | Extracellular deuterolysin-type metallo-proteinase
AN8468.5	-	-	-	-	-	-	EXTRACELLULAR	serine / threonine	PF02239.10| Cytochrom_D1; PF04762.6| IKI3; PF05729.6| NACHT; PF07676.6| PD40; PF10584.3| Proteasome_A_N; PF00400.26| WD40;	NACHT and WD40 domain protein
-	-	AO090001000145	-	-	-	-	EXTRACELLULAR	metallo	PF04389.1| Peptidase_M28	Peptidase dimerization domain; cl09126
-	-	AO090005001597	-	-	-	-	AMBIGUOUS	aspartic	PF00385.18| Chromo; PF00665.20| rve; PF00078.21| RVT_1	Transposon-encoded proteins with TYA, reverse transcriptase, integrase domains in various combinations
-	-	AO090010000291	-	-	-	-	AMBIGUOUS	serine / threonine	PF02239.10| Cytochrom_D1; PF07676.6| PD40; PF00400.26| WD40	WD40 domain
-	-	AO090010000301	-	-	-	-	AMBIGUOUS	serine / threonine	PF02239.10| Cytochrom_D1; PF01596.11| Methyltransf_3; PF11715.2| Nup160; PF07676.6| PD40; PF00400.26| WD40	WD40 domain
-	-	AO090038000229	-	-	-	-	EXTRACELLULAR	aspartic	PF00026.17| Asp	Aspartyl protease | PASA_update:no change
-	-	AO090120000005	-	-	-	-	EXTRACELLULAR	aspartic	PF01828.11| Peptidase_A4	Predicted protein | PASA_update:no change
-	-	AO090166000043	-	-	-	-	AMBIGUOUS	tyrosin kinase	PF02239.10| Cytochrom_D1; PF06869.6| DUF1258; PF07865.5| DUF1652; PF08662.5| eIF2A; PF07676.6| PD40; PF10584.3| Proteasome_A_N; PF03259.11| Robl_LC7; PF09142.5| TruB_C; PF00400.26| WD40	Predicted NTPase (NACHT family) | PASA_update:no change
-	-	-	ATEG_00976	-	-	-	CYTOPLASMIC	metallo	PF01546.22| Peptidase_M20	Peptidase dimerization domain; cl09126
-	-	-	ATEG_02309	-	-	-	AMBIGUOUS	amino	PF07687.8| M20_dimer; PF01546.22| Peptidase_M20;	Hypothetical protein; Provisional
-	-	-	ATEG_02429	-	-	-	AMBIGUOUS	aspartic	PF02129.1| Peptidase_S15; PF08530.4| PepX_C;	Predicted acyl esterases
-	-	-	ATEG_04968	-	-	-	AMBIGUOUS	metallo	PF04389.1| Peptidase_M28; PF00083.18| Sugar_tr;	Peptidase dimerization domain; cl09126
-	-	-	ATEG_06051	-	-	-	AMBIGUOUS	aspartic	PF12697.1| Abhydrolase_6; PF02129.1| Peptidase_S15; PF08530.4| PepX_C	Predicted acyl esterases
-	-	-	ATEG_07578	-	-	-	CYTOPLASMIC	metallo	PF03571.1| Peptidase_M49	Peptidase family M49; pfam03571
-	-	-	ATEG_07766	-	-	-	AMBIGUOUS	metallo	PF03571.1| Peptidase_M49	Peptidase family M49; pfam03571
-	-	-	ATEG_08287	-	-	-	CYTOPLASMIC	aspartic	PF02129.1| Peptidase_S15; PF08530.4| PepX_C;	Predicted acyl esterases
-	-	-	ATEG_08785	-	-	-	AMBIGUOUS	metallo	PF07687.8| M20_dimer; PF01546.22| Peptidase_M20;	Peptidase dimerization domain; cl09126
-	-	-	ATEG_08818	-	-	-	CYTOPLASMIC	aspartic	PF02129.1| Peptidase_S15; PF08530.4| PepX_C;	Predicted acyl esterases
-	-	-	ATEG_08896	-	-	-	AMBIGUOUS	serine	PF00082.16| Peptidase_S8	conserved hypothetical protein
-	-	-	ATEG_09160	-	-	-	CYTOPLASMIC	metallo	PF07687.8| M20_dimer; PF01546.22| Peptidase_M20;	Conserved hypothetical protein
-	-	-	ATEG_10186	-	-	-	AMBIGUOUS	metallo	PF03571.1| Peptidase_M49	Peptidase family M49; pfam03571
-	-	-	-	-	NFIA_001580	-	AMBIGUOUS	serine	PF00082.16| Peptidase_S8	Peptidase domain in the S8 and S53 families; cl10459
-	-	-	-	-	NFIA_005170	-	AMBIGUOUS	serine / threonine	PF05729.6| NACHT; PF01048.14| PNP_UDP_1; PF00400.26| WD40	WD domain protein
-	-	-	-	-	NFIA_014370	-	AMBIGUOUS	serine	PF00717.17| Peptidase_S24	The S26 Type I signal peptidase (SPase; LepB; leader peptidase B; leader peptidase I; EC 3.4.21.89)
-	-	-	-	-	NFIA_018760	-	AMBIGUOUS	metallo	PF04389.1| Peptidase_M28	Peptidase family M28 family
-	-	-	-	-	NFIA_024080	-	AMBIGUOUS	unnamed protein product	PF03732.11| Retrotrans_gag	Conserved hypothetical protein
-	-	-	-	-	NFIA_069790	-	EXTRACELLULAR	aspartic	PF01828.11| Peptidase_A4	Peptidase A4 family; pfam01828
-	-	-	-	-	NFIA_112720	-	AMBIGUOUS	tyrosin kinase	PF10644.3| Misat_Myo_SegII; PF00091.19| Tubulin; PF03953.11| Tubulin_C	Tubulin beta chain
