# Supplementary material for: A genomic survey of proteases in Aspergilli
Source: BMC Genomics. 2014 Jun 25;15(1):523. doi: 10.1186/1471-2164-15-523 (PMC4102723; doi:10.1186/1471-2164-15-523)
Supplement: Supplementary file 3 — Additional file 3: The subcellular localization prediction on putative proteases. Using majority vote the compartment of the proteins was predicted by 6 different tools. (XLS 416 KB) [file 12864_2014_6257_MOESM3_ESM.xls]

## Sheet: compartment prediction protease
Additional files 3, the subcellular localization prediction on putative proteases. Using majority vote the compartment of the proteins were predicted.
Putative protease	phobius	signalp	predisi	cello	multiloc	wolfpsort	FINAL PREDICTION SUBCELLULAR LOCALIZATION
199051	N	N	N	PlasmaMembrane	plasma membrane: 0.43	plas	PLASMAMEMBRANE
AN12138.5	N	N	Y	PlasmaMembrane	plasma membrane: 0.29	plas	PLASMAMEMBRANE
AN8262.5	N	N	N	PlasmaMembrane	plasma membrane: 0.31	plas	PLASMAMEMBRANE
35439	N	N	N	Nuclear	nuclear: 0.79	nucl	NUCLEAR
35758	N	N	N	Nuclear	nuclear: 0.89	nucl	NUCLEAR
43191	N	N	N	Nuclear	nuclear: 0.73	nucl	NUCLEAR
49527	N	N	N	Nuclear	nuclear: 0.87	nucl	NUCLEAR
50995	N	N	N	Nuclear	nuclear: 0.73	nucl	NUCLEAR
54201	N	N	N	Nuclear	nuclear: 0.72	nucl	NUCLEAR
54613	N	N	N	Nuclear	nuclear: 0.59	nucl	NUCLEAR
55348	N	N	N	Nuclear	nuclear: 0.56	nucl	NUCLEAR
55885	N	N	N	Nuclear	nuclear: 0.76	nucl	NUCLEAR
56146	N	N	N	Nuclear	nuclear: 0.41	nucl	NUCLEAR
119946	N	N	N	Nuclear	nuclear: 0.54	nucl	NUCLEAR
122220	N	N	N	Nuclear	nuclear: 0.72	nucl	NUCLEAR
136905	N	N	N	Nuclear	nuclear: 0.5	nucl	NUCLEAR
172707	N	N	N	Nuclear	nuclear: 0.64	nucl	NUCLEAR
175538	N	N	N	Nuclear	nuclear: 0.88	nucl	NUCLEAR
193872	N	N	N	Nuclear	nuclear: 0.54	nucl	NUCLEAR
199208	N	N	N	Nuclear	nuclear: 0.64	nucl	NUCLEAR
201896	N	N	N	Nuclear	nuclear: 0.8	nucl	NUCLEAR
205492	N	N	N	Nuclear	nuclear: 0.83	nucl	NUCLEAR
206503	N	N	N	Nuclear	nuclear: 0.81	nucl	NUCLEAR
AFL2G_00280	N	N	N	Nuclear	nuclear: 0.72	nucl	NUCLEAR
AFL2G_00952	N	N	N	Nuclear	nuclear: 0.83	nucl	NUCLEAR
AFL2G_01070	N	N	N	Nuclear	nuclear: 0.86	nucl	NUCLEAR
AFL2G_01175	N	N	N	Nuclear	nuclear: 0.87	nucl	NUCLEAR
AFL2G_02620	N	N	N	Nuclear	nuclear: 0.75	nucl	NUCLEAR
AFL2G_02859	N	N	N	Nuclear	nuclear: 0.76	nucl	NUCLEAR
AFL2G_04058	N	N	N	Nuclear	nuclear: 0.87	nucl	NUCLEAR
AFL2G_05916	N	N	N	Nuclear	nuclear: 0.9	nucl	NUCLEAR
AFL2G_06341	N	N	N	Nuclear	nuclear: 0.94	nucl	NUCLEAR
AFL2G_07648	N	N	N	Nuclear	nuclear: 0.73	nucl	NUCLEAR
AFL2G_08147	N	N	N	Nuclear	nuclear: 0.87	nucl	NUCLEAR
AFL2G_08156	N	N	N	Nuclear	nuclear: 0.67	nucl	NUCLEAR
AFL2G_08253	N	N	N	Nuclear	nuclear: 0.91	nucl	NUCLEAR
AFL2G_08600	N	N	N	Nuclear	nuclear: 0.67	nucl	NUCLEAR
AFL2G_09903	N	N	N	Nuclear	nuclear: 0.81	nucl	NUCLEAR
AFL2G_10356	N	N	N	Nuclear	nuclear: 0.75	nucl	NUCLEAR
AFL2G_10441	N	N	N	Nuclear	nuclear: 0.57	nucl	NUCLEAR
AFL2G_10524	N	N	N	Nuclear	nuclear: 0.54	nucl	NUCLEAR
AFL2G_11253	N	N	N	Nuclear	nuclear: 0.72	nucl	NUCLEAR
AFL2G_12314	N	N	N	Nuclear	nuclear: 0.89	nucl	NUCLEAR
Afu1g04040	N	N	N	Nuclear	nuclear: 0.53	nucl	NUCLEAR
Afu1g07750	N	N	N	Nuclear	nuclear: 0.7	nucl	NUCLEAR
Afu1g09210	N	N	N	Nuclear	nuclear: 0.65	nucl	NUCLEAR
Afu1g09490	N	N	N	Nuclear	nuclear: 0.76	nucl	NUCLEAR
Afu1g12640	N	N	N	Nuclear	nuclear: 0.66	nucl	NUCLEAR
Afu1g14810	N	N	N	Nuclear	nuclear: 0.43	nucl	NUCLEAR
Afu1g15770	N	N	N	Nuclear	nuclear: 0.93	nucl	NUCLEAR
Afu1g16940	N	N	N	Nuclear	nuclear: 0.91	nucl	NUCLEAR
Afu2g01700	N	N	N	Nuclear	nuclear: 0.92	nucl	NUCLEAR
Afu2g04000	N	N	N	Nuclear	nuclear: 0.44	nucl	NUCLEAR
Afu2g04680	N	N	N	Nuclear	nuclear: 0.39	nucl	NUCLEAR
Afu2g13070	N	N	N	Nuclear	nuclear: 0.82	nucl	NUCLEAR
Afu2g14130	N	N	N	Nuclear	nuclear: 0.4	nucl	NUCLEAR
Afu4g07340	N	N	N	Nuclear	nuclear: 0.48	nucl	NUCLEAR
Afu4g12910	N	N	N	Nuclear	nuclear: 0.91	nucl	NUCLEAR
Afu5g03200	N	N	N	Nuclear	nuclear: 0.62	nucl	NUCLEAR
Afu5g07060	N	N	N	Nuclear	nuclear: 0.84	nucl	NUCLEAR
Afu5g14040	N	N	N	Nuclear	nuclear: 0.52	nucl	NUCLEAR
Afu6g02300	N	N	N	Nuclear	nuclear: 0.9	nucl	NUCLEAR
Afu6g05150	N	N	N	Nuclear	nuclear: 0.5	nucl	NUCLEAR
Afu6g07970	N	N	N	Nuclear	nuclear: 0.49	nucl	NUCLEAR
Afu6g08380	N	N	N	Nuclear	nuclear: 0.79	nucl	NUCLEAR
Afu6g12560	N	N	N	Nuclear	nuclear: 0.91	nucl	NUCLEAR
Afu8g04270	N	N	N	Nuclear	nuclear: 0.59	nucl	NUCLEAR
AN0637.5	N	N	N	Nuclear	nuclear: 0.91	nucl	NUCLEAR
AN0822.5	Y	N	N	Nuclear	nuclear: 0.44	nucl	NUCLEAR
AN10191.5	N	N	N	Nuclear	nuclear: 0.63	nucl	NUCLEAR
AN10456.5	N	N	N	Nuclear	nuclear: 0.36	nucl	NUCLEAR
AN10513.5	N	N	N	Nuclear	nuclear: 0.53	nucl	NUCLEAR
AN11032.5	N	N	N	Nuclear	nuclear: 0.43	nucl	NUCLEAR
AN11101.5	N	N	N	Nuclear	nuclear: 0.91	nucl	NUCLEAR
AN11102.5	N	N	N	Nuclear	nuclear: 0.77	nucl	NUCLEAR
AN1340.5	N	N	N	Nuclear	nuclear: 0.92	nucl	NUCLEAR
AN1366.5	N	N	N	Nuclear	nuclear: 0.65	nucl	NUCLEAR
AN2214.5	N	N	N	Nuclear	nuclear: 0.71	nucl	NUCLEAR
AN2689.5	N	N	N	Nuclear	nuclear: 0.48	nucl	NUCLEAR
AN3587.5	N	N	N	Nuclear	nuclear: 0.89	nucl	NUCLEAR
AN3691.5	N	N	N	Nuclear	nuclear: 0.96	nucl	NUCLEAR
AN3926.5	N	N	N	Nuclear	nuclear: 0.84	nucl	NUCLEAR
AN4016.5	N	N	N	Nuclear	nuclear: 0.81	nucl	NUCLEAR
AN5186.5	N	N	N	Nuclear	nuclear: 0.56	nucl	NUCLEAR
AN5351.5	N	N	N	Nuclear	nuclear: 0.57	nucl	NUCLEAR
AN5638.5	N	N	N	Nuclear	nuclear: 0.57	nucl	NUCLEAR
AN6360.5	N	N	N	Nuclear	nuclear: 0.68	nucl	NUCLEAR
AN7695.5	N	N	N	Nuclear	nuclear: 0.69	nucl	NUCLEAR
AN8192.5	N	N	N	Nuclear	nuclear: 0.86	nucl	NUCLEAR
AN8783.5	N	N	N	Nuclear	nuclear: 0.38	nucl	NUCLEAR
AN8836.5	N	N	N	Nuclear	nuclear: 0.79	nucl	NUCLEAR
AO090001000470	N	N	N	Nuclear	nuclear: 0.61	nucl	NUCLEAR
AO090003000092	N	N	N	Nuclear	nuclear: 0.75	nucl	NUCLEAR
AO090003000368	N	N	N	Nuclear	nuclear: 0.84	nucl	NUCLEAR
AO090005000276	N	N	N	Nuclear	nuclear: 0.76	nucl	NUCLEAR
AO090005001123	N	N	N	Nuclear	nuclear: 0.86	nucl	NUCLEAR
AO090005001250	N	N	N	Nuclear	nuclear: 0.89	nucl	NUCLEAR
AO090009000218	N	N	N	Nuclear	nuclear: 0.49	nucl	NUCLEAR
AO090023000173	N	N	N	Nuclear	nuclear: 0.82	nucl	NUCLEAR
AO090023000839	N	N	N	Nuclear	nuclear: 0.49	nucl	NUCLEAR
AO090102000522	N	N	N	Nuclear	nuclear: 0.81	nucl	NUCLEAR
AO090103000045	N	N	N	Nuclear	nuclear: 0.55	nucl	NUCLEAR
AO090120000114	N	N	N	Nuclear	nuclear: 0.88	nucl	NUCLEAR
AO090120000125	N	N	N	Nuclear	nuclear: 0.7	nucl	NUCLEAR
AO090120000238	N	N	N	Nuclear	nuclear: 0.89	nucl	NUCLEAR
AO090138000126	N	N	N	Nuclear	nuclear: 0.47	nucl	NUCLEAR
AO090701000191	N	N	N	Nuclear	nuclear: 0.91	nucl	NUCLEAR
AO090701000278	N	N	N	Nuclear	nuclear: 0.72	nucl	NUCLEAR
AO090701000767	N	N	N	Nuclear	nuclear: 0.94	nucl	NUCLEAR
ATEG_00040	N	N	N	Nuclear	nuclear: 0.63	nucl	NUCLEAR
ATEG_00324	N	N	N	Nuclear	nuclear: 0.58	nucl	NUCLEAR
ATEG_00455	N	N	N	Nuclear	nuclear: 0.69	nucl	NUCLEAR
ATEG_00867	N	N	N	Nuclear	nuclear: 0.82	nucl	NUCLEAR
ATEG_01276	N	N	N	Nuclear	nuclear: 0.71	nucl	NUCLEAR
ATEG_02647	N	N	N	Nuclear	nuclear: 0.51	nucl	NUCLEAR
ATEG_02980	N	N	N	Nuclear	nuclear: 0.53	nucl	NUCLEAR
ATEG_03029	N	N	N	Nuclear	nuclear: 0.72	nucl	NUCLEAR
ATEG_03173	N	N	N	Nuclear	nuclear: 0.61	nucl	NUCLEAR
ATEG_03236	N	N	N	Nuclear	nuclear: 0.49	nucl	NUCLEAR
ATEG_03264	N	N	N	Nuclear	nuclear: 0.59	nucl	NUCLEAR
ATEG_04662	N	N	N	Nuclear	nuclear: 0.85	nucl	NUCLEAR
ATEG_05105	N	N	N	Nuclear	nuclear: 0.88	nucl	NUCLEAR
ATEG_05217	N	N	N	Nuclear	nuclear: 0.93	nucl	NUCLEAR
ATEG_05474	N	N	N	Nuclear	nuclear: 0.54	nucl	NUCLEAR
ATEG_05858	N	N	N	Nuclear	nuclear: 0.63	nucl	NUCLEAR
ATEG_06440	N	N	N	Nuclear	nuclear: 0.66	nucl	NUCLEAR
ATEG_07213	N	N	N	Nuclear	nuclear: 0.87	nucl	NUCLEAR
ATEG_07220	N	N	N	Nuclear	nuclear: 0.93	nucl	NUCLEAR
ATEG_08097	N	N	N	Nuclear	nuclear: 0.82	nucl	NUCLEAR
ATEG_08222	N	N	N	Nuclear	nuclear: 0.87	nucl	NUCLEAR
ATEG_08936	N	N	N	Nuclear	nuclear: 0.45	nucl	NUCLEAR
ATEG_09308	N	N	N	Nuclear	nuclear: 0.7	nucl	NUCLEAR
ATEG_10207	N	N	N	Nuclear	nuclear: 0.53	nucl	NUCLEAR
NFIA_008440	N	N	N	Nuclear	nuclear: 0.88	nucl	NUCLEAR
NFIA_009560	N	N	N	Nuclear	nuclear: 0.92	nucl	NUCLEAR
NFIA_010600	N	N	N	Nuclear	nuclear: 0.71	nucl	NUCLEAR
NFIA_016120	N	N	N	Nuclear	nuclear: 0.73	nucl	NUCLEAR
NFIA_018750	N	N	N	Nuclear	nuclear: 0.49	nucl	NUCLEAR
NFIA_026990	N	N	N	Nuclear	nuclear: 0.75	nucl	NUCLEAR
NFIA_034020	N	N	N	Nuclear	nuclear: 0.92	nucl	NUCLEAR
NFIA_038930	N	N	N	Nuclear	nuclear: 0.86	nucl	NUCLEAR
NFIA_048570	N	N	N	Nuclear	nuclear: 0.88	nucl	NUCLEAR
NFIA_053670	N	N	N	Nuclear	nuclear: 0.52	nucl	NUCLEAR
NFIA_054030	N	N	N	Nuclear	nuclear: 0.74	nucl	NUCLEAR
NFIA_058520	N	N	N	Nuclear	nuclear: 0.92	nucl	NUCLEAR
NFIA_072950	N	N	N	Nuclear	nuclear: 0.57	nucl	NUCLEAR
NFIA_075970	N	N	N	Nuclear	nuclear: 0.46	nucl	NUCLEAR
NFIA_077600	N	N	N	Nuclear	nuclear: 0.77	nucl	NUCLEAR
NFIA_080200	N	N	N	Nuclear	nuclear: 0.86	nucl	NUCLEAR
NFIA_080810	N	N	N	Nuclear	nuclear: 0.41	nucl	NUCLEAR
NFIA_088250	N	N	N	Nuclear	nuclear: 0.46	nucl	NUCLEAR
NFIA_089310	N	N	N	Nuclear	nuclear: 0.75	nucl	NUCLEAR
NFIA_097000	N	N	N	Nuclear	nuclear: 0.59	nucl	NUCLEAR
NFIA_102800	N	N	N	Nuclear	nuclear: 0.53	nucl	NUCLEAR
NFIA_103430	N	N	N	Nuclear	nuclear: 0.92	nucl	NUCLEAR
NFIA_108880	N	N	N	Nuclear	nuclear: 0.49	nucl	NUCLEAR
39130	N	Y	N	Mitochondrial	mitochondrial: 0.86	mito	MITOCHONDRIAL
53008	N	N	N	Mitochondrial	mitochondrial: 0.86	mito	MITOCHONDRIAL
56101	N	N	N	Mitochondrial	mitochondrial: 0.83	mito	MITOCHONDRIAL
131120	N	N	N	Mitochondrial	mitochondrial: 0.84	mito	MITOCHONDRIAL
179052	N	N	N	Mitochondrial	mitochondrial: 0.53	mito	MITOCHONDRIAL
187366	Y	N	N	Mitochondrial	mitochondrial: 0.45	mito	MITOCHONDRIAL
196044	N	N	N	Mitochondrial	mitochondrial: 0.83	mito	MITOCHONDRIAL
205553	N	N	N	Mitochondrial	mitochondrial: 0.64	mito	MITOCHONDRIAL
207328	N	N	N	Mitochondrial	mitochondrial: 0.94	mito	MITOCHONDRIAL
208225	N	N	N	Mitochondrial	mitochondrial: 0.91	mito	MITOCHONDRIAL
AFL2G_00857	N	N	N	Mitochondrial	mitochondrial: 0.88	mito	MITOCHONDRIAL
AFL2G_01347	N	N	N	Mitochondrial	mitochondrial: 0.88	mito	MITOCHONDRIAL
AFL2G_06303	N	N	N	Mitochondrial	mitochondrial: 0.77	mito	MITOCHONDRIAL
AFL2G_06686	N	N	N	Mitochondrial	mitochondrial: 0.87	mito	MITOCHONDRIAL
AFL2G_06806	N	N	N	Mitochondrial	mitochondrial: 0.38	mito	MITOCHONDRIAL
AFL2G_07650	N	N	N	Mitochondrial	mitochondrial: 0.81	mito	MITOCHONDRIAL
AFL2G_09169	N	N	N	Mitochondrial	mitochondrial: 0.79	mito	MITOCHONDRIAL
AFL2G_09244	N	N	N	Mitochondrial	mitochondrial: 0.82	mito	MITOCHONDRIAL
Afu1g02170	N	N	N	Mitochondrial	mitochondrial: 0.46	mito	MITOCHONDRIAL
Afu1g11180	N	N	N	Mitochondrial	mitochondrial: 0.79	mito	MITOCHONDRIAL
Afu1g11870	N	N	N	Mitochondrial	mitochondrial: 0.86	mito	MITOCHONDRIAL
Afu1g14200	N	N	N	Mitochondrial	mitochondrial: 0.74	mito	MITOCHONDRIAL
Afu1g14410	N	N	N	Mitochondrial	mitochondrial: 0.81	mito	MITOCHONDRIAL
Afu2g02680	N	N	N	Mitochondrial	mitochondrial: 0.92	mito	MITOCHONDRIAL
Afu2g04370	Y	N	N	Mitochondrial	mitochondrial: 0.7	mito	MITOCHONDRIAL
Afu2g11740	N	N	N	Mitochondrial	mitochondrial: 0.38	mito	MITOCHONDRIAL
Afu4g11530	N	N	N	Mitochondrial	mitochondrial: 0.96	mito	MITOCHONDRIAL
Afu5g08050	N	N	N	Mitochondrial	mitochondrial: 0.8	mito	MITOCHONDRIAL
Afu6g08640	N	N	N	Mitochondrial	mitochondrial: 0.86	mito	MITOCHONDRIAL
AN0747.5	N	N	N	Mitochondrial	mitochondrial: 0.67	mito	MITOCHONDRIAL
AN0776.5	N	N	N	Mitochondrial	mitochondrial: 0.83	mito	MITOCHONDRIAL
AN10333.5	N	N	N	Mitochondrial	mitochondrial: 0.72	mito	MITOCHONDRIAL
AN1163.5	N	N	N	Mitochondrial	mitochondrial: 0.76	mito	MITOCHONDRIAL
AN11632.5	Y	N	N	Mitochondrial	mitochondrial: 0.8	mito	MITOCHONDRIAL
AN1780.5	N	N	N	Mitochondrial	mitochondrial: 0.85	mito	MITOCHONDRIAL
AN2972.5	N	N	N	Mitochondrial	mitochondrial: 0.88	mito	MITOCHONDRIAL
AN3466.5	N	N	N	Mitochondrial	mitochondrial: 0.68	mito	MITOCHONDRIAL
AN4201.5	N	N	N	Mitochondrial	mitochondrial: 0.89	mito	MITOCHONDRIAL
AN4557.5	N	N	N	Mitochondrial	mitochondrial: 0.91	mito	MITOCHONDRIAL
AN5588.5	N	N	N	Mitochondrial	mitochondrial: 0.93	mito	MITOCHONDRIAL
AN6193.5	N	N	N	Mitochondrial	mitochondrial: 0.4	mito	MITOCHONDRIAL
AN8273.5	N	N	N	Mitochondrial	mitochondrial: 0.85	mito	MITOCHONDRIAL
AO090001000525	N	N	N	Mitochondrial	mitochondrial: 0.8	mito	MITOCHONDRIAL
AO090001000597	N	N	N	Mitochondrial	mitochondrial: 0.69	mito	MITOCHONDRIAL
AO090003001465	N	N	N	Mitochondrial	mitochondrial: 0.8	mito	MITOCHONDRIAL
AO090005000272	N	N	N	Mitochondrial	mitochondrial: 0.72	mito	MITOCHONDRIAL
AO090005000882	N	N	N	Mitochondrial	mitochondrial: 0.9	mito	MITOCHONDRIAL
AO090005001444	N	N	N	Mitochondrial	mitochondrial: 0.88	mito	MITOCHONDRIAL
AO090011000367	N	N	N	Mitochondrial	mitochondrial: 0.83	mito	MITOCHONDRIAL
AO090020000008	N	N	N	Mitochondrial	mitochondrial: 0.78	mito	MITOCHONDRIAL
AO090026000472	N	N	N	Mitochondrial	mitochondrial: 0.37	mito	MITOCHONDRIAL
AO090026000613	N	N	N	Mitochondrial	mitochondrial: 0.87	mito	MITOCHONDRIAL
AO090038000288	N	N	N	Mitochondrial	mitochondrial: 0.81	mito	MITOCHONDRIAL
AO090113000119	N	N	N	Mitochondrial	mitochondrial: 0.53	mito	MITOCHONDRIAL
AO090701000720	N	N	N	Mitochondrial	mitochondrial: 0.77	mito	MITOCHONDRIAL
ATEG_00623	N	N	N	Mitochondrial	mitochondrial: 0.65	mito	MITOCHONDRIAL
ATEG_00641	N	N	N	Mitochondrial	mitochondrial: 0.64	mito	MITOCHONDRIAL
ATEG_03028	Y	N	N	Mitochondrial	mitochondrial: 0.67	mito	MITOCHONDRIAL
ATEG_03414	Y	N	Y	Mitochondrial	mitochondrial: 0.9	mito	MITOCHONDRIAL
ATEG_03927	N	N	N	Mitochondrial	mitochondrial: 0.66	mito	MITOCHONDRIAL
ATEG_03952	N	N	N	Mitochondrial	mitochondrial: 0.75	mito	MITOCHONDRIAL
ATEG_04876	N	N	N	Mitochondrial	mitochondrial: 0.58	mito	MITOCHONDRIAL
ATEG_06448	Y	N	N	Mitochondrial	mitochondrial: 0.82	mito	MITOCHONDRIAL
ATEG_06681	N	N	N	Mitochondrial	mitochondrial: 0.9	mito	MITOCHONDRIAL
ATEG_07168	N	N	N	Mitochondrial	mitochondrial: 0.64	mito	MITOCHONDRIAL
ATEG_09000	N	N	N	Mitochondrial	mitochondrial: 0.88	mito	MITOCHONDRIAL
ATEG_09096	N	N	N	Mitochondrial	mitochondrial: 0.91	mito	MITOCHONDRIAL
NFIA_011010	Y	Y	Y	Mitochondrial	mitochondrial: 0.73	mito	MITOCHONDRIAL
NFIA_011220	N	N	N	Mitochondrial	mitochondrial: 0.74	mito	MITOCHONDRIAL
NFIA_013660	N	N	N	Mitochondrial	mitochondrial: 0.8	mito	MITOCHONDRIAL
NFIA_014450	N	N	N	Mitochondrial	mitochondrial: 0.78	mito	MITOCHONDRIAL
NFIA_035080	N	N	N	Mitochondrial	mitochondrial: 0.91	mito	MITOCHONDRIAL
NFIA_054880	N	N	N	Mitochondrial	mitochondrial: 0.83	mito	MITOCHONDRIAL
NFIA_062300	N	N	N	Mitochondrial	mitochondrial: 0.58	mito	MITOCHONDRIAL
NFIA_086980	N	N	N	Mitochondrial	mitochondrial: 0.36	mito	MITOCHONDRIAL
37080	Y	Y	Y	Vacuole	extracellular: 0.18	extr	EXTRACELLULAR
38059	Y	Y	N	Extracellular	extracellular: 0.88	extr	EXTRACELLULAR
38713	Y	Y	Y	Extracellular	extracellular: 0.78	extr	EXTRACELLULAR
39181	Y	Y	Y	Lysosomal	extracellular: 0.37	extr	EXTRACELLULAR
40218	Y	Y	Y	Extracellular	vacuolar: 0.75	extr	EXTRACELLULAR
41638	Y	Y	Y	Lysosomal	vacuolar: 0.44	extr	EXTRACELLULAR
43917	Y	Y	Y	Extracellular	plasma membrane: 0.25	extr	EXTRACELLULAR
44128	Y	Y	Y	Cytoplasmic	ER: 0.44	extr	EXTRACELLULAR
44858	Y	Y	Y	Extracellular	extracellular: 0.69	extr	EXTRACELLULAR
46803	Y	Y	Y	Extracellular	extracellular: 0.64	extr	EXTRACELLULAR
46979	Y	Y	Y	Lysosomal	mitochondrial: 0.76	extr	EXTRACELLULAR
47817	Y	Y	Y	Extracellular	extracellular: 0.71	extr	EXTRACELLULAR
48208	Y	Y	Y	Nuclear	extracellular: 0.36	extr	EXTRACELLULAR
49967	Y	Y	Y	Chloroplast	peroxisomal: 0.38	extr	EXTRACELLULAR
50055	Y	Y	Y	Cytoplasmic	ER: 0.49	extr	EXTRACELLULAR
52082	Y	Y	Y	Extracellular	extracellular: 0.4	extr	EXTRACELLULAR
52126	Y	Y	Y	Extracellular	extracellular: 0.98	extr	EXTRACELLULAR
52459	Y	Y	Y	Cytoplasmic	ER: 0.46	extr	EXTRACELLULAR
52517	Y	Y	Y	Lysosomal	extracellular: 0.68	extr	EXTRACELLULAR
52603	Y	Y	Y	Vacuole	nuclear: 0.37	extr	EXTRACELLULAR
52700	Y	Y	Y	Extracellular	extracellular: 0.67	extr	EXTRACELLULAR
52703	Y	Y	Y	Extracellular	mitochondrial: 0.57	extr	EXTRACELLULAR
52945	Y	Y	Y	ER	ER: 0.87	extr	EXTRACELLULAR
53364	Y	Y	Y	Extracellular	extracellular: 0.45	extr	EXTRACELLULAR
53545	Y	Y	Y	Extracellular	mitochondrial: 0.54	extr	EXTRACELLULAR
54734	Y	Y	Y	Extracellular	extracellular: 0.76	extr	EXTRACELLULAR
55133	Y	Y	Y	Extracellular	extracellular: 0.6	extr	EXTRACELLULAR
55493	Y	Y	Y	Vacuole	vacuolar: 0.45	extr	EXTRACELLULAR
55665	Y	Y	Y	Extracellular	extracellular: 0.65	extr	EXTRACELLULAR
56161	Y	Y	Y	Lysosomal	extracellular: 0.47	extr	EXTRACELLULAR
56523	Y	Y	Y	Extracellular	ER: 0.38	extr	EXTRACELLULAR
56689	Y	Y	Y	Extracellular	extracellular: 0.55	extr	EXTRACELLULAR
126639	Y	Y	Y	Extracellular	extracellular: 0.81	extr	EXTRACELLULAR
140344	Y	Y	Y	Cytoplasmic	vacuolar: 0.28	extr	EXTRACELLULAR
180130	Y	Y	Y	Extracellular	extracellular: 0.68	extr	EXTRACELLULAR
181346	Y	Y	Y	Chloroplast	mitochondrial: 0.49	extr	EXTRACELLULAR
184872	Y	Y	Y	Extracellular	mitochondrial: 0.57	extr	EXTRACELLULAR
185799	Y	Y	Y	Extracellular	extracellular: 0.65	extr	EXTRACELLULAR
189776	Y	Y	Y	Lysosomal	Golgi apparatus: 0.34	extr	EXTRACELLULAR
189966	Y	Y	Y	PlasmaMembrane	extracellular: 0.62	extr	EXTRACELLULAR
191956	Y	N	Y	Extracellular	mitochondrial: 0.49	extr	EXTRACELLULAR
192619	Y	Y	N	Extracellular	vacuolar: 0.43	extr	EXTRACELLULAR
201655	Y	Y	Y	Extracellular	mitochondrial: 0.4	extr	EXTRACELLULAR
203039	Y	Y	Y	Extracellular	ER: 0.31	extr	EXTRACELLULAR
205426	Y	Y	Y	Extracellular	ER: 0.48	extr	EXTRACELLULAR
210306	Y	Y	Y	Extracellular	Golgi apparatus: 0.37	extr	EXTRACELLULAR
211032	Y	Y	Y	Extracellular	extracellular: 0.38	plas	EXTRACELLULAR
211797	Y	Y	Y	Extracellular	extracellular: 0.2	nucl	EXTRACELLULAR
213261	Y	N	Y	Extracellular	extracellular: 0.6	nucl	EXTRACELLULAR
213950	Y	Y	Y	Chloroplast	extracellular: 0.38	plas	EXTRACELLULAR
214460	Y	Y	Y	Extracellular	extracellular: 0.6	extr	EXTRACELLULAR
214665	Y	Y	Y	Vacuole	ER: 0.38	cysk	EXTRACELLULAR
AFL2G_00195	Y	Y	Y	Extracellular	extracellular: 0.86	extr	EXTRACELLULAR
AFL2G_01121	N	Y	Y	Extracellular	ER: 0.45	extr	EXTRACELLULAR
AFL2G_01227	Y	Y	Y	PlasmaMembrane	extracellular: 0.44	extr	EXTRACELLULAR
AFL2G_01290	Y	N	Y	Extracellular	plasma membrane: 0.42	extr	EXTRACELLULAR
AFL2G_01932	N	Y	Y	Extracellular	peroxisomal: 0.45	extr	EXTRACELLULAR
AFL2G_01995	Y	Y	Y	Extracellular	vacuolar: 0.37	extr	EXTRACELLULAR
AFL2G_02145	Y	Y	Y	Lysosomal	vacuolar: 0.37	extr	EXTRACELLULAR
AFL2G_02316	Y	Y	Y	Vacuole	extracellular: 0.18	extr	EXTRACELLULAR
AFL2G_02631	Y	Y	Y	Vacuole	extracellular: 0.51	extr	EXTRACELLULAR
AFL2G_02721	Y	Y	Y	ER	ER: 0.87	extr	EXTRACELLULAR
AFL2G_02887	Y	Y	Y	Chloroplast	peroxisomal: 0.38	extr	EXTRACELLULAR
AFL2G_03084	Y	Y	Y	Extracellular	extracellular: 0.49	extr	EXTRACELLULAR
AFL2G_03138	Y	Y	Y	Vacuole	vacuolar: 0.67	extr	EXTRACELLULAR
AFL2G_03544	Y	Y	Y	PlasmaMembrane	vacuolar: 0.51	extr	EXTRACELLULAR
AFL2G_03883	Y	Y	Y	Extracellular	extracellular: 0.39	extr	EXTRACELLULAR
AFL2G_03937	Y	Y	Y	Extracellular	extracellular: 0.6	extr	EXTRACELLULAR
AFL2G_04135	Y	Y	Y	Extracellular	extracellular: 0.49	extr	EXTRACELLULAR
AFL2G_04137	N	Y	Y	Extracellular	vacuolar: 0.81	extr	EXTRACELLULAR
AFL2G_04236	Y	Y	Y	Extracellular	vacuolar: 0.43	extr	EXTRACELLULAR
AFL2G_04433	Y	Y	Y	Extracellular	extracellular: 0.6	extr	EXTRACELLULAR
AFL2G_04440	Y	Y	Y	Extracellular	vacuolar: 0.64	extr	EXTRACELLULAR
AFL2G_04548	Y	Y	Y	Cytoplasmic	ER: 0.5	extr	EXTRACELLULAR
AFL2G_04683	Y	Y	Y	Extracellular	extracellular: 0.37	extr	EXTRACELLULAR
AFL2G_04842	Y	Y	Y	Extracellular	extracellular: 0.83	extr	EXTRACELLULAR
AFL2G_04852	Y	Y	Y	Vacuole	Golgi apparatus: 0.31	extr	EXTRACELLULAR
AFL2G_04944	Y	Y	Y	Cytoplasmic	extracellular: 0.68	extr	EXTRACELLULAR
AFL2G_04958	Y	Y	Y	Extracellular	extracellular: 0.73	extr	EXTRACELLULAR
AFL2G_05009	Y	Y	Y	Extracellular	extracellular: 0.75	extr	EXTRACELLULAR
AFL2G_05135	Y	Y	Y	Lysosomal	ER: 0.28	extr	EXTRACELLULAR
AFL2G_05512	Y	Y	Y	Vacuole	extracellular: 0.47	extr	EXTRACELLULAR
AFL2G_05659	Y	Y	Y	Extracellular	vacuolar: 0.41	extr	EXTRACELLULAR
AFL2G_05864	N	Y	Y	Extracellular	extracellular: 0.73	extr	EXTRACELLULAR
AFL2G_06426	Y	Y	N	PlasmaMembrane	extracellular: 0.3	extr	EXTRACELLULAR
AFL2G_07153	Y	Y	Y	Vacuole	vacuolar: 0.49	extr	EXTRACELLULAR
AFL2G_07354	Y	Y	Y	Vacuole	peroxisomal: 0.36	extr	EXTRACELLULAR
AFL2G_07373	Y	Y	Y	Extracellular	extracellular: 0.69	extr	EXTRACELLULAR
AFL2G_08049	Y	Y	Y	Extracellular	extracellular: 0.66	extr	EXTRACELLULAR
AFL2G_08462	Y	Y	Y	Extracellular	mitochondrial: 0.4	extr	EXTRACELLULAR
AFL2G_08605	Y	Y	Y	Extracellular	extracellular: 0.86	extr	EXTRACELLULAR
AFL2G_08789	Y	Y	Y	PlasmaMembrane	plasma membrane: 0.51	extr	EXTRACELLULAR
AFL2G_09062	Y	Y	Y	Cytoplasmic	extracellular: 0.57	extr	EXTRACELLULAR
AFL2G_09418	Y	Y	Y	Extracellular	extracellular: 0.67	extr	EXTRACELLULAR
AFL2G_09533	Y	Y	Y	Extracellular	extracellular: 0.28	extr	EXTRACELLULAR
AFL2G_09855	Y	Y	Y	Chloroplast	Golgi apparatus: 0.37	extr	EXTRACELLULAR
AFL2G_09934	Y	Y	Y	Cytoplasmic	ER: 0.46	extr	EXTRACELLULAR
AFL2G_10504	Y	Y	Y	Extracellular	extracellular: 0.47	extr	EXTRACELLULAR
AFL2G_10813	Y	Y	Y	Cytoplasmic	vacuolar: 0.29	extr	EXTRACELLULAR
AFL2G_10951	Y	Y	Y	Extracellular	extracellular: 0.53	extr	EXTRACELLULAR
AFL2G_10957	Y	Y	Y	Lysosomal	mitochondrial: 0.71	extr	EXTRACELLULAR
AFL2G_11360	Y	Y	Y	Extracellular	mitochondrial: 0.74	extr	EXTRACELLULAR
AFL2G_11389	Y	Y	Y	Extracellular	extracellular: 0.76	extr	EXTRACELLULAR
AFL2G_11655	Y	Y	Y	Nuclear	extracellular: 0.56	extr	EXTRACELLULAR
AFL2G_11692	Y	Y	Y	Extracellular	vacuolar: 0.46	extr	EXTRACELLULAR
AFL2G_11784	Y	Y	Y	Extracellular	extracellular: 0.62	extr	EXTRACELLULAR
AFL2G_11865	Y	Y	Y	Extracellular	mitochondrial: 0.73	extr	EXTRACELLULAR
AFL2G_11938	Y	Y	Y	Extracellular	mitochondrial: 0.77	extr	EXTRACELLULAR
AFL2G_12064	Y	Y	Y	Vacuole	extracellular: 0.19	extr	EXTRACELLULAR
AFL2G_12331	Y	Y	Y	Extracellular	extracellular: 0.61	extr	EXTRACELLULAR
AFL2G_12404	Y	Y	Y	Cytoplasmic	mitochondrial: 0.68	extr	EXTRACELLULAR
AFL2G_12495	Y	Y	Y	Nuclear	mitochondrial: 0.62	extr	EXTRACELLULAR
Afu1g00420	Y	Y	N	Lysosomal	extracellular: 0.36	extr	EXTRACELLULAR
Afu1g07730	Y	Y	Y	Nuclear	Golgi apparatus: 0.4	extr	EXTRACELLULAR
Afu1g11250	Y	Y	Y	Cytoplasmic	ER: 0.33	extr	EXTRACELLULAR
Afu1g15130	N	Y	Y	Extracellular	ER: 0.47	extr	EXTRACELLULAR
Afu1g17400	Y	Y	Y	Extracellular	extracellular: 0.68	extr	EXTRACELLULAR
Afu2g00220	Y	Y	Y	Cytoplasmic	ER: 0.4	extr	EXTRACELLULAR
Afu2g01250	Y	Y	Y	Extracellular	extracellular: 0.31	extr	EXTRACELLULAR
Afu2g03510	Y	Y	Y	Extracellular	extracellular: 0.36	extr	EXTRACELLULAR
Afu2g04620	Y	Y	Y	ER	ER: 0.86	extr	EXTRACELLULAR
Afu2g09030	Y	Y	Y	Vacuole	extracellular: 0.49	extr	EXTRACELLULAR
Afu2g12630	Y	Y	Y	Extracellular	extracellular: 0.92	extr	EXTRACELLULAR
Afu2g15950	Y	Y	Y	Extracellular	vacuolar: 0.94	extr	EXTRACELLULAR
Afu2g17330	Y	Y	Y	Extracellular	ER: 0.28	extr	EXTRACELLULAR
Afu3g00650	Y	Y	N	Extracellular	extracellular: 0.58	extr	EXTRACELLULAR
Afu3g01220	Y	Y	Y	PlasmaMembrane	extracellular: 0.34	extr	EXTRACELLULAR
Afu3g02970	Y	Y	Y	Extracellular	extracellular: 0.46	extr	EXTRACELLULAR
Afu3g08930	Y	Y	Y	Extracellular	plasma membrane: 0.74	extr	EXTRACELLULAR
Afu3g11400	Y	Y	Y	Vacuole	mitochondrial: 0.4	extr	EXTRACELLULAR
Afu4g02700	Y	N	Y	Extracellular	cytoplasmic: 0.59	extr	EXTRACELLULAR
Afu4g02710	Y	Y	Y	Extracellular	extracellular: 0.65	extr	EXTRACELLULAR
Afu4g03490	Y	Y	Y	Vacuole	extracellular: 0.36	extr	EXTRACELLULAR
Afu4g07040	Y	Y	Y	Extracellular	extracellular: 0.52	extr	EXTRACELLULAR
Afu4g08280	Y	Y	Y	Cytoplasmic	ER: 0.5	extr	EXTRACELLULAR
Afu4g09320	Y	Y	Y	Extracellular	extracellular: 0.27	extr	EXTRACELLULAR
Afu4g11150	Y	Y	Y	Extracellular	peroxisomal: 0.67	extr	EXTRACELLULAR
Afu4g11800	Y	Y	Y	Extracellular	extracellular: 0.35	extr	EXTRACELLULAR
Afu4g13750	Y	Y	Y	Extracellular	extracellular: 0.79	extr	EXTRACELLULAR
Afu4g14000	Y	Y	Y	Extracellular	extracellular: 0.46	extr	EXTRACELLULAR
Afu5g03500	Y	Y	Y	Cytoplasmic	ER: 0.39	extr	EXTRACELLULAR
Afu5g07330	Y	Y	Y	Extracellular	extracellular: 0.66	extr	EXTRACELLULAR
Afu5g09210	Y	Y	Y	Cytoplasmic	vacuolar: 0.32	extr	EXTRACELLULAR
Afu5g13300	Y	Y	Y	Extracellular	extracellular: 0.45	extr	EXTRACELLULAR
Afu5g13730	Y	Y	Y	Extracellular	extracellular: 0.81	extr	EXTRACELLULAR
Afu5g14610	Y	Y	N	Extracellular	extracellular: 0.46	extr	EXTRACELLULAR
Afu6g00310	Y	Y	Y	Lysosomal	vacuolar: 0.6	extr	EXTRACELLULAR
Afu6g05350	Y	Y	N	Extracellular	ER: 0.45	extr	EXTRACELLULAR
Afu6g06800	Y	Y	Y	Cytoplasmic	peroxisomal: 0.3	extr	EXTRACELLULAR
Afu6g10250	Y	Y	Y	Extracellular	cytoplasmic: 0.32	extr	EXTRACELLULAR
Afu6g14420	N	Y	Y	Extracellular	plasma membrane: 0.43	extr	EXTRACELLULAR
Afu7g01200	Y	Y	Y	Chloroplast	mitochondrial: 0.72	extr	EXTRACELLULAR
Afu7g08350	Y	Y	Y	Extracellular	extracellular: 0.91	extr	EXTRACELLULAR
Afu8g00360	Y	Y	Y	Extracellular	extracellular: 0.89	extr	EXTRACELLULAR
Afu8g07080	Y	Y	Y	Extracellular	mitochondrial: 0.55	extr	EXTRACELLULAR
Afu8g07100	Y	Y	Y	Extracellular	extracellular: 0.75	extr	EXTRACELLULAR
AN0871.5	Y	Y	Y	PlasmaMembrane	ER: 0.49	extr	EXTRACELLULAR
AN10030.5	Y	Y	Y	Extracellular	vacuolar: 0.38	extr	EXTRACELLULAR
AN10900.5	Y	Y	Y	Extracellular	extracellular: 0.55	extr	EXTRACELLULAR
AN11054.5	Y	Y	Y	Cytoplasmic	ER: 0.38	extr	EXTRACELLULAR
AN11698.5	Y	Y	Y	PlasmaMembrane	cytoplasmic: 0.8	cysk	EXTRACELLULAR
AN1706.5	Y	Y	Y	Chloroplast	ER: 0.39	extr	EXTRACELLULAR
AN2062.5	Y	Y	Y	ER	ER: 0.87	extr	EXTRACELLULAR
AN2157.5	Y	N	Y	Extracellular	extracellular: 0.5	extr	EXTRACELLULAR
AN2237.5	N	N	Y	Extracellular	extracellular: 0.53	extr	EXTRACELLULAR
AN2366.5	Y	Y	Y	Extracellular	extracellular: 0.54	extr	EXTRACELLULAR
AN2555.5	Y	Y	Y	Extracellular	vacuolar: 0.41	extr	EXTRACELLULAR
AN2572.5	Y	Y	Y	Vacuole	vacuolar: 0.54	extr	EXTRACELLULAR
AN2818.5	Y	Y	Y	Extracellular	extracellular: 0.63	extr	EXTRACELLULAR
AN2903.5	Y	Y	Y	Vacuole	peroxisomal: 0.19	extr	EXTRACELLULAR
AN3057.5	Y	Y	Y	Chloroplast	extracellular: 0.23	extr	EXTRACELLULAR
AN3377.5	Y	Y	Y	Chloroplast	peroxisomal: 0.26	extr	EXTRACELLULAR
AN3393.5	Y	Y	Y	Extracellular	extracellular: 0.67	extr	EXTRACELLULAR
AN3774.5	Y	Y	Y	Chloroplast	mitochondrial: 0.88	extr	EXTRACELLULAR
AN3918.5	Y	Y	Y	Vacuole	extracellular: 0.42	extr	EXTRACELLULAR
AN4810.5	Y	Y	Y	Chloroplast	ER: 0.3	extr	EXTRACELLULAR
AN5101.5	Y	Y	Y	Nuclear	extracellular: 0.42	extr	EXTRACELLULAR
AN5442.5	Y	Y	Y	Vacuole	extracellular: 0.19	extr	EXTRACELLULAR
AN5558.5	Y	Y	Y	Extracellular	ER: 0.34	extr	EXTRACELLULAR
AN5749.5	Y	Y	Y	Chloroplast	extracellular: 0.35	extr	EXTRACELLULAR
AN6273.5	Y	Y	Y	Extracellular	extracellular: 0.84	extr	EXTRACELLULAR
AN6438.5	Y	Y	Y	Extracellular	mitochondrial: 0.68	extr	EXTRACELLULAR
AN6686.5	Y	Y	Y	Extracellular	extracellular: 0.73	extr	EXTRACELLULAR
AN6888.5	Y	Y	Y	Extracellular	mitochondrial: 0.72	extr	EXTRACELLULAR
AN7035.5	Y	Y	Y	Extracellular	extracellular: 0.38	extr	EXTRACELLULAR
AN7159.5	Y	Y	Y	Extracellular	extracellular: 0.74	extr	EXTRACELLULAR
AN7201.5	Y	Y	Y	PlasmaMembrane	extracellular: 0.6	extr	EXTRACELLULAR
AN7231.5	Y	Y	Y	PlasmaMembrane	extracellular: 0.43	extr	EXTRACELLULAR
AN7515.5	Y	Y	Y	Extracellular	extracellular: 0.32	extr	EXTRACELLULAR
AN7858.5	Y	Y	Y	PlasmaMembrane	plasma membrane: 0.58	extr	EXTRACELLULAR
AN7962.5	Y	Y	Y	Extracellular	extracellular: 0.49	extr	EXTRACELLULAR
AN8445.5	Y	Y	Y	Vacuole	extracellular: 0.48	extr	EXTRACELLULAR
AN8468.5	Y	Y	Y	Cytoplasmic	ER: 0.17	extr	EXTRACELLULAR
AN9273.5	Y	Y	Y	Extracellular	extracellular: 0.81	extr	EXTRACELLULAR
AO090001000135	Y	Y	Y	Extracellular	extracellular: 0.59	extr	EXTRACELLULAR
AO090001000145	Y	Y	Y	PlasmaMembrane	ER: 0.44	extr	EXTRACELLULAR
AO090003000058	Y	Y	Y	Chloroplast	peroxisomal: 0.38	extr	EXTRACELLULAR
AO090003000257	Y	Y	Y	ER	ER: 0.87	extr	EXTRACELLULAR
AO090003000354	Y	Y	Y	Vacuole	extracellular: 0.51	extr	EXTRACELLULAR
AO090003000693	Y	Y	Y	Vacuole	extracellular: 0.18	extr	EXTRACELLULAR
AO090003000876	Y	Y	Y	Lysosomal	vacuolar: 0.39	extr	EXTRACELLULAR
AO090003001036	Y	Y	Y	Extracellular	vacuolar: 0.37	extr	EXTRACELLULAR
AO090005001186	N	Y	Y	Extracellular	ER: 0.45	extr	EXTRACELLULAR
AO090005001380	Y	N	Y	Extracellular	plasma membrane: 0.42	extr	EXTRACELLULAR
AO090009000148	Y	Y	Y	Extracellular	extracellular: 0.48	extr	EXTRACELLULAR
AO090010000100	Y	Y	Y	Extracellular	mitochondrial: 0.75	extr	EXTRACELLULAR
AO090010000128	N	N	Y	Extracellular	extracellular: 0.61	extr	EXTRACELLULAR
AO090010000493	Y	Y	Y	Chloroplast	extracellular: 0.56	extr	EXTRACELLULAR
AO090010000534	Y	Y	Y	Extracellular	vacuolar: 0.46	extr	EXTRACELLULAR
AO090010000644	Y	Y	Y	Extracellular	extracellular: 0.57	extr	EXTRACELLULAR
AO090010000729	Y	Y	Y	Extracellular	mitochondrial: 0.72	extr	EXTRACELLULAR
AO090011000036	Y	Y	Y	Extracellular	extracellular: 0.83	extr	EXTRACELLULAR
AO090011000052	Y	Y	Y	Cytoplasmic	extracellular: 0.26	extr	EXTRACELLULAR
AO090011000235	Y	Y	Y	Extracellular	extracellular: 0.75	extr	EXTRACELLULAR
AO090011000347	Y	Y	Y	Extracellular	ER: 0.31	extr	EXTRACELLULAR
AO090012000157	Y	Y	Y	Extracellular	extracellular: 0.49	extr	EXTRACELLULAR
AO090012000209	Y	Y	Y	Vacuole	vacuolar: 0.67	extr	EXTRACELLULAR
AO090012000667	Y	Y	Y	PlasmaMembrane	vacuolar: 0.52	extr	EXTRACELLULAR
AO090012001025	Y	Y	Y	Extracellular	extracellular: 0.4	extr	EXTRACELLULAR
AO090020000351	Y	Y	Y	Lysosomal	mitochondrial: 0.7	extr	EXTRACELLULAR
AO090020000361	Y	Y	Y	Extracellular	extracellular: 0.54	extr	EXTRACELLULAR
AO090020000517	Y	Y	Y	Cytoplasmic	vacuolar: 0.29	extr	EXTRACELLULAR
AO090023000263	Y	Y	Y	Extracellular	extracellular: 0.5	extr	EXTRACELLULAR
AO090023000269	Y	Y	Y	Extracellular	vacuolar: 0.7	extr	EXTRACELLULAR
AO090023000393	Y	Y	Y	Chloroplast	mitochondrial: 0.48	extr	EXTRACELLULAR
AO090023000438	Y	Y	Y	Extracellular	extracellular: 0.62	extr	EXTRACELLULAR
AO090023000602	Y	Y	Y	Extracellular	extracellular: 0.6	extr	EXTRACELLULAR
AO090023000609	Y	Y	Y	Extracellular	vacuolar: 0.55	extr	EXTRACELLULAR
AO090023000732	Y	Y	Y	Cytoplasmic	ER: 0.5	extr	EXTRACELLULAR
AO090023000872	Y	Y	Y	Extracellular	extracellular: 0.44	extr	EXTRACELLULAR
AO090026000083	Y	Y	Y	Extracellular	vacuolar: 0.44	extr	EXTRACELLULAR
AO090026000357	Y	Y	Y	Extracellular	extracellular: 0.93	extr	EXTRACELLULAR
AO090038000229	Y	Y	Y	Vacuole	extracellular: 0.31	extr	EXTRACELLULAR
AO090102000053	Y	Y	Y	Extracellular	extracellular: 0.72	extr	EXTRACELLULAR
AO090102000079	Y	Y	Y	Extracellular	extracellular: 0.28	extr	EXTRACELLULAR
AO090102000460	Y	Y	Y	Chloroplast	mitochondrial: 0.72	extr	EXTRACELLULAR
AO090102000559	Y	Y	Y	Cytoplasmic	ER: 0.46	extr	EXTRACELLULAR
AO090103000026	Y	Y	Y	Extracellular	extracellular: 0.63	extr	EXTRACELLULAR
AO090103000332	Y	Y	Y	Vacuole	extracellular: 0.19	extr	EXTRACELLULAR
AO090103000478	Y	Y	Y	Extracellular	mitochondrial: 0.77	extr	EXTRACELLULAR
AO090120000005	Y	Y	Y	Extracellular	extracellular: 0.63	extr	EXTRACELLULAR
AO090120000474	Y	Y	Y	Extracellular	mitochondrial: 0.4	extr	EXTRACELLULAR
AO090138000114	N	Y	Y	Extracellular	plasma membrane: 0.68	extr	EXTRACELLULAR
AO090138000160	Y	Y	Y	Extracellular	extracellular: 0.62	extr	EXTRACELLULAR
AO090166000084	Y	Y	Y	Extracellular	extracellular: 0.72	extr	EXTRACELLULAR
AO090206000073	Y	Y	Y	Cytoplasmic	mitochondrial: 0.68	extr	EXTRACELLULAR
AO090701000002	Y	Y	Y	Extracellular	vacuolar: 0.41	extr	EXTRACELLULAR
AO090701000220	N	Y	Y	Extracellular	extracellular: 0.73	extr	EXTRACELLULAR
AO090701000579	Y	Y	Y	Vacuole	mitochondrial: 0.65	extr	EXTRACELLULAR
AO090701000860	Y	Y	N	PlasmaMembrane	extracellular: 0.34	extr	EXTRACELLULAR
ATEG_00024	Y	Y	Y	Lysosomal	vacuolar: 0.33	extr	EXTRACELLULAR
ATEG_00302	Y	Y	Y	Extracellular	extracellular: 0.35	extr	EXTRACELLULAR
ATEG_00810	N	Y	Y	Extracellular	ER: 0.52	extr	EXTRACELLULAR
ATEG_00917	Y	Y	Y	Extracellular	extracellular: 0.72	extr	EXTRACELLULAR
ATEG_01242	Y	Y	Y	Extracellular	extracellular: 0.92	extr	EXTRACELLULAR
ATEG_01549	Y	Y	Y	PlasmaMembrane	extracellular: 0.37	extr	EXTRACELLULAR
ATEG_01586	Y	Y	Y	Cytoplasmic	ER: 0.42	extr	EXTRACELLULAR
ATEG_02150	Y	Y	Y	Extracellular	extracellular: 0.32	extr	EXTRACELLULAR
ATEG_02197	Y	Y	Y	Extracellular	mitochondrial: 0.38	extr	EXTRACELLULAR
ATEG_02349	Y	Y	Y	Extracellular	extracellular: 0.61	extr	EXTRACELLULAR
ATEG_02496	Y	Y	Y	Extracellular	extracellular: 0.7	extr	EXTRACELLULAR
ATEG_02905	Y	Y	Y	Chloroplast	peroxisomal: 0.75	extr	EXTRACELLULAR
ATEG_03401	Y	Y	Y	Vacuole	peroxisomal: 0.21	extr	EXTRACELLULAR
ATEG_03541	N	Y	Y	Extracellular	extracellular: 0.3	extr	EXTRACELLULAR
ATEG_03900	Y	Y	Y	Extracellular	extracellular: 0.28	extr	EXTRACELLULAR
ATEG_03965	N	Y	Y	Extracellular	mitochondrial: 0.38	extr	EXTRACELLULAR
ATEG_04373	Y	Y	Y	Extracellular	mitochondrial: 0.64	extr	EXTRACELLULAR
ATEG_04676	Y	Y	Y	Vacuole	extracellular: 0.22	extr	EXTRACELLULAR
ATEG_04789	Y	Y	Y	Lysosomal	vacuolar: 0.48	extr	EXTRACELLULAR
ATEG_04941	Y	Y	Y	Extracellular	extracellular: 0.7	extr	EXTRACELLULAR
ATEG_05010	Y	Y	Y	Cytoplasmic	extracellular: 0.48	extr	EXTRACELLULAR
ATEG_05269	Y	Y	Y	PlasmaMembrane	peroxisomal: 0.37	extr	EXTRACELLULAR
ATEG_05369	Y	Y	Y	Extracellular	ER: 0.44	extr	EXTRACELLULAR
ATEG_05510	Y	Y	Y	Extracellular	extracellular: 0.56	extr	EXTRACELLULAR
ATEG_05628	Y	Y	Y	Extracellular	extracellular: 0.2	extr	EXTRACELLULAR
ATEG_05749	Y	Y	Y	Extracellular	extracellular: 0.68	extr	EXTRACELLULAR
ATEG_06040	Y	Y	Y	ER	ER: 0.86	extr	EXTRACELLULAR
ATEG_06182	Y	Y	Y	Extracellular	mitochondrial: 0.35	extr	EXTRACELLULAR
ATEG_06406	Y	Y	N	Extracellular	plasma membrane: 0.67	extr	EXTRACELLULAR
ATEG_06546	Y	Y	Y	Cytoplasmic	extracellular: 0.27	extr	EXTRACELLULAR
ATEG_07509	Y	Y	Y	Lysosomal	extracellular: 0.67	extr	EXTRACELLULAR
ATEG_07544	Y	Y	Y	Extracellular	extracellular: 0.43	extr	EXTRACELLULAR
ATEG_07953	Y	Y	Y	Extracellular	extracellular: 0.85	extr	EXTRACELLULAR
ATEG_08065	Y	Y	Y	Cytoplasmic	ER: 0.37	extr	EXTRACELLULAR
ATEG_08672	Y	N	Y	Extracellular	mitochondrial: 0.58	extr	EXTRACELLULAR
ATEG_08717	Y	Y	Y	Extracellular	ER: 0.5	extr	EXTRACELLULAR
ATEG_09137	Y	Y	Y	Vacuole	extracellular: 0.59	extr	EXTRACELLULAR
ATEG_09343	Y	N	Y	Extracellular	cytoplasmic: 0.54	extr	EXTRACELLULAR
ATEG_09537	Y	Y	Y	Extracellular	extracellular: 0.58	extr	EXTRACELLULAR
ATEG_09875	Y	Y	Y	Extracellular	vacuolar: 0.75	extr	EXTRACELLULAR
ATEG_10012	Y	Y	Y	Lysosomal	extracellular: 0.35	extr	EXTRACELLULAR
NFIA_002160	Y	Y	Y	PlasmaMembrane	vacuolar: 0.38	extr	EXTRACELLULAR
NFIA_004050	Y	Y	Y	Extracellular	plasma membrane: 0.43	extr	EXTRACELLULAR
NFIA_004770	Y	Y	Y	Extracellular	mitochondrial: 0.4	extr	EXTRACELLULAR
NFIA_010290	N	Y	Y	Extracellular	ER: 0.47	extr	EXTRACELLULAR
NFIA_029180	Y	Y	Y	Extracellular	ER: 0.32	extr	EXTRACELLULAR
NFIA_029950	Y	Y	Y	Vacuole	extracellular: 0.38	extr	EXTRACELLULAR
NFIA_031000	Y	Y	Y	Extracellular	extracellular: 0.78	extr	EXTRACELLULAR
NFIA_031120	Y	Y	Y	Extracellular	extracellular: 0.94	extr	EXTRACELLULAR
NFIA_032410	Y	Y	Y	Cytoplasmic	ER: 0.4	extr	EXTRACELLULAR
NFIA_033550	Y	Y	Y	Extracellular	Golgi apparatus: 0.27	extr	EXTRACELLULAR
NFIA_035860	Y	Y	Y	Extracellular	extracellular: 0.34	extr	EXTRACELLULAR
NFIA_036150	Y	Y	Y	Extracellular	extracellular: 0.74	extr	EXTRACELLULAR
NFIA_038610	Y	Y	Y	Cytoplasmic	ER: 0.41	extr	EXTRACELLULAR
NFIA_047470	Y	Y	Y	Lysosomal	vacuolar: 0.45	extr	EXTRACELLULAR
NFIA_051920	Y	Y	Y	Extracellular	ER: 0.48	extr	EXTRACELLULAR
NFIA_052450	Y	Y	Y	Cytoplasmic	peroxisomal: 0.3	extr	EXTRACELLULAR
NFIA_055970	Y	Y	Y	Extracellular	cytoplasmic: 0.42	extr	EXTRACELLULAR
NFIA_065900	Y	Y	Y	Vacuole	mitochondrial: 0.39	extr	EXTRACELLULAR
NFIA_068200	Y	Y	Y	Extracellular	extracellular: 0.51	extr	EXTRACELLULAR
NFIA_069790	Y	Y	Y	Vacuole	extracellular: 0.28	extr	EXTRACELLULAR
NFIA_070210	Y	Y	Y	PlasmaMembrane	ER: 0.42	extr	EXTRACELLULAR
NFIA_072360	Y	Y	Y	Extracellular	extracellular: 0.33	extr	EXTRACELLULAR
NFIA_073240	Y	N	Y	Extracellular	extracellular: 0.46	extr	EXTRACELLULAR
NFIA_073740	Y	Y	Y	Extracellular	vacuolar: 0.48	extr	EXTRACELLULAR
NFIA_078120	Y	Y	Y	Cytoplasmic	vacuolar: 0.31	extr	EXTRACELLULAR
NFIA_079940	Y	Y	Y	Extracellular	extracellular: 0.69	extr	EXTRACELLULAR
NFIA_081390	Y	Y	Y	ER	ER: 0.86	extr	EXTRACELLULAR
NFIA_084570	Y	Y	Y	Vacuole	extracellular: 0.48	extr	EXTRACELLULAR
NFIA_087760	Y	Y	Y	Extracellular	extracellular: 0.94	extr	EXTRACELLULAR
NFIA_091210	Y	Y	Y	Extracellular	vacuolar: 0.93	extr	EXTRACELLULAR
NFIA_092750	Y	Y	Y	Lysosomal	ER: 0.26	extr	EXTRACELLULAR
NFIA_093900	Y	Y	Y	Extracellular	extracellular: 0.87	extr	EXTRACELLULAR
NFIA_096830	Y	Y	N	Extracellular	extracellular: 0.79	extr	EXTRACELLULAR
NFIA_099860	Y	Y	Y	Extracellular	mitochondrial: 0.51	extr	EXTRACELLULAR
NFIA_099880	Y	Y	Y	Extracellular	extracellular: 0.49	extr	EXTRACELLULAR
NFIA_100060	Y	Y	Y	Extracellular	mitochondrial: 0.54	extr	EXTRACELLULAR
NFIA_102320	Y	Y	Y	Extracellular	extracellular: 0.63	extr	EXTRACELLULAR
NFIA_102630	Y	Y	Y	Extracellular	extracellular: 0.64	extr	EXTRACELLULAR
NFIA_104430	Y	Y	Y	Extracellular	extracellular: 0.36	extr	EXTRACELLULAR
NFIA_105070	N	Y	Y	Extracellular	extracellular: 0.3	extr	EXTRACELLULAR
NFIA_106690	Y	Y	Y	Extracellular	extracellular: 0.28	extr	EXTRACELLULAR
NFIA_107890	Y	Y	Y	Cytoplasmic	ER: 0.48	extr	EXTRACELLULAR
NFIA_109180	Y	Y	Y	Extracellular	extracellular: 0.56	extr	EXTRACELLULAR
NFIA_113920	Y	Y	Y	Chloroplast	mitochondrial: 0.65	extr	EXTRACELLULAR
36281	N	N	N	Cytoplasmic	cytoplasmic: 0.8	cyto_nucl	CYTOPLASMIC
37575	N	N	N	Cytoplasmic	cytoplasmic: 0.8	cyto	CYTOPLASMIC
39581	N	N	N	Nuclear	cytoplasmic: 0.81	cyto_nucl	CYTOPLASMIC
42926	N	N	N	Cytoplasmic	cytoplasmic: 0.68	cyto	CYTOPLASMIC
43306	N	N	N	Cytoplasmic	cytoplasmic: 0.72	cysk	CYTOPLASMIC
43537	N	N	N	Cytoplasmic	cytoplasmic: 0.7	cysk	CYTOPLASMIC
47895	N	N	N	Cytoplasmic	cytoplasmic: 0.76	cyto	CYTOPLASMIC
48886	N	N	N	Cytoplasmic	cytoplasmic: 0.79	cyto	CYTOPLASMIC
51112	N	N	N	Cytoplasmic	cytoplasmic: 0.86	cyto	CYTOPLASMIC
52105	N	N	N	Cytoplasmic	cytoplasmic: 0.73	cyto	CYTOPLASMIC
52442	N	N	N	Cytoplasmic	cytoplasmic: 0.91	cyto	CYTOPLASMIC
53103	N	N	N	Cytoplasmic	cytoplasmic: 0.5	cyto_nucl	CYTOPLASMIC
53388	N	N	N	Cytoplasmic	cytoplasmic: 0.83	cyto_mito	CYTOPLASMIC
54699	N	N	N	Cytoplasmic	cytoplasmic: 0.72	cyto	CYTOPLASMIC
55041	N	N	N	Cytoplasmic	cytoplasmic: 0.89	cyto	CYTOPLASMIC
55102	N	N	N	Cytoplasmic	cytoplasmic: 0.56	cyto	CYTOPLASMIC
56136	N	N	N	Cytoplasmic	cytoplasmic: 0.96	cyto	CYTOPLASMIC
56476	N	N	N	Cytoplasmic	cytoplasmic: 0.56	cyto	CYTOPLASMIC
57073	N	N	N	Cytoplasmic	cytoplasmic: 0.88	cyto	CYTOPLASMIC
57150	N	N	N	Cytoplasmic	cytoplasmic: 0.8	cyto	CYTOPLASMIC
126670	Y	N	N	Cytoplasmic	cytoplasmic: 0.83	cysk	CYTOPLASMIC
130008	N	N	N	Cytoplasmic	cytoplasmic: 0.79	cyto	CYTOPLASMIC
132947	N	N	N	Cytoplasmic	cytoplasmic: 0.78	cyto	CYTOPLASMIC
176760	N	N	N	Cytoplasmic	cytoplasmic: 0.54	cyto	CYTOPLASMIC
178302	N	N	N	Cytoplasmic	cytoplasmic: 0.6	cyto	CYTOPLASMIC
180255	N	N	N	Cytoplasmic	cytoplasmic: 0.86	cysk	CYTOPLASMIC
181371	N	N	N	Cytoplasmic	cytoplasmic: 0.75	cyto	CYTOPLASMIC
181700	N	N	N	Cytoplasmic	cytoplasmic: 0.75	cyto	CYTOPLASMIC
186665	N	N	N	Cytoplasmic	cytoplasmic: 0.77	cyto	CYTOPLASMIC
205443	N	N	N	Cytoplasmic	cytoplasmic: 0.88	cyto	CYTOPLASMIC
205471	N	N	N	Cytoplasmic	cytoplasmic: 0.58	cyto	CYTOPLASMIC
207954	N	N	N	Cytoplasmic	cytoplasmic: 0.91	cyto_nucl	CYTOPLASMIC
208318	N	N	N	Cytoplasmic	cytoplasmic: 0.68	cyto	CYTOPLASMIC
208805	N	N	N	Cytoplasmic	cytoplasmic: 0.93	cyto	CYTOPLASMIC
208917	N	N	N	Cytoplasmic	cytoplasmic: 0.9	cyto	CYTOPLASMIC
209195	N	N	N	Cytoplasmic	cytoplasmic: 0.96	cyto	CYTOPLASMIC
209872	N	N	N	Cytoplasmic	cytoplasmic: 0.76	cyto	CYTOPLASMIC
210285	N	N	N	Cytoplasmic	cytoplasmic: 0.97	cyto	CYTOPLASMIC
210321	N	N	N	Cytoplasmic	cytoplasmic: 0.97	cyto	CYTOPLASMIC
212230	N	N	N	Cytoplasmic	cytoplasmic: 0.92	cyto	CYTOPLASMIC
AFL2G_00318	N	N	N	Cytoplasmic	cytoplasmic: 0.48	cyto	CYTOPLASMIC
AFL2G_00447	N	N	N	Cytoplasmic	cytoplasmic: 0.75	cyto	CYTOPLASMIC
AFL2G_00459	N	N	N	Cytoplasmic	cytoplasmic: 0.7	cysk	CYTOPLASMIC
AFL2G_00714	N	N	N	Cytoplasmic	cytoplasmic: 0.52	cyto	CYTOPLASMIC
AFL2G_01139	N	N	N	Cytoplasmic	cytoplasmic: 0.89	cyto	CYTOPLASMIC
AFL2G_01463	N	N	N	Cytoplasmic	cytoplasmic: 0.96	cyto_nucl	CYTOPLASMIC
AFL2G_01621	N	N	N	Cytoplasmic	cytoplasmic: 0.56	cyto	CYTOPLASMIC
AFL2G_01751	N	N	N	Cytoplasmic	cytoplasmic: 0.49	cyto_nucl	CYTOPLASMIC
AFL2G_02141	N	N	N	Cytoplasmic	cytoplasmic: 0.93	cysk	CYTOPLASMIC
AFL2G_02171	N	N	N	Cytoplasmic	cytoplasmic: 0.81	cyto	CYTOPLASMIC
AFL2G_02593	N	N	N	Cytoplasmic	cytoplasmic: 0.88	cyto	CYTOPLASMIC
AFL2G_02686	N	N	N	Cytoplasmic	cytoplasmic: 0.91	cyto	CYTOPLASMIC
AFL2G_02822	N	N	N	Cytoplasmic	cytoplasmic: 0.77	cyto	CYTOPLASMIC
AFL2G_02924	N	N	N	Cytoplasmic	cytoplasmic: 0.55	cyto	CYTOPLASMIC
AFL2G_02933	N	N	N	Cytoplasmic	cytoplasmic: 0.77	cyto	CYTOPLASMIC
AFL2G_02964	N	N	N	Cytoplasmic	cytoplasmic: 0.61	cyto	CYTOPLASMIC
AFL2G_03015	N	N	N	Cytoplasmic	cytoplasmic: 0.59	cyto	CYTOPLASMIC
AFL2G_03168	N	N	N	Cytoplasmic	cytoplasmic: 0.97	cyto	CYTOPLASMIC
AFL2G_03570	N	N	N	Cytoplasmic	cytoplasmic: 0.89	cyto	CYTOPLASMIC
AFL2G_03855	N	N	N	Cytoplasmic	cytoplasmic: 0.72	cyto	CYTOPLASMIC
AFL2G_04213	N	N	N	Cytoplasmic	cytoplasmic: 0.55	cyto	CYTOPLASMIC
AFL2G_04258	N	N	N	Cytoplasmic	cytoplasmic: 0.44	cyto	CYTOPLASMIC
AFL2G_04274	N	N	Y	Cytoplasmic	cytoplasmic: 0.38	plas	CYTOPLASMIC
AFL2G_04532	Y	N	N	Cytoplasmic	cytoplasmic: 0.65	cysk	CYTOPLASMIC
AFL2G_04710	N	N	N	Cytoplasmic	cytoplasmic: 0.83	cyto	CYTOPLASMIC
AFL2G_05100	N	N	N	Cytoplasmic	cytoplasmic: 0.81	cyto	CYTOPLASMIC
AFL2G_05589	N	N	N	Cytoplasmic	cytoplasmic: 0.92	cyto	CYTOPLASMIC
AFL2G_05646	N	N	N	Cytoplasmic	cytoplasmic: 0.86	cyto	CYTOPLASMIC
AFL2G_05744	N	N	N	Cytoplasmic	cytoplasmic: 0.56	cysk	CYTOPLASMIC
AFL2G_06299	N	N	N	Cytoplasmic	cytoplasmic: 0.43	cyto	CYTOPLASMIC
AFL2G_06332	N	N	N	Cytoplasmic	cytoplasmic: 0.8	cyto	CYTOPLASMIC
AFL2G_06611	N	N	N	Cytoplasmic	cytoplasmic: 0.92	cyto	CYTOPLASMIC
AFL2G_06777	N	N	N	Cytoplasmic	cytoplasmic: 0.82	cyto	CYTOPLASMIC
AFL2G_07004	N	N	N	Cytoplasmic	cytoplasmic: 0.85	cyto	CYTOPLASMIC
AFL2G_07155	N	N	N	Cytoplasmic	cytoplasmic: 0.61	cyto	CYTOPLASMIC
AFL2G_07415	N	N	N	Cytoplasmic	cytoplasmic: 0.88	cyto	CYTOPLASMIC
AFL2G_07735	N	N	N	Cytoplasmic	cytoplasmic: 0.6	cyto	CYTOPLASMIC
AFL2G_08185	N	N	N	Cytoplasmic	cytoplasmic: 0.73	cyto	CYTOPLASMIC
AFL2G_08534	N	N	N	Cytoplasmic	cytoplasmic: 0.96	cyto	CYTOPLASMIC
AFL2G_08638	N	N	N	Cytoplasmic	cytoplasmic: 0.85	cyto	CYTOPLASMIC
AFL2G_08779	N	N	N	Cytoplasmic	cytoplasmic: 0.72	cyto	CYTOPLASMIC
AFL2G_08884	N	N	N	Cytoplasmic	cytoplasmic: 0.74	cyto	CYTOPLASMIC
AFL2G_09210	N	N	N	Cytoplasmic	cytoplasmic: 0.98	cyto	CYTOPLASMIC
AFL2G_09257	N	N	N	Cytoplasmic	cytoplasmic: 0.92	cyto	CYTOPLASMIC
AFL2G_09306	N	N	N	Cytoplasmic	cytoplasmic: 0.71	cyto	CYTOPLASMIC
AFL2G_09699	N	N	N	Cytoplasmic	cytoplasmic: 0.87	cyto	CYTOPLASMIC
AFL2G_10011	N	N	N	Cytoplasmic	cytoplasmic: 0.83	cyto	CYTOPLASMIC
AFL2G_10130	N	N	N	Cytoplasmic	cytoplasmic: 0.46	cyto	CYTOPLASMIC
AFL2G_10391	N	N	N	Cytoplasmic	cytoplasmic: 0.88	cysk	CYTOPLASMIC
AFL2G_10907	N	N	N	Cytoplasmic	cytoplasmic: 0.91	cyto	CYTOPLASMIC
AFL2G_10948	N	N	N	Cytoplasmic	cytoplasmic: 0.8	cyto	CYTOPLASMIC
AFL2G_11260	N	N	N	Cytoplasmic	cytoplasmic: 0.52	cyto	CYTOPLASMIC
AFL2G_11552	N	N	N	Cytoplasmic	cytoplasmic: 0.79	cyto	CYTOPLASMIC
AFL2G_12074	N	N	N	Cytoplasmic	cytoplasmic: 0.54	cyto	CYTOPLASMIC
AFL2G_12349	N	N	N	Cytoplasmic	cytoplasmic: 0.88	cyto	CYTOPLASMIC
AFL2G_12452	N	N	N	Cytoplasmic	cytoplasmic: 0.88	cysk	CYTOPLASMIC
Afu1g03450	N	N	N	Cytoplasmic	cytoplasmic: 0.78	cyto_nucl	CYTOPLASMIC
Afu1g07440	N	N	N	Cytoplasmic	cytoplasmic: 0.73	cyto	CYTOPLASMIC
Afu1g10350	N	N	N	Cytoplasmic	cytoplasmic: 0.68	cyto	CYTOPLASMIC
Afu1g13490	N	N	N	Cytoplasmic	cytoplasmic: 0.91	cyto_nucl	CYTOPLASMIC
Afu1g14920	N	N	N	Cytoplasmic	cytoplasmic: 0.84	cyto	CYTOPLASMIC
Afu2g03400	N	N	N	Cytoplasmic	cytoplasmic: 0.8	cyto_nucl	CYTOPLASMIC
Afu2g04910	N	N	N	Cytoplasmic	cytoplasmic: 0.92	cyto_mito	CYTOPLASMIC
Afu2g05590	N	N	N	Cytoplasmic	cytoplasmic: 0.81	cyto	CYTOPLASMIC
Afu2g15760	N	N	N	Cytoplasmic	cytoplasmic: 0.98	cyto	CYTOPLASMIC
Afu3g05450	N	N	N	Cytoplasmic	cytoplasmic: 0.96	cyto	CYTOPLASMIC
Afu3g05550	N	N	N	Cytoplasmic	cytoplasmic: 0.48	cyto	CYTOPLASMIC
Afu3g07820	N	N	N	Cytoplasmic	cytoplasmic: 0.91	cyto	CYTOPLASMIC
Afu3g08330	Y	N	N	Cytoplasmic	cytoplasmic: 0.91	cysk	CYTOPLASMIC
Afu3g12420	N	N	N	Cytoplasmic	cytoplasmic: 0.82	cyto	CYTOPLASMIC
Afu3g12510	N	N	N	Cytoplasmic	cytoplasmic: 0.75	cyto	CYTOPLASMIC
Afu4g08480	Y	N	N	Cytoplasmic	cytoplasmic: 0.71	cyto	CYTOPLASMIC
Afu4g09730	N	N	N	Cytoplasmic	cytoplasmic: 0.87	cyto	CYTOPLASMIC
Afu5g01430	N	N	N	Cytoplasmic	cytoplasmic: 0.69	cyto	CYTOPLASMIC
Afu5g06940	N	N	N	Cytoplasmic	cytoplasmic: 0.83	cysk	CYTOPLASMIC
Afu5g07340	N	N	N	Cytoplasmic	cytoplasmic: 0.74	cyto	CYTOPLASMIC
Afu5g08010	N	N	N	Cytoplasmic	cytoplasmic: 0.8	cyto	CYTOPLASMIC
Afu5g08370	N	N	N	Cytoplasmic	cytoplasmic: 0.69	cyto	CYTOPLASMIC
Afu5g11720	N	N	N	Cytoplasmic	cytoplasmic: 0.78	cyto_nucl	CYTOPLASMIC
Afu5g13640	N	N	N	Cytoplasmic	cytoplasmic: 0.81	cysk	CYTOPLASMIC
Afu6g06350	N	N	N	Cytoplasmic	cytoplasmic: 0.68	cyto	CYTOPLASMIC
Afu6g06440	N	N	N	Cytoplasmic	cytoplasmic: 0.45	cyto	CYTOPLASMIC
Afu6g07760	N	N	N	Cytoplasmic	cytoplasmic: 0.5	cyto	CYTOPLASMIC
Afu6g07980	N	N	N	Cytoplasmic	cytoplasmic: 0.78	cyto	CYTOPLASMIC
Afu6g09160	N	N	N	Cytoplasmic	cytoplasmic: 0.89	cyto_nucl	CYTOPLASMIC
Afu6g09190	N	N	N	Cytoplasmic	cytoplasmic: 0.52	cyto_mito	CYTOPLASMIC
Afu6g09650	N	N	N	Cytoplasmic	cytoplasmic: 0.84	cyto	CYTOPLASMIC
Afu6g13650	N	N	N	Cytoplasmic	cytoplasmic: 0.51	cyto	CYTOPLASMIC
Afu7g00250	N	N	N	Cytoplasmic	cytoplasmic: 0.83	cyto	CYTOPLASMIC
Afu7g00600	N	N	N	Cytoplasmic	cytoplasmic: 0.82	cyto	CYTOPLASMIC
Afu7g05930	N	N	N	Cytoplasmic	cytoplasmic: 0.77	cyto	CYTOPLASMIC
Afu7g06050	N	N	N	Cytoplasmic	cytoplasmic: 0.6	cysk	CYTOPLASMIC
Afu7g07100	N	N	N	Cytoplasmic	cytoplasmic: 0.86	cyto_nucl	CYTOPLASMIC
Afu8g03930	N	N	N	Cytoplasmic	cytoplasmic: 0.89	cyto	CYTOPLASMIC
AN0224.5	N	N	Y	Cytoplasmic	cytoplasmic: 0.4	cyto	CYTOPLASMIC
AN0832.5	N	N	N	Cytoplasmic	cytoplasmic: 0.85	cyto	CYTOPLASMIC
AN0858.5	N	N	N	Cytoplasmic	cytoplasmic: 0.74	cyto_nucl	CYTOPLASMIC
AN10020.5	N	N	N	Cytoplasmic	cytoplasmic: 0.89	cyto_nucl	CYTOPLASMIC
AN10079.5	N	N	N	Cytoplasmic	cytoplasmic: 0.64	cysk	CYTOPLASMIC
AN10266.5	N	N	N	Cytoplasmic	cytoplasmic: 0.97	cyto	CYTOPLASMIC
AN10540.5	N	N	N	Cytoplasmic	cytoplasmic: 0.93	cyto	CYTOPLASMIC
AN11679.5	N	N	N	Cytoplasmic	cytoplasmic: 0.9	cyto	CYTOPLASMIC
AN1182.5	N	N	N	Cytoplasmic	cytoplasmic: 0.87	cyto_nucl	CYTOPLASMIC
AN1184.5	N	N	N	Cytoplasmic	cytoplasmic: 0.84	cysk	CYTOPLASMIC
AN11903.5	N	N	N	Cytoplasmic	cytoplasmic: 0.78	cyto	CYTOPLASMIC
AN1246.5	N	N	N	Cytoplasmic	cytoplasmic: 0.91	cyto	CYTOPLASMIC
AN1582.5	N	N	N	Cytoplasmic	cytoplasmic: 0.69	cyto_nucl	CYTOPLASMIC
AN1583.5	N	N	N	Cytoplasmic	cytoplasmic: 0.78	cyto	CYTOPLASMIC
AN1700.5	Y	N	N	Cytoplasmic	cytoplasmic: 0.51	cysk	CYTOPLASMIC
AN2085.5	N	N	N	Cytoplasmic	cytoplasmic: 0.92	cyto	CYTOPLASMIC
AN2779.5	N	N	N	Cytoplasmic	cytoplasmic: 0.72	cyto_nucl	CYTOPLASMIC
AN2917.5	N	N	N	Cytoplasmic	cytoplasmic: 0.91	cyto	CYTOPLASMIC
AN3943.5	N	N	N	Cytoplasmic	cytoplasmic: 0.75	cyto	CYTOPLASMIC
AN4282.5	N	N	N	Cytoplasmic	cytoplasmic: 0.82	cyto	CYTOPLASMIC
AN4492.5	N	N	N	Cytoplasmic	cytoplasmic: 0.77	cyto	CYTOPLASMIC
AN5129.5	N	N	N	Cytoplasmic	cytoplasmic: 0.7	cyto	CYTOPLASMIC
AN5199.5	N	N	N	Cytoplasmic	cytoplasmic: 0.95	cyto	CYTOPLASMIC
AN5466.5	N	N	N	Cytoplasmic	cytoplasmic: 0.82	cysk	CYTOPLASMIC
AN5747.5	N	N	N	Cytoplasmic	cytoplasmic: 0.92	cyto	CYTOPLASMIC
AN5784.5	N	N	N	Cytoplasmic	cytoplasmic: 0.47	cyto	CYTOPLASMIC
AN5810.5	N	N	N	Cytoplasmic	cytoplasmic: 0.85	cyto	CYTOPLASMIC
AN5812.5	N	N	N	Cytoplasmic	cytoplasmic: 0.97	cyto	CYTOPLASMIC
AN6547.5	N	N	N	Cytoplasmic	cytoplasmic: 0.86	cyto	CYTOPLASMIC
AN6741.5	N	N	N	Cytoplasmic	cytoplasmic: 0.73	cysk	CYTOPLASMIC
AN6792.5	N	N	N	Cytoplasmic	cytoplasmic: 0.93	cyto	CYTOPLASMIC
AN6796.5	N	N	N	Cytoplasmic	cytoplasmic: 0.86	cyto	CYTOPLASMIC
AN6803.5	N	N	N	Cytoplasmic	cytoplasmic: 0.21	cyto	CYTOPLASMIC
AN7491.5	N	N	N	Cytoplasmic	cytoplasmic: 0.8	cyto	CYTOPLASMIC
AN7733.5	N	N	N	Cytoplasmic	cytoplasmic: 0.71	cyto	CYTOPLASMIC
AN7789.5	N	N	N	Cytoplasmic	cytoplasmic: 0.81	cysk	CYTOPLASMIC
AN8476.5	N	N	N	Cytoplasmic	cytoplasmic: 0.5	cyto	CYTOPLASMIC
AO090001000566	N	N	N	Cytoplasmic	cytoplasmic: 0.98	cyto	CYTOPLASMIC
AO090001000612	N	N	N	Cytoplasmic	cytoplasmic: 0.93	cyto	CYTOPLASMIC
AO090001000670	N	N	N	Cytoplasmic	cytoplasmic: 0.72	cyto	CYTOPLASMIC
AO090003000005	N	N	N	Cytoplasmic	cytoplasmic: 0.77	cyto	CYTOPLASMIC
AO090003000015	N	N	N	Cytoplasmic	cytoplasmic: 0.55	cyto	CYTOPLASMIC
AO090003000056	N	N	N	Cytoplasmic	cytoplasmic: 0.92	cyto_nucl	CYTOPLASMIC
AO090003000133	N	N	N	Cytoplasmic	cytoplasmic: 0.77	cyto	CYTOPLASMIC
AO090003000222	N	N	N	Cytoplasmic	cytoplasmic: 0.66	cyto_nucl	CYTOPLASMIC
AO090003000295	N	N	N	Cytoplasmic	cytoplasmic: 0.91	cyto	CYTOPLASMIC
AO090003000397	N	N	N	Cytoplasmic	cytoplasmic: 0.88	cyto	CYTOPLASMIC
AO090003000847	N	N	N	Cytoplasmic	cytoplasmic: 0.81	cyto	CYTOPLASMIC
AO090003000879	N	N	N	Cytoplasmic	cytoplasmic: 0.93	cysk	CYTOPLASMIC
AO090005000315	N	N	N	Cytoplasmic	cytoplasmic: 0.48	cyto	CYTOPLASMIC
AO090005000457	N	N	N	Cytoplasmic	cytoplasmic: 0.75	cyto	CYTOPLASMIC
AO090005000469	N	N	N	Cytoplasmic	cytoplasmic: 0.7	cysk	CYTOPLASMIC
AO090005000501	N	N	N	Cytoplasmic	cytoplasmic: 0.84	cyto_nucl	CYTOPLASMIC
AO090005000718	N	N	N	Cytoplasmic	cytoplasmic: 0.93	cysk	CYTOPLASMIC
AO090005001209	N	N	N	Cytoplasmic	cytoplasmic: 0.89	cyto	CYTOPLASMIC
AO090005001568	N	N	N	Cytoplasmic	cytoplasmic: 0.96	cyto_nucl	CYTOPLASMIC
AO090009000281	N	N	N	Cytoplasmic	cytoplasmic: 0.88	cysk	CYTOPLASMIC
AO090009000593	N	N	N	Cytoplasmic	cytoplasmic: 0.45	cyto	CYTOPLASMIC
AO090011000879	N	N	N	Cytoplasmic	cytoplasmic: 0.92	cyto	CYTOPLASMIC
AO090011000942	N	N	N	Cytoplasmic	cytoplasmic: 0.86	cyto	CYTOPLASMIC
AO090012000022	N	N	N	Cytoplasmic	cytoplasmic: 0.58	cyto	CYTOPLASMIC
AO090012000923	N	N	N	Cytoplasmic	cytoplasmic: 0.93	cyto	CYTOPLASMIC
AO090012000995	N	N	N	Cytoplasmic	cytoplasmic: 0.72	cyto	CYTOPLASMIC
AO090020000015	N	N	N	Cytoplasmic	cytoplasmic: 0.96	cyto	CYTOPLASMIC
AO090020000364	N	N	N	Cytoplasmic	cytoplasmic: 0.8	cyto	CYTOPLASMIC
AO090020000414	N	N	N	Cytoplasmic	cytoplasmic: 0.91	cyto	CYTOPLASMIC
AO090023000358	N	N	N	Cytoplasmic	cytoplasmic: 0.54	cyto	CYTOPLASMIC
AO090023000409	N	N	N	Cytoplasmic	cytoplasmic: 0.47	cyto	CYTOPLASMIC
AO090023000428	N	N	N	Cytoplasmic	cytoplasmic: 0.95	cyto	CYTOPLASMIC
AO090023000714	Y	N	N	Cytoplasmic	cytoplasmic: 0.65	cysk	CYTOPLASMIC
AO090023000781	N	N	N	Cytoplasmic	cytoplasmic: 0.82	cysk	CYTOPLASMIC
AO090023000896	N	N	N	Cytoplasmic	cytoplasmic: 0.91	cyto	CYTOPLASMIC
AO090023000980	N	N	N	Cytoplasmic	cytoplasmic: 0.76	cyto	CYTOPLASMIC
AO090026000081	N	N	N	Cytoplasmic	cytoplasmic: 0.62	cyto	CYTOPLASMIC
AO090026000504	N	N	N	Cytoplasmic	cytoplasmic: 0.82	cyto	CYTOPLASMIC
AO090026000702	N	N	N	Cytoplasmic	cytoplasmic: 0.92	cyto	CYTOPLASMIC
AO090038000076	N	N	N	Cytoplasmic	cytoplasmic: 0.7	cyto	CYTOPLASMIC
AO090038000395	N	N	N	Cytoplasmic	cytoplasmic: 0.6	cyto	CYTOPLASMIC
AO090038000497	N	N	N	Cytoplasmic	cytoplasmic: 0.87	cyto	CYTOPLASMIC
AO090102000273	N	N	N	Cytoplasmic	cytoplasmic: 0.87	cyto	CYTOPLASMIC
AO090102000639	N	N	N	Cytoplasmic	cytoplasmic: 0.84	cyto	CYTOPLASMIC
AO090103000007	N	N	N	Cytoplasmic	cytoplasmic: 0.88	cyto	CYTOPLASMIC
AO090103000160	N	N	N	Cytoplasmic	cytoplasmic: 0.82	cyto	CYTOPLASMIC
AO090103000320	N	N	N	Cytoplasmic	cytoplasmic: 0.54	cyto	CYTOPLASMIC
AO090113000045	N	N	N	Cytoplasmic	cytoplasmic: 0.96	cyto	CYTOPLASMIC
AO090113000163	N	N	N	Cytoplasmic	cytoplasmic: 0.81	cyto	CYTOPLASMIC
AO090120000162	N	N	N	Cytoplasmic	cytoplasmic: 0.73	cyto	CYTOPLASMIC
AO090120000247	N	N	N	Cytoplasmic	cytoplasmic: 0.54	cyto	CYTOPLASMIC
AO090138000101	N	N	N	Cytoplasmic	cytoplasmic: 0.72	cyto	CYTOPLASMIC
AO090166000061	N	N	N	Cytoplasmic	cytoplasmic: 0.79	cyto	CYTOPLASMIC
AO090701000097	N	N	N	Cytoplasmic	cytoplasmic: 0.56	cysk	CYTOPLASMIC
AO090701000450	N	N	N	Cytoplasmic	cytoplasmic: 0.77	cyto	CYTOPLASMIC
AO090701000715	N	N	N	Cytoplasmic	cytoplasmic: 0.42	cyto	CYTOPLASMIC
AO090701000756	N	N	N	Cytoplasmic	cytoplasmic: 0.81	cyto	CYTOPLASMIC
AO090701000874	N	N	N	Cytoplasmic	cytoplasmic: 0.71	cysk	CYTOPLASMIC
ATEG_00003	N	N	N	Cytoplasmic	cytoplasmic: 0.89	cyto	CYTOPLASMIC
ATEG_00094	N	N	N	Cytoplasmic	cytoplasmic: 0.74	cyto_nucl	CYTOPLASMIC
ATEG_00224	N	N	N	Cytoplasmic	cytoplasmic: 0.69	cyto	CYTOPLASMIC
ATEG_00287	N	N	N	Cytoplasmic	cytoplasmic: 0.87	cysk	CYTOPLASMIC
ATEG_00624	N	N	N	Chloroplast	cytoplasmic: 0.43	cyto	CYTOPLASMIC
ATEG_00825	N	N	N	Cytoplasmic	cytoplasmic: 0.87	cyto	CYTOPLASMIC
ATEG_00858	N	N	N	Cytoplasmic	cytoplasmic: 0.83	cyto	CYTOPLASMIC
ATEG_00976	N	N	N	Cytoplasmic	cytoplasmic: 0.91	cyto	CYTOPLASMIC
ATEG_01545	N	N	N	Cytoplasmic	cytoplasmic: 0.54	cyto	CYTOPLASMIC
ATEG_01695	N	N	N	Cytoplasmic	cytoplasmic: 0.91	cyto	CYTOPLASMIC
ATEG_01966	N	N	N	Cytoplasmic	cytoplasmic: 0.77	cysk	CYTOPLASMIC
ATEG_02098	N	N	N	Cytoplasmic	cytoplasmic: 0.89	cyto_nucl	CYTOPLASMIC
ATEG_02114	N	N	N	Cytoplasmic	cytoplasmic: 0.73	cyto	CYTOPLASMIC
ATEG_02234	N	N	N	Cytoplasmic	cytoplasmic: 0.76	cyto	CYTOPLASMIC
ATEG_02451	N	N	N	Cytoplasmic	cytoplasmic: 0.97	cyto	CYTOPLASMIC
ATEG_03013	N	N	N	Cytoplasmic	cytoplasmic: 0.57	cyto	CYTOPLASMIC
ATEG_03700	N	N	N	Cytoplasmic	cytoplasmic: 0.95	cyto	CYTOPLASMIC
ATEG_04148	N	N	N	Cytoplasmic	cytoplasmic: 0.74	cyto	CYTOPLASMIC
ATEG_04413	N	N	N	Cytoplasmic	cytoplasmic: 0.9	cyto	CYTOPLASMIC
ATEG_04994	N	N	N	Cytoplasmic	cytoplasmic: 0.44	cyto	CYTOPLASMIC
ATEG_05351	Y	N	N	Cytoplasmic	cytoplasmic: 0.47	cysk	CYTOPLASMIC
ATEG_06145	N	N	N	Cytoplasmic	cytoplasmic: 0.75	cyto	CYTOPLASMIC
ATEG_06321	N	N	N	Cytoplasmic	cytoplasmic: 0.74	cysk	CYTOPLASMIC
ATEG_06324	N	N	N	Cytoplasmic	cytoplasmic: 0.83	cyto	CYTOPLASMIC
ATEG_06694	N	N	N	Cytoplasmic	cytoplasmic: 0.92	cyto	CYTOPLASMIC
ATEG_06746	N	N	N	Cytoplasmic	cytoplasmic: 0.79	cyto	CYTOPLASMIC
ATEG_06859	N	N	N	Cytoplasmic	cytoplasmic: 0.87	cyto	CYTOPLASMIC
ATEG_07098	N	N	N	Cytoplasmic	cytoplasmic: 0.47	cyto	CYTOPLASMIC
ATEG_07414	N	N	N	Cytoplasmic	cytoplasmic: 0.55	cyto	CYTOPLASMIC
ATEG_07578	N	N	N	Cytoplasmic	cytoplasmic: 0.8	cyto	CYTOPLASMIC
ATEG_07760	N	N	N	Cytoplasmic	cytoplasmic: 0.47	cyto	CYTOPLASMIC
ATEG_07980	N	N	N	Cytoplasmic	cytoplasmic: 0.8	cyto	CYTOPLASMIC
ATEG_08092	N	N	N	Cytoplasmic	cytoplasmic: 0.72	cyto	CYTOPLASMIC
ATEG_08287	N	N	N	Cytoplasmic	cytoplasmic: 0.83	cyto	CYTOPLASMIC
ATEG_08818	N	N	N	Cytoplasmic	cytoplasmic: 0.69	cyto	CYTOPLASMIC
ATEG_08990	N	N	N	Cytoplasmic	cytoplasmic: 0.96	cyto	CYTOPLASMIC
ATEG_09109	N	N	N	Cytoplasmic	cytoplasmic: 0.96	cyto	CYTOPLASMIC
ATEG_09160	N	N	N	Cytoplasmic	cytoplasmic: 0.45	cyto	CYTOPLASMIC
ATEG_09170	N	N	N	Cytoplasmic	cytoplasmic: 0.89	cyto	CYTOPLASMIC
ATEG_09553	N	N	N	Cytoplasmic	cytoplasmic: 0.82	cyto	CYTOPLASMIC
ATEG_09753	N	N	N	Cytoplasmic	cytoplasmic: 0.64	cyto	CYTOPLASMIC
ATEG_10178	N	N	N	Cytoplasmic	cytoplasmic: 0.74	cyto	CYTOPLASMIC
NFIA_010150	N	N	N	Cytoplasmic	cytoplasmic: 0.89	cyto	CYTOPLASMIC
NFIA_010500	N	N	N	Cytoplasmic	cytoplasmic: 0.82	cyto	CYTOPLASMIC
NFIA_012010	N	N	N	Cytoplasmic	cytoplasmic: 0.91	cyto	CYTOPLASMIC
NFIA_014340	N	N	N	Cytoplasmic	cytoplasmic: 0.87	cyto	CYTOPLASMIC
NFIA_015330	N	N	N	Cytoplasmic	cytoplasmic: 0.69	cyto	CYTOPLASMIC
NFIA_017310	N	N	N	Cytoplasmic	cytoplasmic: 0.72	cyto	CYTOPLASMIC
NFIA_020190	N	N	N	Cytoplasmic	cytoplasmic: 0.71	cysk	CYTOPLASMIC
NFIA_020230	N	N	N	Cytoplasmic	cytoplasmic: 0.47	cyto	CYTOPLASMIC
NFIA_021200	N	N	N	Cytoplasmic	cytoplasmic: 0.81	cyto_nucl	CYTOPLASMIC
NFIA_025600	N	N	N	Cytoplasmic	cytoplasmic: 0.92	cyto	CYTOPLASMIC
NFIA_025920	N	N	N	Cytoplasmic	cytoplasmic: 0.89	cyto	CYTOPLASMIC
NFIA_027290	N	N	N	Cytoplasmic	cytoplasmic: 0.6	cysk	CYTOPLASMIC
NFIA_035750	N	N	N	Cytoplasmic	cytoplasmic: 0.8	cyto	CYTOPLASMIC
NFIA_037760	N	N	N	Cytoplasmic	cytoplasmic: 0.82	cyto	CYTOPLASMIC
NFIA_039960	N	N	N	Cytoplasmic	cytoplasmic: 0.86	cyto	CYTOPLASMIC
NFIA_040680	N	N	N	Cytoplasmic	cytoplasmic: 0.76	cyto	CYTOPLASMIC
NFIA_045490	N	N	N	Cytoplasmic	cytoplasmic: 0.76	cyto	CYTOPLASMIC
NFIA_050230	N	N	N	Cytoplasmic	cytoplasmic: 0.5	cyto	CYTOPLASMIC
NFIA_051980	N	N	N	Cytoplasmic	cytoplasmic: 0.74	cyto	CYTOPLASMIC
NFIA_052080	N	N	N	Cytoplasmic	cytoplasmic: 0.44	cyto_nucl	CYTOPLASMIC
NFIA_053010	N	N	N	Cytoplasmic	cytoplasmic: 0.95	cyto	CYTOPLASMIC
NFIA_053430	N	N	N	Cytoplasmic	cytoplasmic: 0.54	cyto	CYTOPLASMIC
NFIA_053680	N	N	N	Cytoplasmic	cytoplasmic: 0.75	cyto	CYTOPLASMIC
NFIA_054840	N	N	N	Cytoplasmic	cytoplasmic: 0.89	cyto	CYTOPLASMIC
NFIA_054850	Y	N	N	Chloroplast	cytoplasmic: 0.68	cyto	CYTOPLASMIC
NFIA_055270	N	N	N	Cytoplasmic	cytoplasmic: 0.92	cyto	CYTOPLASMIC
NFIA_057190	N	N	N	Cytoplasmic	cytoplasmic: 0.89	cyto	CYTOPLASMIC
NFIA_071740	N	N	N	Cytoplasmic	cytoplasmic: 0.96	cyto	CYTOPLASMIC
NFIA_071820	N	N	N	Cytoplasmic	cytoplasmic: 0.65	cyto	CYTOPLASMIC
NFIA_071850	N	N	N	Cytoplasmic	cytoplasmic: 0.83	cyto	CYTOPLASMIC
NFIA_073390	N	N	N	Cytoplasmic	cytoplasmic: 0.84	cyto	CYTOPLASMIC
NFIA_079290	N	N	N	Cytoplasmic	cytoplasmic: 0.78	cyto	CYTOPLASMIC
NFIA_080360	N	N	N	Cytoplasmic	cytoplasmic: 0.54	cyto	CYTOPLASMIC
NFIA_081640	N	N	N	Cytoplasmic	cytoplasmic: 0.92	cyto	CYTOPLASMIC
NFIA_082310	N	N	N	Cytoplasmic	cytoplasmic: 0.78	cyto	CYTOPLASMIC
NFIA_083240	N	N	N	Cytoplasmic	cytoplasmic: 0.73	cyto	CYTOPLASMIC
NFIA_083260	N	N	N	Cytoplasmic	cytoplasmic: 0.97	cyto_nucl	CYTOPLASMIC
NFIA_083910	N	N	N	Cytoplasmic	cytoplasmic: 0.8	cyto	CYTOPLASMIC
NFIA_091000	N	N	N	Cytoplasmic	cytoplasmic: 0.98	cyto	CYTOPLASMIC
NFIA_096640	N	N	N	Cytoplasmic	cytoplasmic: 0.9	cyto	CYTOPLASMIC
NFIA_107690	Y	N	N	Cytoplasmic	cytoplasmic: 0.39	cyto	CYTOPLASMIC
NFIA_110000	N	N	N	Cytoplasmic	cytoplasmic: 0.92	cyto	CYTOPLASMIC
NFIA_112690	N	N	N	Cytoplasmic	cytoplasmic: 0.95	cyto	CYTOPLASMIC
NFIA_113270	N	N	N	Cytoplasmic	cytoplasmic: 0.83	cyto	CYTOPLASMIC
35620	Y	N	Y	Cytoplasmic	peroxisomal: 0.21	plas	AMBIGUOUS
36513	N	N	N	PlasmaMembrane	ER: 0.43	extr	AMBIGUOUS
36655	N	N	N	Cytoplasmic	cytoplasmic: 0.93	mito	AMBIGUOUS
36700	N	N	N	Nuclear	mitochondrial: 0.49	mito	AMBIGUOUS
36822	N	N	N	Nuclear	mitochondrial: 0.31	mito	AMBIGUOUS
37006	N	N	N	Cytoplasmic	cytoplasmic: 0.48	mito	AMBIGUOUS
37320	N	N	N	Nuclear	cytoplasmic: 0.87	nucl	AMBIGUOUS
37406	N	N	N	Cytoplasmic	cytoplasmic: 0.94	nucl	AMBIGUOUS
38982	N	N	N	Cytoplasmic	cytoplasmic: 0.71	nucl	AMBIGUOUS
39420	N	N	N	Nuclear	cytoplasmic: 0.82	cyto_nucl	AMBIGUOUS
40078	N	N	N	Mitochondrial	cytoplasmic: 0.73	nucl	AMBIGUOUS
40484	N	N	N	Cytoplasmic	cytoplasmic: 0.6	nucl	AMBIGUOUS
40617	N	N	N	Cytoplasmic	cytoplasmic: 0.8	mito	AMBIGUOUS
40923	Y	Y	N	Nuclear	cytoplasmic: 0.85	cyto_nucl	AMBIGUOUS
40925	N	N	N	Cytoplasmic	cytoplasmic: 0.97	mito	AMBIGUOUS
40935	N	N	N	PlasmaMembrane	peroxisomal: 0.76	cyto	AMBIGUOUS
41311	N	N	N	Cytoplasmic	peroxisomal: 0.89	mito	AMBIGUOUS
41587	N	N	N	Cytoplasmic	cytoplasmic: 0.56	nucl	AMBIGUOUS
41631	N	N	N	Chloroplast	mitochondrial: 0.47	mito	AMBIGUOUS
41756	N	N	N	Mitochondrial	cytoplasmic: 0.8	mito	AMBIGUOUS
42298	N	N	N	Chloroplast	mitochondrial: 0.59	mito	AMBIGUOUS
42424	N	N	N	Cytoplasmic	cytoplasmic: 0.59	mito	AMBIGUOUS
42779	N	N	N	Cytoplasmic	cytoplasmic: 0.89	nucl	AMBIGUOUS
43045	N	N	N	Chloroplast	nuclear: 0.71	cyto	AMBIGUOUS
43655	N	N	N	Nuclear	cytoplasmic: 0.48	nucl	AMBIGUOUS
43768	N	N	N	Mitochondrial	cytoplasmic: 0.59	cysk	AMBIGUOUS
43802	N	N	N	Extracellular	cytoplasmic: 0.79	nucl	AMBIGUOUS
44214	N	N	N	Nuclear	cytoplasmic: 0.47	cyto	AMBIGUOUS
44752	N	N	N	Extracellular	cytoplasmic: 0.91	cysk	AMBIGUOUS
44832	N	N	N	Cytoplasmic	nuclear: 0.47	nucl	AMBIGUOUS
44868	N	N	Y	Cytoplasmic	extracellular: 0.31	mito	AMBIGUOUS
45764	N	N	N	Chloroplast	cytoplasmic: 0.86	cyto_nucl	AMBIGUOUS
46404	N	N	N	Cytoplasmic	cytoplasmic: 0.83	mito	AMBIGUOUS
47023	N	N	N	Nuclear	cytoplasmic: 0.79	nucl	AMBIGUOUS
47113	N	N	N	Cytoplasmic	mitochondrial: 0.43	mito	AMBIGUOUS
47332	N	N	N	Nuclear	cytoplasmic: 0.92	nucl	AMBIGUOUS
47573	N	N	N	Nuclear	mitochondrial: 0.83	mito	AMBIGUOUS
48329	N	N	N	Chloroplast	mitochondrial: 0.73	mito	AMBIGUOUS
48541	N	N	N	Cytoplasmic	cytoplasmic: 0.81	cyto_nucl	AMBIGUOUS
49445	N	N	N	Mitochondrial	ER: 0.49	mito	AMBIGUOUS
50036	N	N	N	Chloroplast	nuclear: 0.51	mito	AMBIGUOUS
50129	N	N	N	Nuclear	cytoplasmic: 0.8	nucl	AMBIGUOUS
50328	N	N	Y	Cytoplasmic	nuclear: 0.44	cyto	AMBIGUOUS
50444	N	N	N	Nuclear	nuclear: 0.58	mito	AMBIGUOUS
50547	N	N	N	PlasmaMembrane	ER: 0.45	plas	AMBIGUOUS
51449	N	N	Y	PlasmaMembrane	peroxisomal: 0.38	plas	AMBIGUOUS
51473	N	N	N	Mitochondrial	peroxisomal: 0.99	mito	AMBIGUOUS
51602	N	N	N	Cytoplasmic	cytoplasmic: 0.9	nucl	AMBIGUOUS
51653	N	N	N	Nuclear	cytoplasmic: 0.69	nucl	AMBIGUOUS
52004	N	N	Y	Nuclear	peroxisomal: 0.21	cyto	AMBIGUOUS
52026	N	N	N	Nuclear	cytoplasmic: 0.66	nucl	AMBIGUOUS
52058	N	N	N	Chloroplast	peroxisomal: 0.91	nucl	AMBIGUOUS
52215	N	N	N	Cytoplasmic	cytoplasmic: 0.82	nucl	AMBIGUOUS
52421	N	N	N	Mitochondrial	cytoplasmic: 0.55	cyto	AMBIGUOUS
52880	N	N	N	Nuclear	nuclear: 0.55	plas	AMBIGUOUS
52883	N	N	N	Mitochondrial	cytoplasmic: 0.7	nucl	AMBIGUOUS
53084	N	N	N	Nuclear	cytoplasmic: 0.9	nucl	AMBIGUOUS
53231	N	N	N	Cytoplasmic	mitochondrial: 0.88	mito	AMBIGUOUS
53400	N	N	N	Mitochondrial	cytoplasmic: 0.51	cysk	AMBIGUOUS
53643	N	N	Y	Chloroplast	extracellular: 0.4	extr	AMBIGUOUS
53717	N	N	N	Cytoplasmic	cytoplasmic: 0.87	nucl	AMBIGUOUS
53945	N	N	Y	Extracellular	Golgi apparatus: 0.25	mito	AMBIGUOUS
54156	N	N	N	Cytoplasmic	peroxisomal: 0.88	cyto	AMBIGUOUS
54208	N	N	N	Cytoplasmic	cytoplasmic: 0.67	nucl	AMBIGUOUS
54260	N	N	N	Chloroplast	cytoplasmic: 0.47	cyto	AMBIGUOUS
54419	N	N	N	Cytoplasmic	cytoplasmic: 0.82	mito	AMBIGUOUS
54605	N	N	N	Cytoplasmic	nuclear: 0.81	nucl	AMBIGUOUS
54609	N	N	N	PlasmaMembrane	cytoplasmic: 0.94	cyto	AMBIGUOUS
54630	N	N	N	Cytoplasmic	nuclear: 0.52	cyto	AMBIGUOUS
54933	N	N	N	PlasmaMembrane	peroxisomal: 0.31	plas	AMBIGUOUS
55091	N	N	N	Cytoplasmic	peroxisomal: 0.93	cyto_nucl	AMBIGUOUS
55278	N	N	N	Chloroplast	extracellular: 0.3	cyto	AMBIGUOUS
55344	N	Y	Y	Cytoplasmic	mitochondrial: 0.56	extr	AMBIGUOUS
55401	N	N	N	Nuclear	cytoplasmic: 0.68	cyto	AMBIGUOUS
55422	N	N	N	Cytoplasmic	cytoplasmic: 0.95	mito	AMBIGUOUS
55578	N	N	N	Cytoplasmic	nuclear: 0.49	cyto	AMBIGUOUS
55675	N	N	N	Nuclear	cytoplasmic: 0.49	nucl	AMBIGUOUS
55773	N	N	N	Cytoplasmic	cytoplasmic: 0.91	nucl	AMBIGUOUS
55895	N	N	N	Chloroplast	nuclear: 0.66	nucl	AMBIGUOUS
55956	N	N	N	Cytoplasmic	nuclear: 0.86	cyto_nucl	AMBIGUOUS
55991	N	N	N	Cytoplasmic	peroxisomal: 0.7	mito	AMBIGUOUS
56049	N	N	N	Nuclear	cytoplasmic: 0.9	nucl	AMBIGUOUS
56235	N	N	N	Nuclear	nuclear: 0.65	cyto	AMBIGUOUS
56252	N	N	N	Chloroplast	cytoplasmic: 0.87	cyto	AMBIGUOUS
56629	N	N	N	Nuclear	nuclear: 0.63	cyto_nucl	AMBIGUOUS
56675	N	N	N	Mitochondrial	cytoplasmic: 0.93	mito	AMBIGUOUS
56770	N	N	N	Mitochondrial	peroxisomal: 0.59	mito	AMBIGUOUS
56788	N	N	N	Peroxisomal	Golgi apparatus: 0.39	cyto	AMBIGUOUS
56872	N	N	N	Chloroplast	mitochondrial: 0.86	mito	AMBIGUOUS
57091	N	N	N	Cytoplasmic	cytoplasmic: 0.83	mito	AMBIGUOUS
57253	N	N	N	Cytoplasmic	nuclear: 0.52	mito	AMBIGUOUS
57261	N	N	N	Nuclear	cytoplasmic: 0.78	nucl	AMBIGUOUS
57355	N	N	N	Nuclear	cytoplasmic: 0.89	nucl	AMBIGUOUS
118837	N	N	N	PlasmaMembrane	cytoplasmic: 0.53	nucl	AMBIGUOUS
119138	N	N	N	Nuclear	cytoplasmic: 0.8	nucl	AMBIGUOUS
119986	N	N	N	Nuclear	nuclear: 0.9	cyto_nucl	AMBIGUOUS
121842	N	N	N	Extracellular	cytoplasmic: 0.77	cyto	AMBIGUOUS
122116	N	N	N	Nuclear	cytoplasmic: 0.88	nucl	AMBIGUOUS
122545	N	N	N	Nuclear	nuclear: 0.59	cyto	AMBIGUOUS
128609	N	N	N	Nuclear	mitochondrial: 0.62	plas	AMBIGUOUS
128800	N	Y	Y	PlasmaMembrane	ER: 0.45	plas	AMBIGUOUS
129033	N	N	N	PlasmaMembrane	cytoplasmic: 0.41	mito	AMBIGUOUS
129525	N	N	N	PlasmaMembrane	cytoplasmic: 0.65	plas	AMBIGUOUS
130645	N	N	N	Extracellular	cytoplasmic: 0.81	cyto_nucl	AMBIGUOUS
131499	N	N	N	Cytoplasmic	cytoplasmic: 0.64	nucl	AMBIGUOUS
133925	N	N	N	Extracellular	peroxisomal: 0.71	nucl	AMBIGUOUS
134125	N	N	N	Extracellular	peroxisomal: 0.57	cyto	AMBIGUOUS
134132	N	N	N	Cytoplasmic	peroxisomal: 0.46	cyto	AMBIGUOUS
137122	N	N	N	Nuclear	cytoplasmic: 0.73	nucl	AMBIGUOUS
138984	N	N	N	Cytoplasmic	nuclear: 0.48	mito	AMBIGUOUS
170577	N	N	N	Cytoplasmic	peroxisomal: 0.53	cyto	AMBIGUOUS
170877	N	N	N	Cytoplasmic	peroxisomal: 0.47	cyto	AMBIGUOUS
171198	N	N	N	Nuclear	cytoplasmic: 0.75	nucl	AMBIGUOUS
174930	N	N	N	Nuclear	cytoplasmic: 0.57	nucl	AMBIGUOUS
176775	N	N	N	Nuclear	cytoplasmic: 0.43	nucl	AMBIGUOUS
178113	N	N	N	Mitochondrial	cytoplasmic: 0.87	cyto	AMBIGUOUS
178388	N	N	N	Cytoplasmic	cytoplasmic: 0.72	mito	AMBIGUOUS
178656	N	N	N	Cytoplasmic	nuclear: 0.43	cyto_nucl	AMBIGUOUS
178675	N	N	N	Nuclear	cytoplasmic: 0.64	nucl	AMBIGUOUS
180100	N	N	N	Cytoplasmic	cytoplasmic: 0.86	nucl	AMBIGUOUS
180715	N	N	N	Nuclear	cytoplasmic: 0.62	nucl	AMBIGUOUS
182049	N	N	N	Nuclear	cytoplasmic: 0.95	mito	AMBIGUOUS
182447	N	N	N	Cytoplasmic	cytoplasmic: 0.67	nucl	AMBIGUOUS
182851	N	N	N	Nuclear	cytoplasmic: 0.7	nucl	AMBIGUOUS
184530	N	N	N	Cytoplasmic	peroxisomal: 0.39	cyto	AMBIGUOUS
186696	N	N	N	Nuclear	cytoplasmic: 0.67	nucl	AMBIGUOUS
187339	N	N	N	PlasmaMembrane	cytoplasmic: 0.42	plas	AMBIGUOUS
187609	N	N	N	Nuclear	cytoplasmic: 0.61	cyto	AMBIGUOUS
187673	N	N	N	Nuclear	cytoplasmic: 0.86	nucl	AMBIGUOUS
188116	N	N	N	PlasmaMembrane	cytoplasmic: 0.83	cyto_nucl	AMBIGUOUS
188462	N	N	N	PlasmaMembrane	cytoplasmic: 0.78	plas	AMBIGUOUS
188627	Y	Y	N	Cytoplasmic	ER: 0.23	cysk	AMBIGUOUS
188662	N	N	N	Nuclear	cytoplasmic: 0.68	cyto_nucl	AMBIGUOUS
188704	N	N	Y	Chloroplast	ER: 0.39	extr	AMBIGUOUS
190197	N	N	N	Cytoplasmic	cytoplasmic: 0.68	cyto	AMBIGUOUS
190389	N	N	N	Cytoplasmic	nuclear: 0.45	mito	AMBIGUOUS
190815	N	N	N	Chloroplast	cytoplasmic: 0.84	cyto	AMBIGUOUS
191148	N	N	N	Chloroplast	peroxisomal: 0.85	mito	AMBIGUOUS
193209	N	N	Y	Chloroplast	mitochondrial: 0.8	mito	AMBIGUOUS
193702	N	N	N	Mitochondrial	cytoplasmic: 0.8	cyto	AMBIGUOUS
193906	N	N	N	Mitochondrial	peroxisomal: 0.23	cyto	AMBIGUOUS
197786	N	N	N	Cytoplasmic	vacuolar: 0.5	plas	AMBIGUOUS
199408	N	N	N	Nuclear	peroxisomal: 0.48	nucl	AMBIGUOUS
199601	N	N	N	Nuclear	cytoplasmic: 0.54	nucl	AMBIGUOUS
200428	N	N	N	Nuclear	cytoplasmic: 0.71	nucl	AMBIGUOUS
200642	N	N	N	Nuclear	nuclear: 0.54	cyto_nucl	AMBIGUOUS
202050	N	N	Y	Chloroplast	cytoplasmic: 0.5	cyto	AMBIGUOUS
202191	N	N	N	Cytoplasmic	mitochondrial: 0.63	mito	AMBIGUOUS
204569	N	N	N	Nuclear	nuclear: 0.49	cysk	AMBIGUOUS
204783	N	Y	N	Extracellular	peroxisomal: 0.25	extr	AMBIGUOUS
205183	N	N	N	Cytoplasmic	nuclear: 0.56	nucl	AMBIGUOUS
205468	N	N	N	Cytoplasmic	Golgi apparatus: 0.3	plas	AMBIGUOUS
205594	N	N	N	Cytoplasmic	nuclear: 0.78	nucl	AMBIGUOUS
206384	N	N	N	Extracellular	peroxisomal: 0.43	nucl	AMBIGUOUS
206469	N	N	N	Nuclear	cytoplasmic: 0.52	nucl	AMBIGUOUS
206674	N	N	N	Cytoplasmic	mitochondrial: 0.46	mito	AMBIGUOUS
206944	N	N	N	Nuclear	cytoplasmic: 0.69	nucl	AMBIGUOUS
207088	N	N	N	Chloroplast	cytoplasmic: 0.74	nucl	AMBIGUOUS
207117	N	N	N	Mitochondrial	nuclear: 0.47	cyto_nucl	AMBIGUOUS
207689	N	N	N	Cytoplasmic	peroxisomal: 0.93	cysk	AMBIGUOUS
207705	N	N	N	Extracellular	cytoplasmic: 0.83	cyto_nucl	AMBIGUOUS
208023	N	N	N	PlasmaMembrane	cytoplasmic: 0.55	plas	AMBIGUOUS
208263	N	N	N	Cytoplasmic	cytoplasmic: 0.88	nucl	AMBIGUOUS
208272	N	N	N	Cytoplasmic	cytoplasmic: 0.89	nucl	AMBIGUOUS
208385	N	N	N	Chloroplast	mitochondrial: 0.93	mito	AMBIGUOUS
208421	N	N	N	Nuclear	cytoplasmic: 0.85	nucl	AMBIGUOUS
208631	N	N	N	Chloroplast	cytoplasmic: 0.84	cyto	AMBIGUOUS
208780	N	N	N	Nuclear	cytoplasmic: 0.6	nucl	AMBIGUOUS
208826	N	N	N	Nuclear	cytoplasmic: 0.83	nucl	AMBIGUOUS
209239	N	N	N	Cytoplasmic	ER: 0.53	cyto_nucl	AMBIGUOUS
209252	N	N	N	Cytoplasmic	cytoplasmic: 0.58	nucl	AMBIGUOUS
210141	N	N	N	PlasmaMembrane	cytoplasmic: 0.46	plas	AMBIGUOUS
210651	N	N	N	Cytoplasmic	nuclear: 0.53	cyto	AMBIGUOUS
210782	N	N	N	Cytoplasmic	cytoplasmic: 0.81	extr	AMBIGUOUS
211108	N	N	Y	PlasmaMembrane	vacuolar: 0.39	cyto	AMBIGUOUS
211232	N	N	N	Extracellular	cytoplasmic: 0.79	mito	AMBIGUOUS
211731	N	N	N	Cytoplasmic	mitochondrial: 0.79	extr	AMBIGUOUS
212363	N	N	N	Nuclear	cytoplasmic: 0.95	cyto	AMBIGUOUS
212470	N	N	N	Cytoplasmic	cytoplasmic: 0.7	plas	AMBIGUOUS
212593	N	N	N	PlasmaMembrane	peroxisomal: 0.48	nucl	AMBIGUOUS
212641	N	N	N	Extracellular	cytoplasmic: 0.69	plas	AMBIGUOUS
212928	N	N	N	PlasmaMembrane	peroxisomal: 0.7	cysk	AMBIGUOUS
213093	Y	N	N	Cytoplasmic	cytoplasmic: 0.63	extr	AMBIGUOUS
213937	N	N	N	Cytoplasmic	nuclear: 0.56	extr	AMBIGUOUS
214066	N	N	N	PlasmaMembrane	peroxisomal: 0.96	nucl	AMBIGUOUS
214094	N	N	N	Nuclear	cytoplasmic: 0.7	cyto_nucl	AMBIGUOUS
214265	N	N	N	Nuclear	cytoplasmic: 0.94	mito	AMBIGUOUS
214410	N	N	N	Mitochondrial	mitochondrial: 0.78	extr	AMBIGUOUS
AFL2G_00171	N	N	N	Nuclear	peroxisomal: 0.93	cyto_nucl	AMBIGUOUS
AFL2G_00177	N	N	N	Extracellular	cytoplasmic: 0.92	cyto	AMBIGUOUS
AFL2G_00277	N	N	N	Mitochondrial	cytoplasmic: 0.64	mito	AMBIGUOUS
AFL2G_00433	N	N	N	Cytoplasmic	nuclear: 0.54	cyto_mito	AMBIGUOUS
AFL2G_00441	N	N	N	Chloroplast	cytoplasmic: 0.89	cyto	AMBIGUOUS
AFL2G_00503	N	N	N	Nuclear	cytoplasmic: 0.84	nucl	AMBIGUOUS
AFL2G_00592	N	N	N	Cytoplasmic	peroxisomal: 0.9	cyto_nucl	AMBIGUOUS
AFL2G_00595	N	N	N	Cytoplasmic	peroxisomal: 0.94	cyto	AMBIGUOUS
AFL2G_00610	N	N	N	PlasmaMembrane	ER: 0.27	cyto	AMBIGUOUS
AFL2G_00688	N	N	N	Extracellular	mitochondrial: 0.77	mito	AMBIGUOUS
AFL2G_00707	N	N	N	Cytoplasmic	cytoplasmic: 0.84	nucl	AMBIGUOUS
AFL2G_00738	N	N	N	Cytoplasmic	cytoplasmic: 0.43	mito	AMBIGUOUS
AFL2G_00743	N	N	N	Cytoplasmic	cytoplasmic: 0.95	mito	AMBIGUOUS
AFL2G_00832	N	N	N	Nuclear	cytoplasmic: 0.72	cyto	AMBIGUOUS
AFL2G_01055	N	N	N	Cytoplasmic	mitochondrial: 0.81	mito	AMBIGUOUS
AFL2G_01165	N	N	N	Cytoplasmic	Golgi apparatus: 0.32	plas	AMBIGUOUS
AFL2G_01167	N	N	N	Cytoplasmic	cytoplasmic: 0.82	nucl	AMBIGUOUS
AFL2G_01179	N	Y	Y	Cytoplasmic	extracellular: 0.57	extr	AMBIGUOUS
AFL2G_01222	N	N	N	Cytoplasmic	nuclear: 0.54	cyto	AMBIGUOUS
AFL2G_01291	N	N	N	Chloroplast	nuclear: 0.5	nucl	AMBIGUOUS
AFL2G_01349	N	N	N	Chloroplast	cytoplasmic: 0.71	cyto	AMBIGUOUS
AFL2G_01365	N	N	N	Cytoplasmic	cytoplasmic: 0.95	nucl	AMBIGUOUS
AFL2G_01384	N	N	N	Cytoplasmic	cytoplasmic: 0.72	plas	AMBIGUOUS
AFL2G_01426	N	N	N	Nuclear	cytoplasmic: 0.46	nucl	AMBIGUOUS
AFL2G_01501	N	N	N	Chloroplast	nuclear: 0.67	mito	AMBIGUOUS
AFL2G_01600	N	N	N	PlasmaMembrane	peroxisomal: 0.8	plas	AMBIGUOUS
AFL2G_01803	N	N	N	Chloroplast	mitochondrial: 0.74	mito	AMBIGUOUS
AFL2G_01825	N	N	N	Chloroplast	mitochondrial: 0.81	plas	AMBIGUOUS
AFL2G_01863	N	N	N	Nuclear	cytoplasmic: 0.94	cyto_nucl	AMBIGUOUS
AFL2G_01921	N	N	N	Nuclear	cytoplasmic: 0.94	nucl	AMBIGUOUS
AFL2G_01968	N	N	N	Mitochondrial	cytoplasmic: 0.39	mito	AMBIGUOUS
AFL2G_02057	N	N	Y	Vacuole	Golgi apparatus: 0.4	cyto	AMBIGUOUS
AFL2G_02080	N	N	N	Nuclear	cytoplasmic: 0.68	nucl	AMBIGUOUS
AFL2G_02089	N	N	N	Nuclear	cytoplasmic: 0.78	nucl	AMBIGUOUS
AFL2G_02149	N	N	N	Chloroplast	peroxisomal: 0.43	nucl	AMBIGUOUS
AFL2G_02317	N	N	N	Cytoplasmic	cytoplasmic: 0.59	nucl	AMBIGUOUS
AFL2G_02326	N	N	N	Cytoplasmic	nuclear: 0.5	cyto	AMBIGUOUS
AFL2G_02327	N	N	N	Nuclear	cytoplasmic: 0.71	cyto_nucl	AMBIGUOUS
AFL2G_02329	N	N	N	Nuclear	cytoplasmic: 0.71	cyto_nucl	AMBIGUOUS
AFL2G_02390	N	N	N	Cytoplasmic	cytoplasmic: 0.52	plas	AMBIGUOUS
AFL2G_02547	N	N	N	Nuclear	cytoplasmic: 0.94	nucl	AMBIGUOUS
AFL2G_02605	N	N	N	Chloroplast	peroxisomal: 0.6	mito	AMBIGUOUS
AFL2G_02662	N	N	N	Nuclear	mitochondrial: 0.63	mito	AMBIGUOUS
AFL2G_02678	N	N	N	Mitochondrial	peroxisomal: 0.6	cyto	AMBIGUOUS
AFL2G_02708	N	N	N	Nuclear	cytoplasmic: 0.74	nucl	AMBIGUOUS
AFL2G_02712	N	N	N	Nuclear	cytoplasmic: 0.58	nucl	AMBIGUOUS
AFL2G_02756	N	N	N	Nuclear	cytoplasmic: 0.58	cyto_nucl	AMBIGUOUS
AFL2G_02797	N	N	N	Chloroplast	nuclear: 0.69	cyto	AMBIGUOUS
AFL2G_02821	N	N	N	Cytoplasmic	nuclear: 0.68	nucl	AMBIGUOUS
AFL2G_02824	N	N	N	PlasmaMembrane	peroxisomal: 0.75	plas	AMBIGUOUS
AFL2G_02843	N	N	N	Cytoplasmic	cytoplasmic: 0.72	cysk	AMBIGUOUS
AFL2G_02856	N	N	N	Mitochondrial	cytoplasmic: 0.65	nucl	AMBIGUOUS
AFL2G_02889	N	N	N	Cytoplasmic	cytoplasmic: 0.92	cyto_nucl	AMBIGUOUS
AFL2G_02922	N	N	N	Chloroplast	nuclear: 0.76	cyto	AMBIGUOUS
AFL2G_03045	Y	Y	Y	Vacuole	ER: 0.35	cyto	AMBIGUOUS
AFL2G_03119	N	N	N	Cytoplasmic	cytoplasmic: 0.97	nucl	AMBIGUOUS
AFL2G_03208	N	N	N	PlasmaMembrane	nuclear: 0.38	plas	AMBIGUOUS
AFL2G_03303	N	N	N	Nuclear	cytoplasmic: 0.8	nucl	AMBIGUOUS
AFL2G_03333	N	N	N	Nuclear	nuclear: 0.68	cysk	AMBIGUOUS
AFL2G_03342	N	N	N	Chloroplast	cytoplasmic: 0.64	cysk	AMBIGUOUS
AFL2G_03343	N	N	N	Chloroplast	mitochondrial: 0.66	mito	AMBIGUOUS
AFL2G_03425	N	N	N	Cytoplasmic	cytoplasmic: 0.91	cyto_nucl	AMBIGUOUS
AFL2G_03482	N	N	N	PlasmaMembrane	cytoplasmic: 0.52	plas	AMBIGUOUS
AFL2G_03484	N	N	N	Cytoplasmic	cytoplasmic: 0.92	nucl	AMBIGUOUS
AFL2G_03538	N	N	N	Nuclear	cytoplasmic: 0.88	nucl	AMBIGUOUS
AFL2G_03558	N	N	N	Chloroplast	cytoplasmic: 0.81	cyto	AMBIGUOUS
AFL2G_03589	N	N	N	Mitochondrial	nuclear: 0.67	cyto_nucl	AMBIGUOUS
AFL2G_03694	N	N	N	Mitochondrial	nuclear: 0.52	nucl	AMBIGUOUS
AFL2G_03702	N	N	N	Cytoplasmic	nuclear: 0.64	cyto	AMBIGUOUS
AFL2G_03728	N	N	N	Chloroplast	mitochondrial: 0.9	mito	AMBIGUOUS
AFL2G_03786	N	N	N	Nuclear	cytoplasmic: 0.87	nucl	AMBIGUOUS
AFL2G_03787	N	N	N	Nuclear	cytoplasmic: 0.69	nucl	AMBIGUOUS
AFL2G_03832	N	N	N	Nuclear	cytoplasmic: 0.77	nucl	AMBIGUOUS
AFL2G_03858	N	N	N	Cytoplasmic	cytoplasmic: 0.6	nucl	AMBIGUOUS
AFL2G_03865	N	N	N	Cytoplasmic	vacuolar: 0.45	cyto	AMBIGUOUS
AFL2G_03914	N	N	N	Extracellular	cytoplasmic: 0.8	cyto_nucl	AMBIGUOUS
AFL2G_04056	N	N	N	PlasmaMembrane	peroxisomal: 0.87	plas	AMBIGUOUS
AFL2G_04094	N	N	N	PlasmaMembrane	mitochondrial: 0.45	plas	AMBIGUOUS
AFL2G_04280	N	N	N	Extracellular	mitochondrial: 0.8	extr	AMBIGUOUS
AFL2G_04380	N	N	Y	Cytoplasmic	Golgi apparatus: 0.44	cyto	AMBIGUOUS
AFL2G_04474	N	N	N	Chloroplast	peroxisomal: 0.85	mito	AMBIGUOUS
AFL2G_04476	N	N	N	Nuclear	nuclear: 0.86	mito	AMBIGUOUS
AFL2G_04527	N	N	N	PlasmaMembrane	cytoplasmic: 0.75	plas	AMBIGUOUS
AFL2G_04590	N	N	N	Cytoplasmic	nuclear: 0.38	mito	AMBIGUOUS
AFL2G_04625	N	N	N	Cytoplasmic	nuclear: 0.78	nucl	AMBIGUOUS
AFL2G_04628	N	N	N	PlasmaMembrane	extracellular: 0.31	plas	AMBIGUOUS
AFL2G_04635	N	N	N	Nuclear	mitochondrial: 0.34	nucl	AMBIGUOUS
AFL2G_04636	N	N	N	Mitochondrial	cytoplasmic: 0.83	cyto	AMBIGUOUS
AFL2G_04644	N	N	N	PlasmaMembrane	cytoplasmic: 0.93	cyto	AMBIGUOUS
AFL2G_04707	N	N	N	Cytoplasmic	cytoplasmic: 0.49	cyto_nucl	AMBIGUOUS
AFL2G_04786	N	N	N	Cytoplasmic	peroxisomal: 0.77	cysk	AMBIGUOUS
AFL2G_04856	N	N	N	Cytoplasmic	nuclear: 0.43	cyto	AMBIGUOUS
AFL2G_04910	N	N	N	PlasmaMembrane	peroxisomal: 0.89	plas	AMBIGUOUS
AFL2G_05151	N	N	N	Mitochondrial	nuclear: 0.34	cyto	AMBIGUOUS
AFL2G_05341	N	N	N	Nuclear	cytoplasmic: 0.75	nucl	AMBIGUOUS
AFL2G_05507	N	N	Y	Chloroplast	Golgi apparatus: 0.2	mito	AMBIGUOUS
AFL2G_05644	N	N	N	Cytoplasmic	mitochondrial: 0.64	mito	AMBIGUOUS
AFL2G_05678	N	N	N	Nuclear	cytoplasmic: 0.72	mito	AMBIGUOUS
AFL2G_05704	N	N	N	PlasmaMembrane	vacuolar: 0.34	plas	AMBIGUOUS
AFL2G_05712	N	N	N	Mitochondrial	mitochondrial: 0.57	cysk	AMBIGUOUS
AFL2G_05863	N	N	N	Nuclear	cytoplasmic: 0.72	cyto	AMBIGUOUS
AFL2G_05917	N	N	N	Cytoplasmic	nuclear: 0.57	cyto	AMBIGUOUS
AFL2G_05961	N	N	Y	PlasmaMembrane	peroxisomal: 0.57	plas	AMBIGUOUS
AFL2G_06074	N	N	N	Cytoplasmic	peroxisomal: 0.87	cyto	AMBIGUOUS
AFL2G_06162	N	N	N	Nuclear	cytoplasmic: 0.74	nucl	AMBIGUOUS
AFL2G_06181	N	N	N	Cytoplasmic	cytoplasmic: 0.85	nucl	AMBIGUOUS
AFL2G_06196	N	N	N	Vacuole	extracellular: 0.49	extr	AMBIGUOUS
AFL2G_06311	N	N	N	PlasmaMembrane	cytoplasmic: 0.63	mito	AMBIGUOUS
AFL2G_06601	N	N	N	Nuclear	cytoplasmic: 0.74	nucl	AMBIGUOUS
AFL2G_06635	N	N	N	Nuclear	cytoplasmic: 0.65	cyto	AMBIGUOUS
AFL2G_06897	N	N	N	Nuclear	cytoplasmic: 0.84	nucl	AMBIGUOUS
AFL2G_06902	N	N	N	Extracellular	mitochondrial: 0.37	extr	AMBIGUOUS
AFL2G_06917	N	N	N	Nuclear	mitochondrial: 0.36	mito	AMBIGUOUS
AFL2G_06929	N	N	N	Cytoplasmic	peroxisomal: 0.44	nucl	AMBIGUOUS
AFL2G_07083	N	N	N	Cytoplasmic	cytoplasmic: 0.86	nucl	AMBIGUOUS
AFL2G_07109	N	N	N	Nuclear	cytoplasmic: 0.77	nucl	AMBIGUOUS
AFL2G_07273	N	N	N	PlasmaMembrane	peroxisomal: 0.85	plas	AMBIGUOUS
AFL2G_07287	N	N	Y	Cytoplasmic	ER: 0.24	plas	AMBIGUOUS
AFL2G_07343	Y	Y	N	Cytoplasmic	extracellular: 0.82	extr	AMBIGUOUS
AFL2G_07358	N	N	N	Chloroplast	cytoplasmic: 0.61	extr	AMBIGUOUS
AFL2G_07594	N	N	N	Nuclear	mitochondrial: 0.47	mito	AMBIGUOUS
AFL2G_07674	Y	N	N	Cytoplasmic	mitochondrial: 0.58	mito	AMBIGUOUS
AFL2G_07682	N	N	N	Cytoplasmic	cytoplasmic: 0.89	nucl	AMBIGUOUS
AFL2G_07834	N	N	N	Nuclear	cytoplasmic: 0.54	cyto_nucl	AMBIGUOUS
AFL2G_07872	N	N	N	Nuclear	cytoplasmic: 0.81	nucl	AMBIGUOUS
AFL2G_08132	N	N	N	PlasmaMembrane	ER: 0.45	plas	AMBIGUOUS
AFL2G_08160	N	N	N	Mitochondrial	cytoplasmic: 0.92	mito	AMBIGUOUS
AFL2G_08262	N	N	N	Cytoplasmic	cytoplasmic: 0.7	nucl	AMBIGUOUS
AFL2G_08264	N	N	N	Chloroplast	nuclear: 0.48	mito	AMBIGUOUS
AFL2G_08297	N	N	N	Cytoplasmic	cytoplasmic: 0.76	nucl	AMBIGUOUS
AFL2G_08300	N	N	N	Mitochondrial	peroxisomal: 0.51	mito	AMBIGUOUS
AFL2G_08321	N	N	N	Nuclear	cytoplasmic: 0.6	nucl	AMBIGUOUS
AFL2G_08397	N	N	N	PlasmaMembrane	cytoplasmic: 0.79	cyto	AMBIGUOUS
AFL2G_08496	N	N	N	Nuclear	cytoplasmic: 0.77	cyto_nucl	AMBIGUOUS
AFL2G_08518	N	N	N	PlasmaMembrane	cytoplasmic: 0.65	cyto_nucl	AMBIGUOUS
AFL2G_08753	N	N	N	Cytoplasmic	peroxisomal: 0.67	mito	AMBIGUOUS
AFL2G_08800	N	N	N	PlasmaMembrane	cytoplasmic: 0.75	plas	AMBIGUOUS
AFL2G_09030	N	N	N	Vacuole	cytoplasmic: 0.71	cyto	AMBIGUOUS
AFL2G_09069	N	N	N	Cytoplasmic	cytoplasmic: 0.97	nucl	AMBIGUOUS
AFL2G_09079	N	N	N	Cytoplasmic	nuclear: 0.59	cyto	AMBIGUOUS
AFL2G_09088	N	N	N	Nuclear	cytoplasmic: 0.51	nucl	AMBIGUOUS
AFL2G_09116	N	N	N	Nuclear	cytoplasmic: 0.6	nucl	AMBIGUOUS
AFL2G_09143	N	N	N	Nuclear	nuclear: 0.51	plas	AMBIGUOUS
AFL2G_09220	N	N	N	Cytoplasmic	cytoplasmic: 0.74	mito	AMBIGUOUS
AFL2G_09240	N	N	N	Nuclear	cytoplasmic: 0.88	nucl	AMBIGUOUS
AFL2G_09241	N	N	N	Nuclear	cytoplasmic: 0.63	nucl	AMBIGUOUS
AFL2G_09427	N	N	N	PlasmaMembrane	nuclear: 0.42	plas	AMBIGUOUS
AFL2G_09439	N	N	N	Cytoplasmic	cytoplasmic: 0.78	cyto	AMBIGUOUS
AFL2G_09558	N	N	N	Cytoplasmic	nuclear: 0.52	nucl	AMBIGUOUS
AFL2G_09644	N	N	N	PlasmaMembrane	peroxisomal: 0.9	plas	AMBIGUOUS
AFL2G_09646	N	N	N	Chloroplast	cytoplasmic: 0.69	mito	AMBIGUOUS
AFL2G_09714	N	N	N	Chloroplast	mitochondrial: 0.65	mito	AMBIGUOUS
AFL2G_09715	N	N	N	Nuclear	cytoplasmic: 0.7	cyto_nucl	AMBIGUOUS
AFL2G_09756	N	N	N	PlasmaMembrane	peroxisomal: 0.86	plas	AMBIGUOUS
AFL2G_09771	N	N	N	Nuclear	cytoplasmic: 0.87	nucl	AMBIGUOUS
AFL2G_09905	N	N	Y	Chloroplast	ER: 0.38	extr	AMBIGUOUS
AFL2G_09908	N	N	N	Cytoplasmic	cytoplasmic: 0.7	nucl	AMBIGUOUS
AFL2G_09975	N	N	N	Chloroplast	nuclear: 0.45	mito	AMBIGUOUS
AFL2G_09988	N	N	N	Nuclear	cytoplasmic: 0.93	nucl	AMBIGUOUS
AFL2G_09992	N	N	N	Nuclear	cytoplasmic: 0.64	nucl	AMBIGUOUS
AFL2G_09997	N	N	N	Chloroplast	cytoplasmic: 0.32	cyto	AMBIGUOUS
AFL2G_10061	N	N	N	Nuclear	cytoplasmic: 0.72	nucl	AMBIGUOUS
AFL2G_10080	N	N	N	PlasmaMembrane	peroxisomal: 0.85	plas	AMBIGUOUS
AFL2G_10212	N	N	N	PlasmaMembrane	cytoplasmic: 0.62	plas	AMBIGUOUS
AFL2G_10213	N	N	N	Mitochondrial	mitochondrial: 0.86	cyto	AMBIGUOUS
AFL2G_10334	N	N	N	Nuclear	peroxisomal: 0.91	cyto	AMBIGUOUS
AFL2G_10381	N	Y	Y	Cytoplasmic	mitochondrial: 0.6	extr	AMBIGUOUS
AFL2G_10434	N	N	N	Cytoplasmic	cytoplasmic: 0.77	mito	AMBIGUOUS
AFL2G_10463	N	N	N	Nuclear	mitochondrial: 0.47	mito	AMBIGUOUS
AFL2G_10649	N	N	N	Extracellular	cytoplasmic: 0.83	cyto_mito	AMBIGUOUS
AFL2G_10814	N	N	N	Nuclear	cytoplasmic: 0.74	nucl	AMBIGUOUS
AFL2G_10968	N	N	N	Nuclear	cytoplasmic: 0.9	nucl	AMBIGUOUS
AFL2G_10979	N	N	N	Nuclear	cytoplasmic: 0.83	nucl	AMBIGUOUS
AFL2G_11014	Y	Y	Y	Chloroplast	ER: 0.45	cyto	AMBIGUOUS
AFL2G_11078	N	N	N	Nuclear	cytoplasmic: 0.79	nucl	AMBIGUOUS
AFL2G_11193	N	N	N	Nuclear	mitochondrial: 0.54	mito	AMBIGUOUS
AFL2G_11201	N	N	N	Nuclear	cytoplasmic: 0.9	cyto_nucl	AMBIGUOUS
AFL2G_11244	N	N	N	Cytoplasmic	cytoplasmic: 0.49	nucl	AMBIGUOUS
AFL2G_11264	N	N	N	Cytoplasmic	cytoplasmic: 0.68	nucl	AMBIGUOUS
AFL2G_11698	N	N	Y	Cytoplasmic	peroxisomal: 0.92	cyto	AMBIGUOUS
AFL2G_11770	N	N	N	PlasmaMembrane	peroxisomal: 0.46	plas	AMBIGUOUS
AFL2G_12005	N	N	N	Nuclear	cytoplasmic: 0.5	mito_nucl	AMBIGUOUS
AFL2G_12094	N	N	N	Cytoplasmic	cytoplasmic: 0.42	extr	AMBIGUOUS
AFL2G_12212	N	N	N	PlasmaMembrane	peroxisomal: 0.38	plas	AMBIGUOUS
AFL2G_12216	N	N	N	Mitochondrial	cytoplasmic: 0.81	cyto	AMBIGUOUS
AFL2G_12447	N	N	N	Mitochondrial	cytoplasmic: 0.66	mito	AMBIGUOUS
Afu1g02430	N	N	N	Nuclear	cytoplasmic: 0.66	cyto	AMBIGUOUS
Afu1g03230	N	N	N	Mitochondrial	cytoplasmic: 0.54	cyto	AMBIGUOUS
Afu1g03400	N	N	N	Cytoplasmic	cytoplasmic: 0.96	mito	AMBIGUOUS
Afu1g03740	N	N	Y	Peroxisomal	Golgi apparatus: 0.4	extr	AMBIGUOUS
Afu1g04060	N	N	N	Nuclear	cytoplasmic: 0.84	nucl	AMBIGUOUS
Afu1g04520	N	N	N	Cytoplasmic	peroxisomal: 0.48	cyto	AMBIGUOUS
Afu1g04560	N	N	N	Cytoplasmic	cytoplasmic: 0.69	mito	AMBIGUOUS
Afu1g05900	N	N	N	Nuclear	peroxisomal: 0.58	mito	AMBIGUOUS
Afu1g05960	N	N	Y	PlasmaMembrane	ER: 0.43	plas	AMBIGUOUS
Afu1g05980	N	N	N	Mitochondrial	peroxisomal: 0.59	cyto	AMBIGUOUS
Afu1g06170	N	N	N	Cytoplasmic	cytoplasmic: 0.69	nucl	AMBIGUOUS
Afu1g06310	N	N	N	Nuclear	peroxisomal: 0.42	nucl	AMBIGUOUS
Afu1g06420	N	N	N	Cytoplasmic	cytoplasmic: 0.49	nucl	AMBIGUOUS
Afu1g06700	N	N	N	PlasmaMembrane	nuclear: 0.52	mito	AMBIGUOUS
Afu1g07160	N	N	N	Nuclear	cytoplasmic: 0.82	nucl	AMBIGUOUS
Afu1g07470	N	N	N	Cytoplasmic	cytoplasmic: 0.58	nucl	AMBIGUOUS
Afu1g07540	N	N	N	Cytoplasmic	ER: 0.49	cyto	AMBIGUOUS
Afu1g09500	N	N	N	Nuclear	cytoplasmic: 0.83	nucl	AMBIGUOUS
Afu1g09780	N	N	N	Chloroplast	mitochondrial: 0.89	mito	AMBIGUOUS
Afu1g10850	N	N	N	Nuclear	cytoplasmic: 0.89	nucl	AMBIGUOUS
Afu1g10910	N	N	N	Cytoplasmic	cytoplasmic: 0.85	nucl	AMBIGUOUS
Afu1g11410	N	N	N	Nuclear	cytoplasmic: 0.76	nucl	AMBIGUOUS
Afu1g12960	N	N	N	Cytoplasmic	ER: 0.25	nucl	AMBIGUOUS
Afu1g12980	N	N	N	PlasmaMembrane	nuclear: 0.5	plas	AMBIGUOUS
Afu1g14210	N	N	N	Chloroplast	cytoplasmic: 0.61	cyto	AMBIGUOUS
Afu1g14940	N	N	N	Cytoplasmic	Golgi apparatus: 0.31	plas	AMBIGUOUS
Afu1g15270	N	N	Y	Cytoplasmic	ER: 0.27	nucl	AMBIGUOUS
Afu2g00330	N	N	N	Extracellular	peroxisomal: 0.81	mito	AMBIGUOUS
Afu2g00350	Y	N	Y	Cytoplasmic	mitochondrial: 0.66	mito	AMBIGUOUS
Afu2g01750	N	N	N	Cytoplasmic	nuclear: 0.59	nucl	AMBIGUOUS
Afu2g03380	N	N	N	Chloroplast	cytoplasmic: 0.45	cyto	AMBIGUOUS
Afu2g04720	N	N	N	Nuclear	cytoplasmic: 0.79	nucl	AMBIGUOUS
Afu2g05000	N	N	N	Cytoplasmic	peroxisomal: 0.57	mito	AMBIGUOUS
Afu2g05120	N	N	N	Nuclear	cytoplasmic: 0.65	cyto_nucl	AMBIGUOUS
Afu2g07500	Y	N	N	Cytoplasmic	mitochondrial: 0.5	cyto	AMBIGUOUS
Afu2g07560	N	N	N	Nuclear	cytoplasmic: 0.63	nucl	AMBIGUOUS
Afu2g09090	N	N	Y	Mitochondrial	cytoplasmic: 0.24	extr	AMBIGUOUS
Afu2g10470	N	N	N	Nuclear	cytoplasmic: 0.56	nucl	AMBIGUOUS
Afu2g11440	N	N	N	Cytoplasmic	cytoplasmic: 0.83	mito	AMBIGUOUS
Afu2g12570	N	N	N	Nuclear	cytoplasmic: 0.67	nucl	AMBIGUOUS
Afu2g12920	N	N	N	Nuclear	mitochondrial: 0.37	mito	AMBIGUOUS
Afu2g14100	N	N	N	Nuclear	cytoplasmic: 0.76	nucl	AMBIGUOUS
Afu2g14870	N	N	N	Nuclear	cytoplasmic: 0.61	nucl	AMBIGUOUS
Afu2g15070	N	N	N	Nuclear	nuclear: 0.68	cyto	AMBIGUOUS
Afu2g15370	N	N	N	PlasmaMembrane	cytoplasmic: 0.51	plas	AMBIGUOUS
Afu2g16090	N	N	N	Cytoplasmic	cytoplasmic: 0.97	nucl	AMBIGUOUS
Afu2g16470	N	N	N	Nuclear	cytoplasmic: 0.87	mito	AMBIGUOUS
Afu2g16490	N	N	N	PlasmaMembrane	peroxisomal: 0.9	plas	AMBIGUOUS
Afu2g16580	N	N	N	PlasmaMembrane	cytoplasmic: 0.51	cyto	AMBIGUOUS
Afu2g17110	N	N	N	Cytoplasmic	nuclear: 0.55	nucl	AMBIGUOUS
Afu3g01210	N	N	N	Cytoplasmic	cytoplasmic: 0.6	mito	AMBIGUOUS
Afu3g01280	N	N	N	Chloroplast	cytoplasmic: 0.74	mito	AMBIGUOUS
Afu3g01350	N	N	Y	Nuclear	plasma membrane: 0.42	plas	AMBIGUOUS
Afu3g02760	N	N	N	PlasmaMembrane	peroxisomal: 0.88	plas	AMBIGUOUS
Afu3g03430	N	N	N	PlasmaMembrane	ER: 0.37	plas	AMBIGUOUS
Afu3g03670	N	N	Y	PlasmaMembrane	peroxisomal: 0.37	plas	AMBIGUOUS
Afu3g03710	N	N	N	Chloroplast	cytoplasmic: 0.4	mito	AMBIGUOUS
Afu3g04290	N	N	N	Cytoplasmic	peroxisomal: 0.57	cyto	AMBIGUOUS
Afu3g05340	N	N	N	Nuclear	peroxisomal: 0.44	cyto_nucl	AMBIGUOUS
Afu3g05370	N	N	N	Mitochondrial	cytoplasmic: 0.55	mito	AMBIGUOUS
Afu3g06030	N	N	N	Nuclear	cytoplasmic: 0.9	nucl	AMBIGUOUS
Afu3g06110	N	N	N	Nuclear	cytoplasmic: 0.45	nucl	AMBIGUOUS
Afu3g06610	N	N	N	Nuclear	cytoplasmic: 0.85	nucl	AMBIGUOUS
Afu3g06710	N	N	N	Nuclear	cytoplasmic: 0.82	nucl	AMBIGUOUS
Afu3g07040	Y	Y	N	PlasmaMembrane	mitochondrial: 0.57	extr	AMBIGUOUS
Afu3g07850	N	N	N	PlasmaMembrane	peroxisomal: 0.32	plas	AMBIGUOUS
Afu3g08160	N	N	N	Cytoplasmic	cytoplasmic: 0.94	nucl	AMBIGUOUS
Afu3g08290	N	N	N	Mitochondrial	cytoplasmic: 0.62	mito	AMBIGUOUS
Afu3g08940	N	N	N	Cytoplasmic	nuclear: 0.45	nucl	AMBIGUOUS
Afu3g09330	Y	N	Y	PlasmaMembrane	plasma membrane: 0.42	extr	AMBIGUOUS
Afu3g09360	N	N	N	Cytoplasmic	nuclear: 0.52	cyto	AMBIGUOUS
Afu3g09410	N	N	N	Nuclear	cytoplasmic: 0.76	nucl	AMBIGUOUS
Afu3g10650	N	N	N	Cytoplasmic	cytoplasmic: 0.76	plas	AMBIGUOUS
Afu3g11260	N	N	N	Nuclear	cytoplasmic: 0.64	nucl	AMBIGUOUS
Afu3g11290	N	N	N	Nuclear	cytoplasmic: 0.87	cyto_nucl	AMBIGUOUS
Afu3g11300	N	N	N	Chloroplast	nuclear: 0.44	mito	AMBIGUOUS
Afu3g11390	N	N	N	Nuclear	cytoplasmic: 0.93	cyto	AMBIGUOUS
Afu3g12840	Y	N	Y	Chloroplast	ER: 0.45	extr	AMBIGUOUS
Afu3g13000	N	N	N	Mitochondrial	nuclear: 0.54	nucl	AMBIGUOUS
Afu3g13840	N	N	N	Nuclear	cytoplasmic: 0.42	plas	AMBIGUOUS
Afu3g14140	N	N	N	Nuclear	cytoplasmic: 0.89	nucl	AMBIGUOUS
Afu3g14430	N	N	N	Nuclear	cytoplasmic: 0.81	nucl	AMBIGUOUS
Afu4g01580	N	N	N	Nuclear	nuclear: 0.59	cyto	AMBIGUOUS
Afu4g02610	N	N	N	Nuclear	cytoplasmic: 0.85	nucl	AMBIGUOUS
Afu4g02630	N	N	N	Cytoplasmic	peroxisomal: 0.81	mito	AMBIGUOUS
Afu4g03790	Y	Y	N	Lysosomal	extracellular: 0.38	extr	AMBIGUOUS
Afu4g04210	N	N	N	Mitochondrial	nuclear: 0.49	cyto	AMBIGUOUS
Afu4g04660	N	N	N	Cytoplasmic	cytoplasmic: 0.87	nucl	AMBIGUOUS
Afu4g06130	N	N	N	Chloroplast	cytoplasmic: 0.52	mito	AMBIGUOUS
Afu4g06140	N	N	N	Cytoplasmic	mitochondrial: 0.82	mito	AMBIGUOUS
Afu4g06900	N	N	N	Cytoplasmic	cytoplasmic: 0.85	pero	AMBIGUOUS
Afu4g06930	N	N	N	Cytoplasmic	nuclear: 0.56	cyto	AMBIGUOUS
Afu4g07420	N	N	N	PlasmaMembrane	cytoplasmic: 0.94	cyto	AMBIGUOUS
Afu4g07510	N	N	N	Mitochondrial	cytoplasmic: 0.66	cyto	AMBIGUOUS
Afu4g07520	N	N	N	Nuclear	cytoplasmic: 0.54	cyto	AMBIGUOUS
Afu4g07590	N	N	N	PlasmaMembrane	cytoplasmic: 0.66	plas	AMBIGUOUS
Afu4g07610	N	N	N	Cytoplasmic	nuclear: 0.83	mito	AMBIGUOUS
Afu4g07910	N	N	N	Nuclear	nuclear: 0.41	mito	AMBIGUOUS
Afu4g08120	N	N	N	Chloroplast	peroxisomal: 0.46	extr	AMBIGUOUS
Afu4g08520	N	N	N	PlasmaMembrane	cytoplasmic: 0.74	plas	AMBIGUOUS
Afu4g09030	Y	N	N	Chloroplast	nuclear: 0.41	mito	AMBIGUOUS
Afu4g09050	N	N	N	Nuclear	nuclear: 0.66	mito	AMBIGUOUS
Afu4g10000	N	N	N	Chloroplast	mitochondrial: 0.83	plas	AMBIGUOUS
Afu4g10350	N	N	N	Nuclear	cytoplasmic: 0.94	cyto_nucl	AMBIGUOUS
Afu4g11000	N	N	N	Nuclear	cytoplasmic: 0.9	nucl	AMBIGUOUS
Afu4g12970	N	Y	Y	Cytoplasmic	mitochondrial: 0.73	extr	AMBIGUOUS
Afu4g13560	N	N	N	Cytoplasmic	nuclear: 0.51	nucl	AMBIGUOUS
Afu5g02010	N	N	N	Mitochondrial	peroxisomal: 0.91	mito	AMBIGUOUS
Afu5g02150	N	N	N	Cytoplasmic	cytoplasmic: 0.88	mito	AMBIGUOUS
Afu5g02230	N	N	N	Chloroplast	mitochondrial: 0.6	mito	AMBIGUOUS
Afu5g03220	N	N	Y	Chloroplast	extracellular: 0.38	extr	AMBIGUOUS
Afu5g03250	N	N	N	Cytoplasmic	cytoplasmic: 0.72	nucl	AMBIGUOUS
Afu5g03410	Y	N	Y	Cytoplasmic	mitochondrial: 0.8	mito	AMBIGUOUS
Afu5g03990	N	N	N	Mitochondrial	cytoplasmic: 0.53	cyto	AMBIGUOUS
Afu5g04130	N	N	N	Nuclear	cytoplasmic: 0.92	nucl	AMBIGUOUS
Afu5g04160	N	N	N	Nuclear	cytoplasmic: 0.68	nucl	AMBIGUOUS
Afu5g04210	Y	N	N	Chloroplast	mitochondrial: 0.86	mito	AMBIGUOUS
Afu5g04330	N	N	N	Chloroplast	mitochondrial: 0.45	mito	AMBIGUOUS
Afu5g05580	N	N	N	Nuclear	cytoplasmic: 0.81	nucl	AMBIGUOUS
Afu5g05800	N	N	N	PlasmaMembrane	extracellular: 0.38	mito	AMBIGUOUS
Afu5g05900	N	N	N	Nuclear	cytoplasmic: 0.69	nucl	AMBIGUOUS
Afu5g06070	N	N	N	PlasmaMembrane	peroxisomal: 0.94	plas	AMBIGUOUS
Afu5g07040	N	N	N	Cytoplasmic	nuclear: 0.6	nucl	AMBIGUOUS
Afu5g07050	N	N	N	Cytoplasmic	mitochondrial: 0.53	mito	AMBIGUOUS
Afu5g08150	N	N	Y	PlasmaMembrane	ER: 0.53	plas	AMBIGUOUS
Afu5g08170	N	N	N	Cytoplasmic	mitochondrial: 0.45	mito	AMBIGUOUS
Afu5g09200	N	N	N	Nuclear	cytoplasmic: 0.76	nucl	AMBIGUOUS
Afu5g09710	Y	N	N	Nuclear	nuclear: 0.55	cyto_nucl	AMBIGUOUS
Afu5g09920	N	N	N	Cytoplasmic	peroxisomal: 0.96	cyto	AMBIGUOUS
Afu5g11300	N	N	Y	Nuclear	Golgi apparatus: 0.36	nucl	AMBIGUOUS
Afu5g11570	N	N	N	Cytoplasmic	nuclear: 0.45	cysk	AMBIGUOUS
Afu5g11750	N	N	N	Mitochondrial	peroxisomal: 0.68	mito	AMBIGUOUS
Afu5g11950	N	N	N	Nuclear	cytoplasmic: 0.46	cyto_nucl	AMBIGUOUS
Afu5g11970	N	N	N	Nuclear	cytoplasmic: 0.57	cyto	AMBIGUOUS
Afu5g12670	N	N	N	PlasmaMembrane	cytoplasmic: 0.77	cysk	AMBIGUOUS
Afu5g12820	N	N	N	Mitochondrial	ER: 0.53	mito	AMBIGUOUS
Afu6g02150	N	N	N	PlasmaMembrane	peroxisomal: 0.68	plas	AMBIGUOUS
Afu6g02380	N	N	N	Cytoplasmic	nuclear: 0.74	nucl	AMBIGUOUS
Afu6g02420	N	N	N	Mitochondrial	cytoplasmic: 0.93	mito	AMBIGUOUS
Afu6g03260	N	N	N	Mitochondrial	peroxisomal: 0.46	mito	AMBIGUOUS
Afu6g03710	N	N	N	Cytoplasmic	cytoplasmic: 0.64	extr	AMBIGUOUS
Afu6g04510	N	N	N	Mitochondrial	cytoplasmic: 0.48	cysk	AMBIGUOUS
Afu6g04790	N	N	N	Cytoplasmic	cytoplasmic: 0.85	cyto_mito	AMBIGUOUS
Afu6g04890	N	N	N	PlasmaMembrane	ER: 0.37	plas	AMBIGUOUS
Afu6g06450	N	N	N	Mitochondrial	nuclear: 0.65	cyto	AMBIGUOUS
Afu6g06780	N	N	N	Cytoplasmic	cytoplasmic: 0.93	nucl	AMBIGUOUS
Afu6g07330	N	N	N	Nuclear	cytoplasmic: 0.95	cyto	AMBIGUOUS
Afu6g08310	N	N	N	Mitochondrial	cytoplasmic: 0.71	nucl	AMBIGUOUS
Afu6g08420	N	N	N	Nuclear	nuclear: 0.56	plas	AMBIGUOUS
Afu6g08960	N	N	N	Cytoplasmic	cytoplasmic: 0.74	mito	AMBIGUOUS
Afu6g09600	N	N	N	Mitochondrial	cytoplasmic: 0.88	mito	AMBIGUOUS
Afu6g10590	N	N	N	PlasmaMembrane	cytoplasmic: 0.38	plas	AMBIGUOUS
Afu6g11500	N	N	N	Cytoplasmic	cytoplasmic: 0.86	mito	AMBIGUOUS
Afu6g11660	N	N	N	Cytoplasmic	peroxisomal: 0.44	cyto	AMBIGUOUS
Afu6g12270	N	N	N	Nuclear	cytoplasmic: 0.74	nucl	AMBIGUOUS
Afu6g12670	N	N	N	Chloroplast	peroxisomal: 0.94	cyto	AMBIGUOUS
Afu6g12770	N	N	N	Extracellular	cytoplasmic: 0.81	cyto_nucl	AMBIGUOUS
Afu6g13170	N	N	N	Nuclear	cytoplasmic: 0.93	nucl	AMBIGUOUS
Afu6g13540	Y	N	Y	Vacuole	peroxisomal: 0.17	extr	AMBIGUOUS
Afu6g14130	N	N	N	Nuclear	cytoplasmic: 0.9	nucl	AMBIGUOUS
Afu7g00480	N	N	N	PlasmaMembrane	peroxisomal: 0.74	plas	AMBIGUOUS
Afu7g00550	N	N	N	Nuclear	nuclear: 0.64	mito	AMBIGUOUS
Afu7g04610	N	N	N	Nuclear	peroxisomal: 0.48	cyto	AMBIGUOUS
Afu7g04650	N	N	N	Extracellular	cytoplasmic: 0.93	cysk	AMBIGUOUS
Afu7g04930	N	N	N	Cytoplasmic	mitochondrial: 0.54	cyto	AMBIGUOUS
Afu7g05240	N	N	N	Mitochondrial	cytoplasmic: 0.47	cyto	AMBIGUOUS
Afu7g05790	N	N	N	Cytoplasmic	cytoplasmic: 0.75	mito	AMBIGUOUS
Afu7g05870	N	N	N	Chloroplast	cytoplasmic: 0.89	cyto	AMBIGUOUS
Afu7g07170	N	N	N	Nuclear	cytoplasmic: 0.75	nucl	AMBIGUOUS
Afu7g08340	N	N	N	Extracellular	cytoplasmic: 0.79	cyto	AMBIGUOUS
Afu7g08500	N	N	Y	Nuclear	mitochondrial: 0.49	extr	AMBIGUOUS
Afu8g00330	N	N	N	Mitochondrial	cytoplasmic: 0.72	mito	AMBIGUOUS
Afu8g00380	N	N	N	Cytoplasmic	cytoplasmic: 0.79	cyto_nucl	AMBIGUOUS
Afu8g00410	N	N	N	Mitochondrial	nuclear: 0.72	cyto	AMBIGUOUS
Afu8g00460	N	N	N	Mitochondrial	cytoplasmic: 0.96	cyto	AMBIGUOUS
Afu8g04730	N	N	N	Extracellular	cytoplasmic: 0.83	extr	AMBIGUOUS
Afu8g05340	N	N	N	PlasmaMembrane	vacuolar: 0.5	cyto	AMBIGUOUS
Afu8g05500	N	N	N	Cytoplasmic	peroxisomal: 0.85	cyto_nucl	AMBIGUOUS
AN0030.5	N	N	N	Cytoplasmic	cytoplasmic: 0.83	cyto	AMBIGUOUS
AN0106.5	N	N	N	Nuclear	cytoplasmic: 0.54	cyto	AMBIGUOUS
AN0122.5	N	N	N	Mitochondrial	peroxisomal: 0.91	mito	AMBIGUOUS
AN0139.5	N	N	N	Nuclear	nuclear: 0.61	mito	AMBIGUOUS
AN0173.5	N	N	N	Nuclear	cytoplasmic: 0.72	nucl	AMBIGUOUS
AN0226.5	N	N	N	Nuclear	cytoplasmic: 0.61	nucl	AMBIGUOUS
AN0256.5	N	N	N	Chloroplast	mitochondrial: 0.74	mito	AMBIGUOUS
AN0261.5	N	N	N	Cytoplasmic	cytoplasmic: 0.95	mito	AMBIGUOUS
AN0329.5	N	N	N	Nuclear	cytoplasmic: 0.73	cyto	AMBIGUOUS
AN0349.5	N	N	N	Nuclear	mitochondrial: 0.67	mito	AMBIGUOUS
AN0369.5	N	N	N	Nuclear	nuclear: 0.71	cyto	AMBIGUOUS
AN0404.5	N	N	Y	PlasmaMembrane	peroxisomal: 0.82	plas	AMBIGUOUS
AN0434.5	N	N	N	Cytoplasmic	peroxisomal: 0.61	cyto	AMBIGUOUS
AN0687.5	N	N	N	Cytoplasmic	cytoplasmic: 0.9	nucl	AMBIGUOUS
AN0746.5	N	N	N	Chloroplast	cytoplasmic: 0.59	cyto	AMBIGUOUS
AN0834.5	N	N	N	Cytoplasmic	Golgi apparatus: 0.27	cyto	AMBIGUOUS
AN0911.5	N	N	N	Nuclear	nuclear: 0.57	mito	AMBIGUOUS
AN10002.5	N	N	N	PlasmaMembrane	cytoplasmic: 0.81	cyto_nucl	AMBIGUOUS
AN1019.5	N	N	N	Nuclear	cytoplasmic: 0.91	nucl	AMBIGUOUS
AN10198.5	N	N	N	Extracellular	mitochondrial: 0.77	mito	AMBIGUOUS
AN10324.5	N	N	N	Nuclear	cytoplasmic: 0.79	nucl	AMBIGUOUS
AN10337.5	N	N	N	Nuclear	cytoplasmic: 0.49	nucl	AMBIGUOUS
AN10351.5	N	N	N	Mitochondrial	cytoplasmic: 0.69	mito	AMBIGUOUS
AN10354.5	N	N	Y	Chloroplast	ER: 0.43	plas	AMBIGUOUS
AN1049.5	N	N	N	Nuclear	peroxisomal: 0.6	cyto_nucl	AMBIGUOUS
AN10501.5	N	N	N	Nuclear	cytoplasmic: 0.57	nucl	AMBIGUOUS
AN10519.5	N	N	N	Cytoplasmic	cytoplasmic: 0.87	nucl	AMBIGUOUS
AN10522.5	N	N	Y	PlasmaMembrane	Golgi apparatus: 0.36	plas	AMBIGUOUS
AN10556.5	N	N	N	Cytoplasmic	ER: 0.51	cyto_nucl	AMBIGUOUS
AN10673.5	N	N	N	Cytoplasmic	cytoplasmic: 0.56	mito	AMBIGUOUS
AN10708.5	N	N	N	Cytoplasmic	nuclear: 0.71	cyto_nucl	AMBIGUOUS
AN10722.5	N	N	N	Cytoplasmic	nuclear: 0.58	nucl	AMBIGUOUS
AN10849.5	N	N	N	Nuclear	cytoplasmic: 0.73	mito	AMBIGUOUS
AN10874.5	N	N	N	Mitochondrial	cytoplasmic: 0.77	mito	AMBIGUOUS
AN10929.5	N	N	N	PlasmaMembrane	peroxisomal: 0.88	plas	AMBIGUOUS
AN10932.5	Y	N	N	Mitochondrial	peroxisomal: 0.99	mito	AMBIGUOUS
AN10986.5	Y	Y	N	Cytoplasmic	ER: 0.41	extr	AMBIGUOUS
AN11004.5	N	N	N	Cytoplasmic	mitochondrial: 0.48	mito	AMBIGUOUS
AN11005.5	N	N	N	Cytoplasmic	mitochondrial: 0.76	mito	AMBIGUOUS
AN1104.5	N	N	N	Mitochondrial	peroxisomal: 0.92	mito	AMBIGUOUS
AN11070.5	N	N	N	Mitochondrial	cytoplasmic: 0.48	cyto_nucl	AMBIGUOUS
AN11133.5	N	N	N	PlasmaMembrane	cytoplasmic: 0.51	mito	AMBIGUOUS
AN11231.5	N	N	N	PlasmaMembrane	ER: 0.65	plas	AMBIGUOUS
AN1159.5	N	N	N	Nuclear	mitochondrial: 0.4	mito	AMBIGUOUS
AN11792	N	N	N	PlasmaMembrane	extracellular: 0.38	extr	AMBIGUOUS
AN1191.5	N	N	N	Nuclear	cytoplasmic: 0.88	cyto	AMBIGUOUS
AN11985.5	N	N	N	Cytoplasmic	cytoplasmic: 0.71	mito	AMBIGUOUS
AN12258.5	N	N	N	Cytoplasmic	extracellular: 0.32	cyto	AMBIGUOUS
AN12389.5	N	N	N	Mitochondrial	cytoplasmic: 0.68	mito	AMBIGUOUS
AN12427.5	N	N	N	Mitochondrial	cytoplasmic: 0.82	cyto_nucl	AMBIGUOUS
AN1287.5	Y	N	N	Chloroplast	mitochondrial: 0.93	mito	AMBIGUOUS
AN1339.5	N	N	N	Nuclear	cytoplasmic: 0.85	nucl	AMBIGUOUS
AN1426.5	N	N	N	Lysosomal	vacuolar: 0.38	extr	AMBIGUOUS
AN1525.5	N	N	N	Mitochondrial	Golgi apparatus: 0.36	mito	AMBIGUOUS
AN1539.5	N	N	N	Cytoplasmic	peroxisomal: 0.85	cyto_nucl	AMBIGUOUS
AN1573.5	N	N	N	PlasmaMembrane	cytoplasmic: 0.7	cyto	AMBIGUOUS
AN1580.5	N	N	N	Nuclear	cytoplasmic: 0.23	nucl	AMBIGUOUS
AN1632.5	N	N	N	Mitochondrial	cytoplasmic: 0.4	mito	AMBIGUOUS
AN1638.5	N	N	N	Cytoplasmic	cytoplasmic: 0.83	pero	AMBIGUOUS
AN1645.5	Y	N	N	Extracellular	cytoplasmic: 0.65	extr	AMBIGUOUS
AN1696.5	N	N	N	PlasmaMembrane	cytoplasmic: 0.76	plas	AMBIGUOUS
AN1757.5	N	N	N	Cytoplasmic	cytoplasmic: 0.75	mito	AMBIGUOUS
AN1760.5	N	N	N	Nuclear	cytoplasmic: 0.71	mito	AMBIGUOUS
AN1761.5	N	N	N	Nuclear	cytoplasmic: 0.91	nucl	AMBIGUOUS
AN1850.5	N	N	N	Chloroplast	mitochondrial: 0.85	mito	AMBIGUOUS
AN1879.5	N	N	N	Cytoplasmic	cytoplasmic: 0.65	nucl	AMBIGUOUS
AN1922.5	N	N	N	Chloroplast	nuclear: 0.75	cyto_nucl	AMBIGUOUS
AN2000.5	N	N	N	Nuclear	cytoplasmic: 0.94	cyto_nucl	AMBIGUOUS
AN2052.5	N	N	N	Chloroplast	mitochondrial: 0.8	plas	AMBIGUOUS
AN2067.5	N	N	N	Nuclear	cytoplasmic: 0.67	nucl	AMBIGUOUS
AN2072.5	N	N	N	Nuclear	cytoplasmic: 0.78	nucl	AMBIGUOUS
AN2092.5	N	N	N	Cytoplasmic	peroxisomal: 0.59	cyto	AMBIGUOUS
AN2107.5	N	N	N	PlasmaMembrane	cytoplasmic: 0.73	plas	AMBIGUOUS
AN2142.5	N	N	N	Cytoplasmic	cytoplasmic: 0.97	nucl	AMBIGUOUS
AN2212.5	N	N	N	Cytoplasmic	nuclear: 0.53	mito	AMBIGUOUS
AN2213.5	N	N	N	Cytoplasmic	nuclear: 0.58	nucl	AMBIGUOUS
AN2238.5	N	N	N	Nuclear	cytoplasmic: 0.76	cyto_nucl	AMBIGUOUS
AN2300.5	N	N	N	PlasmaMembrane	peroxisomal: 0.81	plas	AMBIGUOUS
AN2349.5	N	N	N	PlasmaMembrane	peroxisomal: 0.75	plas	AMBIGUOUS
AN2503.5	N	N	N	Nuclear	nuclear: 0.38	mito	AMBIGUOUS
AN2761.5	N	N	N	Nuclear	cytoplasmic: 0.9	nucl	AMBIGUOUS
AN2810.5	N	N	Y	Extracellular	plasma membrane: 0.46	extr	AMBIGUOUS
AN2904.5	N	N	N	Cytoplasmic	cytoplasmic: 0.9	nucl	AMBIGUOUS
AN2932.5	N	N	N	Cytoplasmic	cytoplasmic: 0.93	nucl	AMBIGUOUS
AN2946.5	N	N	N	Cytoplasmic	vacuolar: 0.48	plas	AMBIGUOUS
AN3061.5	N	N	N	Nuclear	nuclear: 0.56	cyto	AMBIGUOUS
AN3091.5	N	N	N	Cytoplasmic	cytoplasmic: 0.46	nucl	AMBIGUOUS
AN3098.1	N	N	N	Cytoplasmic	cytoplasmic: 0.65	nucl	AMBIGUOUS
AN3131.5	N	N	N	Mitochondrial	nuclear: 0.63	cyto	AMBIGUOUS
AN3149.5	N	N	N	Chloroplast	mitochondrial: 0.7	mito	AMBIGUOUS
AN3449.5	N	N	N	Cytoplasmic	cytoplasmic: 0.48	cyto_nucl	AMBIGUOUS
AN3459.5	N	N	N	Cytoplasmic	mitochondrial: 0.54	mito	AMBIGUOUS
AN3470.5	N	N	N	Nuclear	cytoplasmic: 0.61	nucl	AMBIGUOUS
AN3583.5	N	Y	Y	Cytoplasmic	mitochondrial: 0.64	extr	AMBIGUOUS
AN3608.5	N	N	Y	PlasmaMembrane	peroxisomal: 0.78	plas	AMBIGUOUS
AN3707.5	N	N	N	Chloroplast	peroxisomal: 0.7	mito	AMBIGUOUS
AN3716.5	N	N	N	Extracellular	cytoplasmic: 0.84	cyto_nucl	AMBIGUOUS
AN3756.5	N	N	N	Extracellular	cytoplasmic: 0.91	cysk	AMBIGUOUS
AN3787.5	N	N	N	Nuclear	peroxisomal: 0.51	nucl	AMBIGUOUS
AN3853.5	N	N	N	Cytoplasmic	mitochondrial: 0.4	mito	AMBIGUOUS
AN3923.5	N	N	N	Nuclear	cytoplasmic: 0.48	plas	AMBIGUOUS
AN3932.5	N	N	N	Mitochondrial	cytoplasmic: 0.72	mito	AMBIGUOUS
AN4018.5	N	N	Y	Lysosomal	Golgi apparatus: 0.37	extr	AMBIGUOUS
AN4091.5	N	Y	N	PlasmaMembrane	peroxisomal: 0.42	plas	AMBIGUOUS
AN4182.5	N	N	N	Cytoplasmic	cytoplasmic: 0.84	nucl	AMBIGUOUS
AN4192.5	N	N	N	Nuclear	peroxisomal: 0.51	mito	AMBIGUOUS
AN4236.5	N	N	N	Cytoplasmic	nuclear: 0.49	nucl	AMBIGUOUS
AN4240.5	N	N	N	Cytoplasmic	mitochondrial: 0.59	nucl	AMBIGUOUS
AN4404.5	N	N	N	Cytoplasmic	nuclear: 0.54	cyto_nucl	AMBIGUOUS
AN4422.5	N	N	Y	Extracellular	extracellular: 0.49	extr	AMBIGUOUS
AN4449.5	N	N	N	PlasmaMembrane	cytoplasmic: 0.94	cyto	AMBIGUOUS
AN4457.5	N	N	N	Mitochondrial	cytoplasmic: 0.76	cyto	AMBIGUOUS
AN4458.5	N	N	N	Nuclear	cytoplasmic: 0.49	cyto_nucl	AMBIGUOUS
AN4494.5	N	N	N	Chloroplast	mitochondrial: 0.57	mito	AMBIGUOUS
AN4775.5	N	N	N	Nuclear	cytoplasmic: 0.84	nucl	AMBIGUOUS
AN4784.5	N	N	N	Nuclear	cytoplasmic: 0.81	nucl	AMBIGUOUS
AN4869.5	N	N	N	Cytoplasmic	nuclear: 0.58	cyto	AMBIGUOUS
AN4872.5	N	N	N	Nuclear	cytoplasmic: 0.73	nucl	AMBIGUOUS
AN4925.5	N	N	N	Cytoplasmic	cytoplasmic: 0.77	mito	AMBIGUOUS
AN5055.5	N	N	N	Mitochondrial	cytoplasmic: 0.78	cyto	AMBIGUOUS
AN5121.5	N	N	N	Cytoplasmic	ER: 0.54	cyto	AMBIGUOUS
AN5131.5	N	N	N	Cytoplasmic	cytoplasmic: 0.56	nucl	AMBIGUOUS
AN5253.5	N	N	N	Nuclear	mitochondrial: 0.78	mito	AMBIGUOUS
AN5254.5	N	N	N	Cytoplasmic	cytoplasmic: 0.78	nucl	AMBIGUOUS
AN5495.5	N	N	N	Nuclear	cytoplasmic: 0.93	nucl	AMBIGUOUS
AN5619.5	N	N	N	Extracellular	mitochondrial: 0.41	nucl	AMBIGUOUS
AN5632.5	N	N	N	Nuclear	cytoplasmic: 0.9	nucl	AMBIGUOUS
AN5712.5	N	N	N	Nuclear	cytoplasmic: 0.87	nucl	AMBIGUOUS
AN5793.5	N	N	N	Chloroplast	cytoplasmic: 0.76	cyto	AMBIGUOUS
AN5816.5	N	N	N	Nuclear	cytoplasmic: 0.69	cyto	AMBIGUOUS
AN5872.5	N	N	N	Cytoplasmic	cytoplasmic: 0.8	mito	AMBIGUOUS
AN5961.5	N	N	N	Nuclear	cytoplasmic: 0.46	nucl	AMBIGUOUS
AN6073.5	N	N	Y	Mitochondrial	cytoplasmic: 0.52	extr	AMBIGUOUS
AN6237.5	N	N	Y	PlasmaMembrane	ER: 0.45	plas	AMBIGUOUS
AN6250.5	N	N	N	Mitochondrial	nuclear: 0.57	nucl	AMBIGUOUS
AN6263.5	N	N	N	Nuclear	cytoplasmic: 0.4	mito	AMBIGUOUS
AN6354.5	N	N	N	Nuclear	cytoplasmic: 0.67	nucl	AMBIGUOUS
AN6385.5	N	N	N	Extracellular	cytoplasmic: 0.97	extr	AMBIGUOUS
AN6399.5	N	N	N	Cytoplasmic	peroxisomal: 0.92	cyto	AMBIGUOUS
AN6462.5	N	N	N	Cytoplasmic	cytoplasmic: 0.49	mito	AMBIGUOUS
AN6487.5	N	N	N	Extracellular	cytoplasmic: 0.66	cyto	AMBIGUOUS
AN6505.5	N	N	N	Nuclear	mitochondrial: 0.49	mito	AMBIGUOUS
AN6528.5	N	N	N	PlasmaMembrane	Golgi apparatus: 0.31	plas	AMBIGUOUS
AN6569.5	N	N	N	Mitochondrial	cytoplasmic: 0.56	cysk	AMBIGUOUS
AN6640.5	N	N	N	Cytoplasmic	cytoplasmic: 0.61	mito	AMBIGUOUS
AN6718.5	N	N	N	Nuclear	cytoplasmic: 0.62	nucl	AMBIGUOUS
AN6726.5	N	N	N	Chloroplast	cytoplasmic: 0.88	cyto	AMBIGUOUS
AN6841.5	N	N	N	Mitochondrial	Golgi apparatus: 0.35	mito	AMBIGUOUS
AN6915.5	N	N	N	Extracellular	cytoplasmic: 0.78	cyto	AMBIGUOUS
AN6988.5	N	N	N	Cytoplasmic	cytoplasmic: 0.87	nucl	AMBIGUOUS
AN7083.5	N	N	N	Mitochondrial	cytoplasmic: 0.61	cyto	AMBIGUOUS
AN7254.5	N	N	N	Cytoplasmic	nuclear: 0.58	nucl	AMBIGUOUS
AN7338.5	N	N	N	Nuclear	cytoplasmic: 0.69	mito	AMBIGUOUS
AN7363.5	N	N	Y	Nuclear	cytoplasmic: 0.8	nucl	AMBIGUOUS
AN7529.5	N	N	N	Mitochondrial	cytoplasmic: 0.89	mito	AMBIGUOUS
AN7579.5	N	N	N	Nuclear	nuclear: 0.63	cyto	AMBIGUOUS
AN7591.5	N	N	N	PlasmaMembrane	cytoplasmic: 0.57	plas	AMBIGUOUS
AN7704.5	N	N	N	Golgi	ER: 0.39	extr	AMBIGUOUS
AN7831.5	N	N	N	Cytoplasmic	nuclear: 0.54	nucl	AMBIGUOUS
AN8016.5	N	N	N	Nuclear	cytoplasmic: 0.87	nucl	AMBIGUOUS
AN8044.5	N	N	N	Cytoplasmic	cytoplasmic: 0.49	mito	AMBIGUOUS
AN8054.5	N	N	N	Mitochondrial	nuclear: 0.5	mito	AMBIGUOUS
AN8102.5	Y	N	N	PlasmaMembrane	mitochondrial: 0.62	extr	AMBIGUOUS
AN8268.5	N	N	N	Nuclear	cytoplasmic: 0.61	cyto_nucl	AMBIGUOUS
AN8498.5	N	N	Y	Extracellular	plasma membrane: 0.29	plas	AMBIGUOUS
AN8505.5	Y	N	N	Nuclear	ER: 0.41	cyto	AMBIGUOUS
AN8608.5	N	N	N	Cytoplasmic	cytoplasmic: 0.54	nucl	AMBIGUOUS
AN8681.5	N	N	N	PlasmaMembrane	ER: 0.52	plas	AMBIGUOUS
AN8702.5	N	N	N	Mitochondrial	cytoplasmic: 0.94	cyto	AMBIGUOUS
AN8780.5	N	N	N	Chloroplast	mitochondrial: 0.69	mito	AMBIGUOUS
AN8957.5	N	N	N	PlasmaMembrane	cytoplasmic: 0.63	plas	AMBIGUOUS
AN9342.5	N	N	N	PlasmaMembrane	peroxisomal: 0.37	plas	AMBIGUOUS
AN9434.5	N	N	N	Cytoplasmic	nuclear: 0.83	mito	AMBIGUOUS
AN9460.5	N	N	Y	Mitochondrial	ER: 0.43	extr	AMBIGUOUS
AO090001000021	N	N	N	PlasmaMembrane	peroxisomal: 0.9	plas	AMBIGUOUS
AO090001000042	N	N	Y	Cytoplasmic	Golgi apparatus: 0.25	plas	AMBIGUOUS
AO090001000108	Y	Y	N	Cytoplasmic	extracellular: 0.81	extr	AMBIGUOUS
AO090001000118	N	N	N	Chloroplast	cytoplasmic: 0.53	cyto	AMBIGUOUS
AO090001000377	N	N	N	Chloroplast	mitochondrial: 0.8	mito	AMBIGUOUS
AO090001000417	N	N	N	Cytoplasmic	cytoplasmic: 0.9	nucl	AMBIGUOUS
AO090001000434	N	N	N	Cytoplasmic	cytoplasmic: 0.69	nucl	AMBIGUOUS
AO090001000442	N	N	N	Nuclear	cytoplasmic: 0.51	nucl	AMBIGUOUS
AO090001000497	N	N	N	Nuclear	nuclear: 0.52	plas	AMBIGUOUS
AO090001000574	N	N	N	Cytoplasmic	cytoplasmic: 0.76	mito	AMBIGUOUS
AO090001000592	N	N	N	Cytoplasmic	cytoplasmic: 0.89	nucl	AMBIGUOUS
AO090001000593	N	N	N	Nuclear	cytoplasmic: 0.63	nucl	AMBIGUOUS
AO090001000626	N	N	N	Nuclear	cytoplasmic: 0.59	mito	AMBIGUOUS
AO090003000016	N	N	N	Chloroplast	nuclear: 0.74	cyto	AMBIGUOUS
AO090003000095	N	N	N	Mitochondrial	cytoplasmic: 0.65	nucl	AMBIGUOUS
AO090003000131	N	N	N	PlasmaMembrane	peroxisomal: 0.44	plas	AMBIGUOUS
AO090003000135	N	N	N	Cytoplasmic	nuclear: 0.64	nucl	AMBIGUOUS
AO090003000166	N	N	N	Chloroplast	nuclear: 0.69	cyto	AMBIGUOUS
AO090003000267	N	N	N	Nuclear	cytoplasmic: 0.58	nucl	AMBIGUOUS
AO090003000271	N	N	N	Nuclear	cytoplasmic: 0.73	nucl	AMBIGUOUS
AO090003000302	N	N	N	Mitochondrial	peroxisomal: 0.66	cyto	AMBIGUOUS
AO090003000316	N	N	N	Nuclear	cytoplasmic: 0.72	cyto	AMBIGUOUS
AO090003000384	N	N	N	Chloroplast	peroxisomal: 0.59	mito	AMBIGUOUS
AO090003000442	N	N	N	Nuclear	cytoplasmic: 0.94	nucl	AMBIGUOUS
AO090003000609	N	N	N	Cytoplasmic	cytoplasmic: 0.52	plas	AMBIGUOUS
AO090003000679	N	N	N	Nuclear	cytoplasmic: 0.71	cyto_nucl	AMBIGUOUS
AO090003000681	N	N	N	Nuclear	cytoplasmic: 0.67	cyto	AMBIGUOUS
AO090003000682	N	N	N	Cytoplasmic	nuclear: 0.5	cyto	AMBIGUOUS
AO090003000692	N	N	N	Cytoplasmic	cytoplasmic: 0.9	nucl	AMBIGUOUS
AO090003000871	N	N	N	Chloroplast	peroxisomal: 0.4	mito	AMBIGUOUS
AO090003000931	N	N	N	Chloroplast	cytoplasmic: 0.8	cyto	AMBIGUOUS
AO090003000947	N	N	N	Nuclear	cytoplasmic: 0.65	nucl	AMBIGUOUS
AO090003000972	N	N	Y	Vacuole	Golgi apparatus: 0.38	extr	AMBIGUOUS
AO090003001068	N	N	N	Mitochondrial	cytoplasmic: 0.39	mito	AMBIGUOUS
AO090003001107	N	N	N	Extracellular	cytoplasmic: 0.38	cyto	AMBIGUOUS
AO090003001118	N	N	N	Nuclear	cytoplasmic: 0.94	nucl	AMBIGUOUS
AO090003001182	N	N	N	Nuclear	cytoplasmic: 0.94	cyto_nucl	AMBIGUOUS
AO090003001232	N	N	N	Chloroplast	mitochondrial: 0.81	mito	AMBIGUOUS
AO090003001258	N	N	N	PlasmaMembrane	cytoplasmic: 0.6	mito	AMBIGUOUS
AO090003001317	N	N	N	Cytoplasmic	cytoplasmic: 0.49	cyto_nucl	AMBIGUOUS
AO090003001491	N	N	N	PlasmaMembrane	peroxisomal: 0.88	plas	AMBIGUOUS
AO090005000150	N	N	N	Nuclear	peroxisomal: 0.93	cyto_nucl	AMBIGUOUS
AO090005000157	N	N	N	Extracellular	cytoplasmic: 0.92	cyto	AMBIGUOUS
AO090005000443	N	N	N	Cytoplasmic	nuclear: 0.5	cyto_mito	AMBIGUOUS
AO090005000451	N	N	N	Chloroplast	cytoplasmic: 0.89	cyto	AMBIGUOUS
AO090005000595	N	N	N	Cytoplasmic	peroxisomal: 0.89	cyto_nucl	AMBIGUOUS
AO090005000599	N	N	N	Cytoplasmic	peroxisomal: 0.73	nucl	AMBIGUOUS
AO090005000615	N	N	N	PlasmaMembrane	ER: 0.26	cyto	AMBIGUOUS
AO090005000697	N	N	N	Extracellular	mitochondrial: 0.77	mito	AMBIGUOUS
AO090005000726	N	N	N	Cytoplasmic	vacuolar: 0.31	nucl	AMBIGUOUS
AO090005000756	N	N	N	Cytoplasmic	cytoplasmic: 0.76	cyto_mito	AMBIGUOUS
AO090005000760	N	N	N	Cytoplasmic	cytoplasmic: 0.95	mito	AMBIGUOUS
AO090005000853	N	N	N	Nuclear	cytoplasmic: 0.72	cyto	AMBIGUOUS
AO090005001108	N	N	N	Extracellular	peroxisomal: 0.44	mito	AMBIGUOUS
AO090005001109	N	N	N	Cytoplasmic	cytoplasmic: 0.69	mito	AMBIGUOUS
AO090005001238	N	N	N	Cytoplasmic	Golgi apparatus: 0.32	plas	AMBIGUOUS
AO090005001240	N	N	N	Cytoplasmic	cytoplasmic: 0.82	nucl	AMBIGUOUS
AO090005001254	N	Y	Y	Cytoplasmic	extracellular: 0.58	extr	AMBIGUOUS
AO090005001298	N	N	N	Cytoplasmic	nuclear: 0.58	cyto	AMBIGUOUS
AO090005001381	N	N	N	Chloroplast	nuclear: 0.5	nucl	AMBIGUOUS
AO090005001447	N	N	N	Chloroplast	cytoplasmic: 0.71	cyto	AMBIGUOUS
AO090005001461	N	N	N	Cytoplasmic	cytoplasmic: 0.95	nucl	AMBIGUOUS
AO090005001482	N	N	N	Cytoplasmic	cytoplasmic: 0.72	plas	AMBIGUOUS
AO090005001528	N	N	N	Nuclear	cytoplasmic: 0.45	nucl	AMBIGUOUS
AO090005001597	N	N	N	Nuclear	cytoplasmic: 0.48	nucl	AMBIGUOUS
AO090005001612	N	N	N	Chloroplast	nuclear: 0.68	nucl	AMBIGUOUS
AO090009000228	N	N	N	Cytoplasmic	peroxisomal: 0.71	mito	AMBIGUOUS
AO090009000291	N	Y	Y	Cytoplasmic	mitochondrial: 0.59	extr	AMBIGUOUS
AO090009000345	N	N	N	Nuclear	mitochondrial: 0.54	mito	AMBIGUOUS
AO090009000486	N	N	N	Mitochondrial	mitochondrial: 0.87	cyto	AMBIGUOUS
AO090009000488	N	N	Y	PlasmaMembrane	ER: 0.27	plas	AMBIGUOUS
AO090009000651	N	N	N	PlasmaMembrane	peroxisomal: 0.85	plas	AMBIGUOUS
AO090009000674	N	N	N	Nuclear	cytoplasmic: 0.71	nucl	AMBIGUOUS
AO090010000291	N	N	N	Extracellular	cytoplasmic: 0.83	nucl	AMBIGUOUS
AO090010000375	N	N	N	Cytoplasmic	cytoplasmic: 0.26	mito	AMBIGUOUS
AO090010000540	N	N	Y	Cytoplasmic	peroxisomal: 0.94	mito	AMBIGUOUS
AO090010000626	N	N	Y	PlasmaMembrane	ER: 0.6	plas	AMBIGUOUS
AO090011000114	N	N	N	PlasmaMembrane	peroxisomal: 0.88	plas	AMBIGUOUS
AO090011000171	N	N	N	Chloroplast	cytoplasmic: 0.64	cyto	AMBIGUOUS
AO090011000314	N	N	N	Nuclear	cytoplasmic: 0.91	cyto_nucl	AMBIGUOUS
AO090011000790	N	N	Y	Chloroplast	Golgi apparatus: 0.2	mito	AMBIGUOUS
AO090011000936	N	N	N	Nuclear	cytoplasmic: 0.75	cyto_nucl	AMBIGUOUS
AO090011000940	N	N	N	Cytoplasmic	mitochondrial: 0.64	mito	AMBIGUOUS
AO090012000080	N	N	N	Mitochondrial	cytoplasmic: 0.59	cyto	AMBIGUOUS
AO090012000110	Y	Y	Y	Vacuole	ER: 0.34	cyto	AMBIGUOUS
AO090012000189	N	N	N	Cytoplasmic	cytoplasmic: 0.97	nucl	AMBIGUOUS
AO090012000248	N	N	N	Cytoplasmic	cytoplasmic: 0.97	cyto	AMBIGUOUS
AO090012000289	N	N	N	PlasmaMembrane	cytoplasmic: 0.34	plas	AMBIGUOUS
AO090012000398	N	N	N	Nuclear	cytoplasmic: 0.81	nucl	AMBIGUOUS
AO090012000427	N	N	N	Nuclear	cytoplasmic: 0.54	cyto	AMBIGUOUS
AO090012000435	N	N	N	Chloroplast	cytoplasmic: 0.64	cysk	AMBIGUOUS
AO090012000436	N	N	N	Chloroplast	mitochondrial: 0.66	mito	AMBIGUOUS
AO090012000528	N	N	N	Cytoplasmic	cytoplasmic: 0.91	cyto_nucl	AMBIGUOUS
AO090012000595	N	N	N	PlasmaMembrane	cytoplasmic: 0.6	plas	AMBIGUOUS
AO090012000597	N	N	N	Nuclear	cytoplasmic: 0.88	cyto	AMBIGUOUS
AO090012000660	N	N	N	Nuclear	cytoplasmic: 0.88	nucl	AMBIGUOUS
AO090012000683	N	N	N	Chloroplast	cytoplasmic: 0.82	cyto	AMBIGUOUS
AO090012000695	N	N	N	Extracellular	cytoplasmic: 0.75	extr	AMBIGUOUS
AO090012000714	N	N	N	Mitochondrial	nuclear: 0.68	cyto_nucl	AMBIGUOUS
AO090012000778	N	N	N	Mitochondrial	ER: 0.47	extr	AMBIGUOUS
AO090012000830	N	N	N	Mitochondrial	nuclear: 0.45	nucl	AMBIGUOUS
AO090012000838	N	N	N	Chloroplast	ER: 0.5	mito	AMBIGUOUS
AO090012000865	N	N	N	Chloroplast	mitochondrial: 0.9	mito	AMBIGUOUS
AO090012000924	N	N	N	Nuclear	cytoplasmic: 0.9	nucl	AMBIGUOUS
AO090012000968	N	N	N	Nuclear	cytoplasmic: 0.78	nucl	AMBIGUOUS
AO090012000997	N	N	N	Cytoplasmic	cytoplasmic: 0.6	nucl	AMBIGUOUS
AO090012001005	N	N	N	Cytoplasmic	vacuolar: 0.45	cyto	AMBIGUOUS
AO090020000005	N	N	N	Nuclear	cytoplasmic: 0.67	nucl	AMBIGUOUS
AO090020000027	N	N	N	Cytoplasmic	peroxisomal: 0.32	nucl	AMBIGUOUS
AO090020000073	N	N	N	Nuclear	cytoplasmic: 0.9	cyto_nucl	AMBIGUOUS
AO090020000084	N	N	N	Nuclear	cytoplasmic: 0.64	nucl	AMBIGUOUS
AO090020000215	N	N	N	Nuclear	cytoplasmic: 0.84	nucl	AMBIGUOUS
AO090020000288	Y	Y	Y	Chloroplast	ER: 0.46	cyto	AMBIGUOUS
AO090020000326	N	N	N	Nuclear	cytoplasmic: 0.75	nucl	AMBIGUOUS
AO090020000338	N	N	N	Nuclear	cytoplasmic: 0.9	nucl	AMBIGUOUS
AO090020000516	N	N	N	Nuclear	cytoplasmic: 0.74	nucl	AMBIGUOUS
AO090020000706	N	N	N	Extracellular	cytoplasmic: 0.83	mito	AMBIGUOUS
AO090023000169	N	N	N	PlasmaMembrane	peroxisomal: 0.95	plas	AMBIGUOUS
AO090023000215	N	N	N	PlasmaMembrane	mitochondrial: 0.45	plas	AMBIGUOUS
AO090023000382	N	N	N	Extracellular	cytoplasmic: 0.77	extr	AMBIGUOUS
AO090023000540	N	N	Y	Cytoplasmic	Golgi apparatus: 0.43	cyto	AMBIGUOUS
AO090023000645	N	N	N	Chloroplast	cytoplasmic: 0.83	pero	AMBIGUOUS
AO090023000647	N	N	N	Nuclear	nuclear: 0.88	mito	AMBIGUOUS
AO090023000708	N	N	N	PlasmaMembrane	cytoplasmic: 0.74	plas	AMBIGUOUS
AO090023000814	N	N	N	Cytoplasmic	nuclear: 0.79	nucl	AMBIGUOUS
AO090023000816	N	N	N	PlasmaMembrane	ER: 0.52	plas	AMBIGUOUS
AO090023000823	N	N	N	Nuclear	cytoplasmic: 0.49	cyto	AMBIGUOUS
AO090023000824	N	N	N	Mitochondrial	cytoplasmic: 0.83	cyto	AMBIGUOUS
AO090023000831	N	N	N	PlasmaMembrane	cytoplasmic: 0.93	cyto	AMBIGUOUS
AO090023000925	N	N	N	Cytoplasmic	peroxisomal: 0.68	cyto	AMBIGUOUS
AO090023000981	N	N	N	Cytoplasmic	peroxisomal: 0.67	cysk	AMBIGUOUS
AO090026000134	N	N	N	Nuclear	cytoplasmic: 0.75	nucl	AMBIGUOUS
AO090026000158	N	N	N	Cytoplasmic	cytoplasmic: 0.86	nucl	AMBIGUOUS
AO090026000246	N	N	N	Cytoplasmic	cytoplasmic: 0.69	mito	AMBIGUOUS
AO090026000330	N	N	N	Nuclear	cytoplasmic: 0.31	nucl	AMBIGUOUS
AO090026000342	N	N	N	Nuclear	mitochondrial: 0.35	mito	AMBIGUOUS
AO090026000362	N	N	N	Nuclear	cytoplasmic: 0.85	nucl	AMBIGUOUS
AO090026000671	N	N	N	Nuclear	cytoplasmic: 0.69	cyto	AMBIGUOUS
AO090038000317	N	N	N	Cytoplasmic	cytoplasmic: 0.87	nucl	AMBIGUOUS
AO090038000542	N	N	N	Nuclear	cytoplasmic: 0.84	cyto	AMBIGUOUS
AO090102000107	N	N	N	Cytoplasmic	nuclear: 0.52	nucl	AMBIGUOUS
AO090102000207	N	N	N	PlasmaMembrane	peroxisomal: 0.9	plas	AMBIGUOUS
AO090102000209	N	N	N	Chloroplast	cytoplasmic: 0.69	mito	AMBIGUOUS
AO090102000293	N	N	N	Nuclear	cytoplasmic: 0.52	nucl	AMBIGUOUS
AO090102000337	N	N	N	PlasmaMembrane	peroxisomal: 0.86	plas	AMBIGUOUS
AO090102000353	N	N	N	Nuclear	cytoplasmic: 0.88	nucl	AMBIGUOUS
AO090102000523	N	N	Y	Chloroplast	ER: 0.38	extr	AMBIGUOUS
AO090102000527	N	N	N	Cytoplasmic	cytoplasmic: 0.7	nucl	AMBIGUOUS
AO090102000599	N	N	N	Chloroplast	nuclear: 0.51	cysk	AMBIGUOUS
AO090102000619	N	N	N	Nuclear	cytoplasmic: 0.64	nucl	AMBIGUOUS
AO090102000625	N	N	N	Chloroplast	mitochondrial: 0.82	mito	AMBIGUOUS
AO090103000166	N	N	N	PlasmaMembrane	peroxisomal: 0.39	plas	AMBIGUOUS
AO090103000299	N	N	N	Cytoplasmic	cytoplasmic: 0.42	extr	AMBIGUOUS
AO090103000399	N	N	N	Nuclear	cytoplasmic: 0.5	mito_nucl	AMBIGUOUS
AO090113000027	N	N	N	Chloroplast	mitochondrial: 0.62	mito	AMBIGUOUS
AO090120000100	N	N	N	PlasmaMembrane	ER: 0.45	plas	AMBIGUOUS
AO090120000129	N	N	N	Mitochondrial	cytoplasmic: 0.92	mito	AMBIGUOUS
AO090120000249	N	N	N	Chloroplast	nuclear: 0.48	mito	AMBIGUOUS
AO090120000290	N	N	N	Cytoplasmic	cytoplasmic: 0.76	nucl	AMBIGUOUS
AO090120000293	N	N	N	Mitochondrial	peroxisomal: 0.5	mito	AMBIGUOUS
AO090120000316	N	N	N	Nuclear	cytoplasmic: 0.62	nucl	AMBIGUOUS
AO090120000394	N	N	N	Cytoplasmic	nuclear: 0.55	cyto	AMBIGUOUS
AO090120000410	N	N	N	Extracellular	ER: 0.46	mito	AMBIGUOUS
AO090138000075	N	N	N	Cytoplasmic	peroxisomal: 0.67	mito	AMBIGUOUS
AO090166000043	N	N	N	Extracellular	cytoplasmic: 0.88	nucl	AMBIGUOUS
AO090166000075	Y	Y	Y	Cytoplasmic	peroxisomal: 0.35	cyto	AMBIGUOUS
AO090206000022	N	N	N	Cytoplasmic	cytoplasmic: 0.88	cysk	AMBIGUOUS
AO090206000028	N	N	N	Mitochondrial	cytoplasmic: 0.66	mito	AMBIGUOUS
AO090701000021	N	N	N	Nuclear	cytoplasmic: 0.72	mito	AMBIGUOUS
AO090701000050	N	N	N	PlasmaMembrane	vacuolar: 0.34	plas	AMBIGUOUS
AO090701000060	N	N	N	Mitochondrial	mitochondrial: 0.57	cysk	AMBIGUOUS
AO090701000219	N	N	N	Nuclear	cytoplasmic: 0.72	cyto	AMBIGUOUS
AO090701000279	N	N	N	Cytoplasmic	nuclear: 0.58	nucl	AMBIGUOUS
AO090701000280	N	N	N	Cytoplasmic	nuclear: 0.57	cyto	AMBIGUOUS
AO090701000328	N	N	Y	PlasmaMembrane	ER: 0.36	plas	AMBIGUOUS
AO090701000541	N	N	N	PlasmaMembrane	cytoplasmic: 0.86	cyto_nucl	AMBIGUOUS
AO090701000564	N	N	N	Cytoplasmic	cytoplasmic: 0.87	nucl	AMBIGUOUS
AO090701000588	N	N	N	Nuclear	cytoplasmic: 0.84	nucl	AMBIGUOUS
AO090701000734	N	N	N	Nuclear	nuclear: 0.81	mito	AMBIGUOUS
ATEG_00277	N	N	N	Nuclear	cytoplasmic: 0.5	nucl	AMBIGUOUS
ATEG_00320	N	N	N	Cytoplasmic	mitochondrial: 0.75	mito	AMBIGUOUS
ATEG_00386	N	N	N	Nuclear	mitochondrial: 0.8	mito	AMBIGUOUS
ATEG_00426	N	N	N	Mitochondrial	cytoplasmic: 0.84	cyto	AMBIGUOUS
ATEG_00491	N	N	N	Cytoplasmic	cytoplasmic: 0.92	nucl	AMBIGUOUS
ATEG_00551	N	N	N	Cytoplasmic	cytoplasmic: 0.9	nucl	AMBIGUOUS
ATEG_00694	N	N	N	Nuclear	cytoplasmic: 0.94	cyto_nucl	AMBIGUOUS
ATEG_00741	N	N	Y	Chloroplast	mitochondrial: 0.85	plas	AMBIGUOUS
ATEG_00766	N	N	N	PlasmaMembrane	peroxisomal: 0.5	plas	AMBIGUOUS
ATEG_00856	N	N	N	Cytoplasmic	peroxisomal: 0.33	plas	AMBIGUOUS
ATEG_00924	N	N	N	Nuclear	cytoplasmic: 0.52	nucl	AMBIGUOUS
ATEG_00959	N	N	N	Cytoplasmic	Golgi apparatus: 0.32	plas	AMBIGUOUS
ATEG_01112	N	N	N	Cytoplasmic	mitochondrial: 0.35	mito	AMBIGUOUS
ATEG_01255	N	N	N	Nuclear	mitochondrial: 0.52	mito	AMBIGUOUS
ATEG_01340	N	N	N	Cytoplasmic	cytoplasmic: 0.78	nucl	AMBIGUOUS
ATEG_01401	N	N	N	Nuclear	cytoplasmic: 0.72	nucl	AMBIGUOUS
ATEG_01409	N	N	N	Nuclear	cytoplasmic: 0.67	nucl	AMBIGUOUS
ATEG_01437	N	N	N	Cytoplasmic	cytoplasmic: 0.79	mito	AMBIGUOUS
ATEG_01524	N	N	N	PlasmaMembrane	cytoplasmic: 0.52	cyto	AMBIGUOUS
ATEG_01637	N	N	N	Chloroplast	mitochondrial: 0.9	mito	AMBIGUOUS
ATEG_01639	N	N	N	Chloroplast	cytoplasmic: 0.65	mito	AMBIGUOUS
ATEG_01654	N	N	N	Cytoplasmic	cytoplasmic: 0.94	nucl	AMBIGUOUS
ATEG_01673	N	N	N	Cytoplasmic	vacuolar: 0.48	plas	AMBIGUOUS
ATEG_01736	N	N	N	Nuclear	cytoplasmic: 0.76	cyto	AMBIGUOUS
ATEG_01800	N	N	N	Mitochondrial	peroxisomal: 0.53	cyto	AMBIGUOUS
ATEG_01805	N	N	N	Nuclear	cytoplasmic: 0.83	cyto	AMBIGUOUS
ATEG_01929	N	N	Y	PlasmaMembrane	ER: 0.58	plas	AMBIGUOUS
ATEG_02001	N	N	N	PlasmaMembrane	cytoplasmic: 0.82	cysk	AMBIGUOUS
ATEG_02078	N	N	N	Nuclear	cytoplasmic: 0.48	cyto_nucl	AMBIGUOUS
ATEG_02095	N	N	N	Mitochondrial	peroxisomal: 0.6	mito	AMBIGUOUS
ATEG_02291	N	N	N	PlasmaMembrane	peroxisomal: 0.9	plas	AMBIGUOUS
ATEG_02292	N	N	N	PlasmaMembrane	vacuolar: 0.42	plas	AMBIGUOUS
ATEG_02309	N	N	Y	Cytoplasmic	peroxisomal: 0.26	extr	AMBIGUOUS
ATEG_02335	N	N	N	Cytoplasmic	cytoplasmic: 0.97	nucl	AMBIGUOUS
ATEG_02429	N	N	N	Cytoplasmic	cytoplasmic: 0.78	nucl	AMBIGUOUS
ATEG_02543	N	N	N	Cytoplasmic	cytoplasmic: 0.96	mito	AMBIGUOUS
ATEG_02548	N	N	N	Cytoplasmic	mitochondrial: 0.8	mito	AMBIGUOUS
ATEG_02636	N	N	N	Nuclear	nuclear: 0.81	cyto	AMBIGUOUS
ATEG_02754	N	N	N	Chloroplast	cytoplasmic: 0.79	mito	AMBIGUOUS
ATEG_02758	N	N	N	Cytoplasmic	cytoplasmic: 0.87	nucl	AMBIGUOUS
ATEG_02903	N	N	N	Cytoplasmic	cytoplasmic: 0.93	nucl	AMBIGUOUS
ATEG_02951	N	N	N	Nuclear	cytoplasmic: 0.87	nucl	AMBIGUOUS
ATEG_02984	N	N	N	Cytoplasmic	cytoplasmic: 0.7	nucl	AMBIGUOUS
ATEG_03003	N	N	N	Cytoplasmic	cytoplasmic: 0.88	nucl	AMBIGUOUS
ATEG_03030	N	N	N	PlasmaMembrane	ER: 0.29	plas	AMBIGUOUS
ATEG_03040	N	N	N	Nuclear	nuclear: 0.36	mito	AMBIGUOUS
ATEG_03179	N	Y	Y	Cytoplasmic	mitochondrial: 0.66	extr	AMBIGUOUS
ATEG_03227	N	N	N	Chloroplast	cytoplasmic: 0.69	nucl	AMBIGUOUS
ATEG_03295	N	N	N	Nuclear	cytoplasmic: 0.75	nucl	AMBIGUOUS
ATEG_03304	N	N	N	Chloroplast	mitochondrial: 0.52	mito	AMBIGUOUS
ATEG_03313	N	N	N	Extracellular	peroxisomal: 0.52	cyto_nucl	AMBIGUOUS
ATEG_03351	N	N	N	Nuclear	cytoplasmic: 0.94	nucl	AMBIGUOUS
ATEG_03473	N	N	N	Cytoplasmic	cytoplasmic: 0.88	mito	AMBIGUOUS
ATEG_03504	N	N	N	Nuclear	cytoplasmic: 0.83	nucl	AMBIGUOUS
ATEG_03658	N	N	N	Nuclear	peroxisomal: 0.53	nucl	AMBIGUOUS
ATEG_03744	N	N	N	Chloroplast	peroxisomal: 0.41	cyto	AMBIGUOUS
ATEG_03748	N	Y	Y	Mitochondrial	ER: 0.39	plas	AMBIGUOUS
ATEG_03808	N	N	N	Cytoplasmic	cytoplasmic: 0.6	plas	AMBIGUOUS
ATEG_03809	N	N	N	Mitochondrial	nuclear: 0.45	mito	AMBIGUOUS
ATEG_03836	N	N	Y	Cytoplasmic	Golgi apparatus: 0.39	cyto	AMBIGUOUS
ATEG_03976	N	N	N	Nuclear	cytoplasmic: 0.88	nucl	AMBIGUOUS
ATEG_04015	N	N	N	Nuclear	cytoplasmic: 0.88	nucl	AMBIGUOUS
ATEG_04045	N	N	N	Chloroplast	mitochondrial: 0.6	mito	AMBIGUOUS
ATEG_04102	N	N	N	Mitochondrial	nuclear: 0.41	nucl	AMBIGUOUS
ATEG_04109	N	N	N	Chloroplast	ER: 0.44	cyto	AMBIGUOUS
ATEG_04142	N	N	N	Cytoplasmic	cytoplasmic: 0.81	nucl	AMBIGUOUS
ATEG_04198	N	N	N	Chloroplast	mitochondrial: 0.92	mito	AMBIGUOUS
ATEG_04350	N	N	N	Nuclear	peroxisomal: 0.9	cyto_nucl	AMBIGUOUS
ATEG_04353	N	N	N	Extracellular	cytoplasmic: 0.88	cyto	AMBIGUOUS
ATEG_04374	N	N	N	Cytoplasmic	cytoplasmic: 0.87	mito	AMBIGUOUS
ATEG_04594	N	N	N	Cytoplasmic	cytoplasmic: 0.48	plas	AMBIGUOUS
ATEG_04643	N	N	N	Cytoplasmic	nuclear: 0.48	nucl	AMBIGUOUS
ATEG_04659	N	N	N	Nuclear	cytoplasmic: 0.67	nucl	AMBIGUOUS
ATEG_04674	N	N	N	Cytoplasmic	cytoplasmic: 0.88	nucl	AMBIGUOUS
ATEG_04719	N	N	N	Mitochondrial	cytoplasmic: 0.6	cyto	AMBIGUOUS
ATEG_04769	N	N	N	Chloroplast	vacuolar: 0.34	cyto	AMBIGUOUS
ATEG_04847	N	N	N	Nuclear	cytoplasmic: 0.7	nucl	AMBIGUOUS
ATEG_04955	N	N	N	Extracellular	cytoplasmic: 0.79	cyto	AMBIGUOUS
ATEG_04968	N	Y	Y	PlasmaMembrane	ER: 0.4	extr	AMBIGUOUS
ATEG_05203	N	N	N	PlasmaMembrane	nuclear: 0.37	mito	AMBIGUOUS
ATEG_05311	N	N	N	Nuclear	mitochondrial: 0.86	mito	AMBIGUOUS
ATEG_05313	N	N	N	Chloroplast	cytoplasmic: 0.79	pero	AMBIGUOUS
ATEG_05347	N	N	N	PlasmaMembrane	cytoplasmic: 0.8	plas	AMBIGUOUS
ATEG_05410	N	N	N	Mitochondrial	nuclear: 0.39	mito	AMBIGUOUS
ATEG_05442	N	N	N	Cytoplasmic	nuclear: 0.8	cyto	AMBIGUOUS
ATEG_05444	N	N	N	PlasmaMembrane	ER: 0.56	plas	AMBIGUOUS
ATEG_05451	Y	Y	Y	Nuclear	ER: 0.46	nucl	AMBIGUOUS
ATEG_05452	N	N	N	Mitochondrial	cytoplasmic: 0.74	cyto	AMBIGUOUS
ATEG_05465	N	N	N	PlasmaMembrane	cytoplasmic: 0.95	mito	AMBIGUOUS
ATEG_05540	N	N	N	Cytoplasmic	cytoplasmic: 0.54	cyto	AMBIGUOUS
ATEG_05543	N	N	N	Cytoplasmic	cytoplasmic: 0.84	mito	AMBIGUOUS
ATEG_05660	N	N	N	Nuclear	nuclear: 0.5	mito	AMBIGUOUS
ATEG_05813	N	N	N	Nuclear	cytoplasmic: 0.47	nucl	AMBIGUOUS
ATEG_05816	N	N	N	Nuclear	nuclear: 0.59	mito	AMBIGUOUS
ATEG_05826	N	N	N	Mitochondrial	cytoplasmic: 0.7	nucl	AMBIGUOUS
ATEG_05843	N	N	N	Nuclear	cytoplasmic: 0.75	cyto_nucl	AMBIGUOUS
ATEG_05857	N	N	N	Cytoplasmic	cytoplasmic: 0.82	cyto	AMBIGUOUS
ATEG_05888	N	N	N	Chloroplast	nuclear: 0.87	cyto	AMBIGUOUS
ATEG_05983	N	N	N	Chloroplast	cytoplasmic: 0.65	cyto	AMBIGUOUS
ATEG_06004	N	N	N	Cytoplasmic	peroxisomal: 0.74	nucl	AMBIGUOUS
ATEG_06012	N	N	N	Mitochondrial	cytoplasmic: 0.88	cyto	AMBIGUOUS
ATEG_06032	N	N	N	Nuclear	cytoplasmic: 0.81	nucl	AMBIGUOUS
ATEG_06035	N	N	N	Nuclear	cytoplasmic: 0.53	nucl	AMBIGUOUS
ATEG_06051	N	N	N	Peroxisomal	cytoplasmic: 0.79	cyto	AMBIGUOUS
ATEG_06074	N	N	N	Cytoplasmic	nuclear: 0.58	cyto_nucl	AMBIGUOUS
ATEG_06117	N	N	N	Nuclear	cytoplasmic: 0.55	nucl	AMBIGUOUS
ATEG_06341	N	N	N	Cytoplasmic	mitochondrial: 0.52	cyto	AMBIGUOUS
ATEG_06347	N	N	N	Chloroplast	cytoplasmic: 0.88	cyto	AMBIGUOUS
ATEG_06353	N	N	N	Cytoplasmic	nuclear: 0.57	mito	AMBIGUOUS
ATEG_06412	N	N	N	Cytoplasmic	nuclear: 0.45	mito	AMBIGUOUS
ATEG_06547	N	N	N	Nuclear	cytoplasmic: 0.7	nucl	AMBIGUOUS
ATEG_06605	N	N	N	Nuclear	mitochondrial: 0.81	mito	AMBIGUOUS
ATEG_06608	N	N	N	Extracellular	vacuolar: 0.63	plas	AMBIGUOUS
ATEG_06628	N	N	Y	PlasmaMembrane	extracellular: 0.59	extr	AMBIGUOUS
ATEG_06655	N	N	N	Cytoplasmic	cytoplasmic: 0.71	mito	AMBIGUOUS
ATEG_06674	N	N	N	Nuclear	cytoplasmic: 0.89	nucl	AMBIGUOUS
ATEG_06810	N	N	N	Nuclear	nuclear: 0.45	cyto_nucl	AMBIGUOUS
ATEG_06861	N	N	N	Cytoplasmic	mitochondrial: 0.68	mito	AMBIGUOUS
ATEG_06890	N	N	N	Nuclear	cytoplasmic: 0.81	mito	AMBIGUOUS
ATEG_06909	N	N	N	Cytoplasmic	mitochondrial: 0.92	mito	AMBIGUOUS
ATEG_06959	N	N	N	PlasmaMembrane	extracellular: 0.23	mito	AMBIGUOUS
ATEG_06968	N	N	N	Cytoplasmic	cytoplasmic: 0.87	mito	AMBIGUOUS
ATEG_07003	N	N	N	Mitochondrial	cytoplasmic: 0.51	cysk	AMBIGUOUS
ATEG_07210	N	N	N	Mitochondrial	cytoplasmic: 0.94	cyto	AMBIGUOUS
ATEG_07236	N	N	N	PlasmaMembrane	ER: 0.6	plas	AMBIGUOUS
ATEG_07405	N	N	N	Chloroplast	cytoplasmic: 0.72	cyto	AMBIGUOUS
ATEG_07416	N	N	N	Mitochondrial	nuclear: 0.73	cyto_nucl	AMBIGUOUS
ATEG_07489	N	N	Y	PlasmaMembrane	peroxisomal: 0.89	plas	AMBIGUOUS
ATEG_07563	N	N	N	Chloroplast	cytoplasmic: 0.82	cysk	AMBIGUOUS
ATEG_07569	N	N	N	Cytoplasmic	peroxisomal: 0.95	cyto	AMBIGUOUS
ATEG_07718	N	N	N	Nuclear	cytoplasmic: 0.76	nucl	AMBIGUOUS
ATEG_07737	N	N	N	Chloroplast	peroxisomal: 0.95	mito	AMBIGUOUS
ATEG_07740	N	N	N	Cytoplasmic	peroxisomal: 0.93	cyto_nucl	AMBIGUOUS
ATEG_07766	N	N	N	Cytoplasmic	mitochondrial: 0.78	mito	AMBIGUOUS
ATEG_07889	N	Y	Y	PlasmaMembrane	ER: 0.44	plas	AMBIGUOUS
ATEG_07992	N	N	N	Chloroplast	mitochondrial: 0.83	mito	AMBIGUOUS
ATEG_07997	N	N	N	Nuclear	cytoplasmic: 0.58	cyto_nucl	AMBIGUOUS
ATEG_08001	N	N	N	Nuclear	cytoplasmic: 0.84	mito	AMBIGUOUS
ATEG_08013	N	N	N	PlasmaMembrane	cytoplasmic: 0.62	nucl	AMBIGUOUS
ATEG_08094	N	N	Y	Chloroplast	ER: 0.43	extr	AMBIGUOUS
ATEG_08171	N	N	N	PlasmaMembrane	peroxisomal: 0.81	plas	AMBIGUOUS
ATEG_08269	N	N	N	Chloroplast	cytoplasmic: 0.72	cyto	AMBIGUOUS
ATEG_08321	N	N	N	Cytoplasmic	mitochondrial: 0.79	mito	AMBIGUOUS
ATEG_08325	N	N	N	Chloroplast	cytoplasmic: 0.53	cyto	AMBIGUOUS
ATEG_08545	N	N	N	Nuclear	nuclear: 0.54	cyto_nucl	AMBIGUOUS
ATEG_08572	N	N	N	Nuclear	cytoplasmic: 0.78	nucl	AMBIGUOUS
ATEG_08573	N	N	N	Nuclear	cytoplasmic: 0.68	nucl	AMBIGUOUS
ATEG_08656	N	N	N	Mitochondrial	cytoplasmic: 0.8	cyto	AMBIGUOUS
ATEG_08749	N	N	N	Nuclear	cytoplasmic: 0.75	nucl	AMBIGUOUS
ATEG_08757	N	N	N	Nuclear	cytoplasmic: 0.91	nucl	AMBIGUOUS
ATEG_08785	N	N	N	Mitochondrial	cytoplasmic: 0.49	cyto	AMBIGUOUS
ATEG_08859	N	N	N	Nuclear	cytoplasmic: 0.53	nucl	AMBIGUOUS
ATEG_08867	N	N	N	Nuclear	cytoplasmic: 0.9	nucl	AMBIGUOUS
ATEG_08896	N	N	N	Extracellular	cytoplasmic: 0.73	extr	AMBIGUOUS
ATEG_08980	N	N	N	Cytoplasmic	cytoplasmic: 0.37	cyto_nucl	AMBIGUOUS
ATEG_09180	N	N	N	Chloroplast	mitochondrial: 0.73	mito	AMBIGUOUS
ATEG_09206	N	N	N	Nuclear	cytoplasmic: 0.87	nucl	AMBIGUOUS
ATEG_09305	N	N	N	Cytoplasmic	cytoplasmic: 0.73	mito	AMBIGUOUS
ATEG_09306	N	N	N	Cytoplasmic	cytoplasmic: 0.8	nucl	AMBIGUOUS
ATEG_09344	N	N	N	Nuclear	cytoplasmic: 0.68	nucl	AMBIGUOUS
ATEG_09424	N	N	N	PlasmaMembrane	peroxisomal: 0.78	plas	AMBIGUOUS
ATEG_09444	N	N	N	Nuclear	cytoplasmic: 0.71	nucl	AMBIGUOUS
ATEG_09452	N	N	N	PlasmaMembrane	peroxisomal: 0.43	extr	AMBIGUOUS
ATEG_09471	N	N	N	Nuclear	cytoplasmic: 0.81	cysk	AMBIGUOUS
ATEG_09555	N	N	N	Chloroplast	nuclear: 0.43	mito	AMBIGUOUS
ATEG_09796	N	N	N	PlasmaMembrane	peroxisomal: 0.9	plas	AMBIGUOUS
ATEG_09820	N	N	N	Cytoplasmic	cytoplasmic: 0.47	nucl	AMBIGUOUS
ATEG_09868	N	N	Y	Mitochondrial	cytoplasmic: 0.49	mito	AMBIGUOUS
ATEG_09957	N	N	N	PlasmaMembrane	cytoplasmic: 0.62	nucl	AMBIGUOUS
ATEG_09990	Y	N	N	Vacuole	extracellular: 0.39	extr	AMBIGUOUS
ATEG_10033	N	N	N	Cytoplasmic	nuclear: 0.55	nucl	AMBIGUOUS
ATEG_10115	Y	N	N	Cytoplasmic	extracellular: 0.24	extr	AMBIGUOUS
ATEG_10146	N	N	N	Cytoplasmic	nuclear: 0.56	nucl	AMBIGUOUS
ATEG_10180	N	N	N	Cytoplasmic	cytoplasmic: 0.58	nucl	AMBIGUOUS
ATEG_10186	N	N	N	Cytoplasmic	peroxisomal: 0.57	cyto	AMBIGUOUS
ATEG_10204	N	N	N	Cytoplasmic	vacuolar: 0.43	nucl	AMBIGUOUS
NFIA_001250	Y	Y	N	Mitochondrial	extracellular: 0.31	extr	AMBIGUOUS
NFIA_001580	Y	N	N	Extracellular	cytoplasmic: 0.56	extr	AMBIGUOUS
NFIA_002150	N	N	N	Cytoplasmic	cytoplasmic: 0.61	mito	AMBIGUOUS
NFIA_002320	N	N	Y	Extracellular	vacuolar: 0.24	plas	AMBIGUOUS
NFIA_004280	N	N	N	PlasmaMembrane	peroxisomal: 0.88	plas	AMBIGUOUS
NFIA_005170	N	N	N	Cytoplasmic	cytoplasmic: 0.61	plas	AMBIGUOUS
NFIA_005600	N	N	N	PlasmaMembrane	ER: 0.35	plas	AMBIGUOUS
NFIA_005910	N	N	Y	PlasmaMembrane	peroxisomal: 0.33	plas	AMBIGUOUS
NFIA_006000	N	N	N	Chloroplast	mitochondrial: 0.93	mito	AMBIGUOUS
NFIA_007940	N	N	N	Extracellular	cytoplasmic: 0.75	cyto	AMBIGUOUS
NFIA_010480	N	N	N	Cytoplasmic	peroxisomal: 0.36	cyto	AMBIGUOUS
NFIA_011210	N	N	N	Chloroplast	cytoplasmic: 0.7	cyto	AMBIGUOUS
NFIA_012570	N	N	N	PlasmaMembrane	cytoplasmic: 0.51	nucl	AMBIGUOUS
NFIA_012590	N	N	N	Cytoplasmic	cytoplasmic: 0.9	nucl	AMBIGUOUS
NFIA_012910	N	N	N	Nuclear	nuclear: 0.62	cyto	AMBIGUOUS
NFIA_014170	N	N	N	Nuclear	cytoplasmic: 0.72	cyto_nucl	AMBIGUOUS
NFIA_014370	Y	N	N	PlasmaMembrane	ER: 0.43	extr	AMBIGUOUS
NFIA_014730	N	N	N	Cytoplasmic	cytoplasmic: 0.86	nucl	AMBIGUOUS
NFIA_014790	N	N	N	Nuclear	cytoplasmic: 0.88	nucl	AMBIGUOUS
NFIA_015840	N	N	N	Chloroplast	mitochondrial: 0.89	mito	AMBIGUOUS
NFIA_016110	N	N	N	Nuclear	cytoplasmic: 0.8	nucl	AMBIGUOUS
NFIA_016430	N	N	N	Cytoplasmic	nuclear: 0.64	nucl	AMBIGUOUS
NFIA_017000	N	N	N	Nuclear	mitochondrial: 0.52	mito	AMBIGUOUS
NFIA_017210	N	N	N	Cytoplasmic	ER: 0.53	cyto	AMBIGUOUS
NFIA_017280	N	N	N	Cytoplasmic	cytoplasmic: 0.58	nucl	AMBIGUOUS
NFIA_017560	N	N	N	Nuclear	cytoplasmic: 0.75	nucl	AMBIGUOUS
NFIA_017980	N	N	N	Nuclear	cytoplasmic: 0.65	nucl	AMBIGUOUS
NFIA_018280	N	N	N	Cytoplasmic	cytoplasmic: 0.46	nucl	AMBIGUOUS
NFIA_018400	N	N	N	Nuclear	peroxisomal: 0.39	nucl	AMBIGUOUS
NFIA_018540	N	N	N	Cytoplasmic	cytoplasmic: 0.69	nucl	AMBIGUOUS
NFIA_018740	N	N	N	Mitochondrial	peroxisomal: 0.69	cyto	AMBIGUOUS
NFIA_018760	N	N	Y	PlasmaMembrane	ER: 0.44	plas	AMBIGUOUS
NFIA_018820	N	N	N	Nuclear	peroxisomal: 0.55	mito	AMBIGUOUS
NFIA_020670	N	N	N	Nuclear	cytoplasmic: 0.8	nucl	AMBIGUOUS
NFIA_020680	N	N	N	Nuclear	cytoplasmic: 0.64	cyto_nucl	AMBIGUOUS
NFIA_020930	N	N	Y	Peroxisomal	Golgi apparatus: 0.4	extr	AMBIGUOUS
[truncated: 146 more rows]
