# Supplementary material for: A genomic survey of proteases in Aspergilli
Source: BMC Genomics. 2014 Jun 25;15(1):523. doi: 10.1186/1471-2164-15-523 (PMC4102723; doi:10.1186/1471-2164-15-523)
Supplement: Supplementary file 4 — Additional file 4: The proteomics identification of proteases. Description of data: the proteomics identification of protease in Aspergilli with SBP and WB respectively. Both ion count and spectral counts are provided. (XLS 86 KB) [file 12864_2014_6257_MOESM4_ESM.xls]

## Sheet: Proteomics found proteases
Additional file 4, the proteomics idetification of protease in Aspergilli with SBP and WB respectively.
Abbreviations: NGS: the supernatant of cultivation in SBP; NGW: the supernatant of cultivation in WB. Area: ion profiling mesurements of the protein; PSM: spectral counts of unique peptides found; SCL: Subcellular localization.
Proteins			Area: ion profiling				PSM: Spectral counts				protein information			protease information
Species	Putative protease	SCL	NGS1: Area	NGS2: Area	NGW1: Area	NGW2: Area	# PSM NGS1	# PSM NGS2	# PSM NGW1	# PSM NGW2	# AAs	MW [kDa]	calc. pI	Protease group	Inhibitor	Specific Gene description
A.Flavus	AFL2G_02631	extracellular	134.867	135.548	323.041	289.938	108	104.167	250	213.043	496	53.5234	5.09717	amino	Bestatin	aminopeptidase Y, putative
	AFL2G_04433	extracellular	0.268218	0.337227	0.486325	0.337395	12	8.33333	13.6364	8.69565	771	86.8212	5.12256	amino	Bestatin	hypothetical dipeptidyl aminopeptidase
	AFL2G_05512	extracellular	18.4328	20.3809	52.999	51.8669	92	108.333	181.818	147.826	725	80.3345	4.83057	amino	Bestatin	Esterase_lipase (Dipeptidyl aminopeptidases / acylaminoacyl-peptidases)
	AFL2G_02316	extracellular	0.645757	0.636875	1.24121	1.36776	4	4.16667	13.6364	8.69565	397	43.1087	4.94482	aspartic	Pepstatin	vacuolar protease A
	AFL2G_04852		0	0	4.81667	2.78195	0	0	27.2727	26.087	411	44.4352	5.17334	aspartic	Pepstatin	aspartic-type endopeptidase, putative
	AFL2G_11784	extracellular	0	0	8.23524	6.31556	0	0	9.09091	13.0435	417	45.5304	4.55127	aspartic	Pepstatin	Conserved hypothetical protein |
	AFL2G_04842	extracellular	0.917586	1.09952	12.8676	13.8307	64	54.1667	186.364	134.783	634	69.1277	5.2749	metallo	EDTA	elastinolytic metalloproteinase Mep
	AFL2G_11655	extracellular	0	0	8.79691	0.875262	0	0	36.3636	17.3913	342	36.2189	5.10986	metallo	EDTA	Predicted protein | PASA_update:single gene model update incorporated PASA_asmbls:[pasa:asmbl_3389,status:13]
	AFL2G_04856		0	0	15.031	9.19226	0	0	40.9091	43.4783	351	38.4529	5.12256	metallo	EDTA	Peptidase dimerization domain; cl09126
	AFL2G_05009	extracellular	11.7702	9.00666	0.637172	0.211227	40	41.6667	18.1818	4.34783	600	65.0341	5.23682	serine	AEBSF / DFP / PMSF	Peptidases_S53
	AFL2G_05864	extracellular	1.14899	0.530424	0.899998	0	12	4.16667	4.54545	0	611	67.4372	4.88135	serine	AEBSF / DFP / PMSF	Carboxypeptidase S1, putative
	AFL2G_09418	extracellular	0.138943	0	0.0271476	0	4	0	4.54545	0	575	61.7209	5.08447	serine	AEBSF / DFP / PMSF	Pro-kumamolisin, activation domain; pfam09286
	AFL2G_09533	extracellular	0.275493	0.334816	1.13801	0.923114	8	8.33333	13.6364	8.69565	573	63.7304	4.93213	serine	AEBSF / DFP / PMSF	extracellular serine carboxypeptidase
	AFL2G_12331	extracellular	0.388049	0.407392	0.568499	1.14287	8	8.33333	4.54545	8.69565	560	61.7319	4.86865	serine	AEBSF / DFP / PMSF	Peptidase_S10 (Serine carboxypeptidase)
	AFL2G_03937	extracellular	1.37734	1.86599	2.19044	2.24171	8	16.6667	27.2727	26.087	527	58.02	4.76709	serine	AEBSF / DFP / PMSF	Esterase_lipase (Serine)
	AFL2G_06196		2.82681	4.26892	7.82279	8.47651	16	29.1667	45.4545	26.087	683	75.585	4.95752	serine	AEBSF / DFP / PMSF	C-terminal processing peptidase family S41; cl02526
	AFL2G_06902		8.1676	5.63586	24.2031	23.3886	16	12.5	13.6364	13.0435	215	22.7814	8.42627	serine	AEBSF / DFP / PMSF	no gene product annotation provided
	AFL2G_07674		0	0	0	0.148094	0	0	0	13.0435	426	47.431	5.13525	serine (benzamidine)	Benzamidine	beta tubulin | PASA_update:single gene model update incorporated PASA_asmbls:[pasa:asmbl_6317,status:13]
	AFL2G_01995	extracellular	0.36884	2.80771	49.4545	49.1093	8	12.5	50	56.5217	403	42.5456	6.37939	trypsin-like serine protease	Aprotinin / Antipain	Alkaline serine protease Alp1
	AFL2G_04440	extracellular	1.59642	1.93629	2.35094	0.828178	12	12.5	18.1818	17.3913	246	25.7108	5.13525	trypsin-like serine protease	Aprotinin / Antipain	Trypsin-like serine protease, putative
	AFL2G_04274		0	0	0.696185	0	0	0	9.09091	0	447	49.0878	6.21436	trypsin-like serine protease	Aprotinin / Antipain	dipeptidase
	AFL2G_01863		0	0	6.07648	1.60828	0	0	9.09091	4.34783	305	34.2663	7.53271	ubiquitin	Ubiquitinyl hydrolase 2	ubiquitin
	AFL2G_03425		0	0	2.84155	1.13748	0	0	13.6364	8.69565	291	33.2165	5.65576	ubiquitin	Ubiquitinyl hydrolase 3	spermidine synthase
	AFL2G_03855		0	0.119258	0.179491	1.80184	0	4.16667	4.54545	17.3913	641	69.6626	5.21143	ubiquitin	Ubiquitinyl hydrolase 4	molecular chaperone Hsp70
	AFL2G_12349		0	0	0	0.393104	0	0	0	13.0435	614	66.9395	5.38916	ubiquitin	Ubiquitinyl hydrolase 5	heat shock 70 kDa protein
	AFL2G_09558		0	0	0	0.159611	0	0	0	8.69565	821	90.4971	5.14795	ubiquitin	Ubiquitinyl hydrolase 15	cell division control protein Cdc48
A.fumigatus	Afu2g00220	extracellular	0	0	0.295874	0.98758	0	0	15	22.7273	524	56.6672	5.13525	amino	Bestatin	aminopeptidase, putative
	Afu2g09030	extracellular	8.50668	4.31401	3.03611	4.55958	23.0769	31.25	20	31.8182	721	79.6956	5.89697	amino	Bestatin	Esterase_lipase (Dipeptidyl aminopeptidases / acylaminoacyl-peptidases)
	Afu3g00650	extracellular	22.1635	14.6269	80.1558	81.0229	92.3077	68.75	80	77.2727	809	86.3816	5.73193	amino	Bestatin	aminopeptidase Y, putative
	Afu4g09320	extracellular	0.683916	0.133342	0	0	23.0769	12.5	0	0	765	85.8104	5.80811	amino	Bestatin	hypothetical dipeptidyl aminopeptidase
	Afu3g11400	extracellular	0.335581	0	1.87031	3.86023	7.69231	0	50	54.5455	398	43.3277	4.99561	aspartic	Pepstatin	vacuolar protease A
	Afu4g13750	extracellular	6.28864	5.52728	38.6729	24.9599	30.7692	25	50	45.4545	370	39.3807	6.0874	metallo	EDTA	metal homeostatis protein bsd2
	Afu5g13300	extracellular	0.500094	0.217751	0.186694	0.736286	7.69231	6.25	5	9.09091	395	41.5875	5.10986	aspartic	Pepstatin	aspartic endopeptidase Pep1
	Afu8g07080	extracellular	5.45787	1.65899	2.02527	4.91498	46.1538	31.25	30	50	634	68.6655	5.41455	metallo	EDTA	elastinolytic metalloproteinase Mep
	Afu2g01250	extracellular	4.67377	4.02677	3.83256	4.7399	23.0769	18.75	25	27.2727	495	55.6534	6.46826	serine	AEBSF / DFP / PMSF	Esterase_lipase (Serine)
	Afu2g03510	extracellular	6.80192	3.4206	4.95272	5.12821	23.0769	25	25	22.7273	534	59.7132	4.90674	serine	AEBSF / DFP / PMSF	Serine carboxypeptidase; cl08270
	Afu2g17330	extracellular	0	0	0.273301	0.255932	0	0	15	9.09091	572	64.2018	5.57959	serine	AEBSF / DFP / PMSF	extracellular serine carboxypeptidase
	Afu4g03490	extracellular	9.36056	4.70097	0.314888	1.64095	76.9231	50	10	18.1818	602	65.7977	5.51611	serine	AEBSF / DFP / PMSF	Peptidases_S53
	Afu5g09210	extracellular	0	0	0	0.093143	0	0	0	9.09091	495	52.6075	6.25244	serine	AEBSF / DFP / PMSF	Putative alkaline serine protease; predicted glycosylphosphatidylinositol (GPI)-anchored protein
	Afu7g08350	extracellular	8.85496	5.8313	0	0.841389	15.3846	12.5	0	4.54545	885	94.7728	4.85596	serine	AEBSF / DFP / PMSF	Glycosyl hydrolase family 71 protein
	Afu1g13490		0	0	0.921091	0.481342	0	0	20	18.1818	293	33.4237	5.5415	ubiquitin	Ubiquitinyl hydrolase 6	spermidine synthase
A.nidulans	AN6438	extracellular	0.372395	0.707433	0.257575	0.131513	6.45161	10	3.125	3.0303	773	86.8011	4.79248	amino	Bestatin	hypothetical dipeptidyl aminopeptidase
	AN8445	extracellular	36.0748	42.5452	6.94559	3.27621	32.2581	30	15.625	15.1515	503	54.0288	5.03369	amino	Bestatin	aminopeptidase Y, putative
	AN2572	extracellular	5.05255	4.72183	0.978225	0	25.8065	26.6667	3.125	0	722	79.3974	4.99561	amino	Bestatin	Esterase_lipase (Dipeptidyl aminopeptidases / acylaminoacyl-peptidases)
	AN3918	extracellular	0	0	0.615846	0	0	0	6.25	0	502	54.3898	4.81787	amino	Bestatin	aminopeptidase, putative
	AN2903	extracellular	0	0	1.01786	0.772157	0	0	12.5	12.1212	394	42.7734	4.97021	aspartic	Pepstatin	vacuolar protease A
	AN7962	extracellular	103.31	73.1791	281.326	214.595	45.1613	63.3333	218.75	160.606	354	37.3993	5.13525	metallo	EDTA	pepJ | Extracellular deuterolysin-type metallo-proteinase
	AN7159	extracellular	0	0	10.047	10.8791	0	0	21.875	18.1818	604	64.8067	4.81787	serine	AEBSF / DFP / PMSF	Peptidases_S53
	AN7231	extracellular	0.591524	0.364737	2.20106	1.78136	3.22581	10	18.75	12.1212	519	57.2468	4.71631	serine	AEBSF / DFP / PMSF	extracellular serine carboxypeptidase
	AN2237	extracellular	0.490374	0.611308	6.62604	5.15039	3.22581	10	50	103.03	637	70.3017	4.93213	serine	AEBSF / DFP / PMSF	Carboxypeptidase S1, putative
	AN1426		1.84745	1.28767	3.19713	2.29578	3.22581	10	15.625	12.1212	554	61.4198	4.85596	serine	AEBSF / DFP / PMSF	Peptidase_S10 (Serine carboxypeptidase)
	AN1182		0.100761	0.0414384	0.0607949	0	9.67742	3.33333	6.25	0	447	49.8199	4.89404	serine (benzamidine)	Benzamidine	beta tubulin | PASA_update:single gene model update incorporated PASA_asmbls:[pasa:asmbl_6317,status:13]
	AN2818	extracellular	0	0	1.18358	0	0	0	6.25	0	679	75.1894	5.09717	serine / threonine	Calyculin A	WD40-like Beta Propeller Repeat
	AN5558	extracellular	11.3079	11.6403	27.603	21.4718	12.9032	20	9.375	9.09091	403	42.183	5.31299	trypsin-like serine protease	Aprotinin / Antipain	Alkaline serine protease Alp1
	AN2366	extracellular	5.35458	9.34025	61.9823	42.1842	6.45161	6.66667	31.25	18.1818	254	25.9795	4.34814	trypsin-like serine protease	Aprotinin / Antipain	Trypsin-like serine protease, putative
	AN2000		0.521642	0.223421	3.02425	4.65378	3.22581	3.33333	3.125	6.06061	305	34.3084	7.53271	ubiquitin	Ubiquitinyl hydrolase 8	ubiquitin
A.niger	185799	extracellular	0	0	0	0	0	0	0	0	726	79.2039	4.38623	amino	Bestatin	Esterase_lipase (Dipeptidyl aminopeptidases / acylaminoacyl-peptidases)
	214665	extracellular	0	0	0.721515	1.29143	0	0	12.5	8.33333	508	55.0971	4.76709	amino	Bestatin	aminopeptidase, putative
	53364	extracellular	0	0.0776489	0.824357	1.1815	0	6.45161	12.5	12.5	486	51.3004	4.61475	aspartic	Pepstatin	Putative aspartyl protease; ortholog of S. cerevisiae BAR1; expression reduced after exposure to farnesol
	191956	extracellular	0.321012	0.284004	0	0.207745	3.22581	3.22581	0	4.16667	492	50.9583	4.57666	aspartic	Pepstatin	Eukaryotic aspartyl protease
	201655	extracellular	190.769	131.155	1149.5	901.309	109.677	116.129	591.667	566.667	394	41.2521	4.64014	aspartic	Pepstatin	aspartic endopeptidase Pep1
	211797	extracellular	2.76031	3.09556	5.8329	6.97001	12.9032	16.129	12.5	12.5	456	48.5244	4.23389	aspartic	Pepstatin	Eukaryotic aspartyl protease; pfam00026
	213261	extracellular	0	0.0779128	0.771518	0.791013	0	3.22581	4.16667	4.16667	480	50.8001	4.62744	aspartic	Pepstatin	aspartic-type endopeptidase (CtsD), putative
	206384		0	0	0.924374	1.10013	0	0	8.33333	20.8333	426	46.7012	5.0083	aspartic	Pepstatin	aspartic endopeptidase (AP1), putative
	46979	extracellular	1.80742	2.12549	37.0059	41.8432	9.67742	6.45161	25	29.1667	520	57.7561	4.90674	serine	AEBSF / DFP / PMSF	Peptidase_S10
	52700	extracellular	5.6329	5.39303	22.2815	18.1995	32.2581	32.2581	37.5	37.5	580	62.0915	4.44971	serine	AEBSF / DFP / PMSF	Pro-kumamolisin, activation domain; pfam09286
	52703	extracellular	13.327	11.5693	63.5944	55.6034	16.129	25.8065	33.3333	79.1667	526	58.6689	4.57666	serine	AEBSF / DFP / PMSF	Esterase_lipase (Serine)
	54734	extracellular	6.51402	4.94459	19.1628	21.8753	22.5806	35.4839	50	62.5	566	62.5299	4.729	serine	AEBSF / DFP / PMSF	Serine carboxypeptidase; cl08270
	55133	extracellular	3.70181	3.72519	9.69245	10.7061	9.67742	12.9032	12.5	12.5	664	73.0736	5.22412	serine	AEBSF / DFP / PMSF	Pro-kumamolisin, activation domain; pfam09286
	55493	extracellular	4.36755	5.20399	14.4035	13.433	6.45161	9.67742	25	29.1667	646	70.0133	5.14795	serine	AEBSF / DFP / PMSF	aorsin
	55665	extracellular	3.37025	3.71734	28.432	28.8734	25.8065	29.0323	54.1667	50	595	64.4768	4.99561	serine	AEBSF / DFP / PMSF	Pro-kumamolisin, activation domain; pfam09286
	56161	extracellular	0.205758	0	2.23606	3.02823	3.22581	0	4.16667	4.16667	531	59.4981	4.71631	serine	AEBSF / DFP / PMSF	Peptidase_S10 (Serine carboxypeptidase)
	56689	extracellular	1.20366	0.697495	4.70123	4.55533	6.45161	22.5806	37.5	33.3333	569	62.8724	5.03369	serine	AEBSF / DFP / PMSF	extracellular serine carboxypeptidase
	211032	extracellular	8.57919	8.42585	48.7175	40.3705	70.9677	83.871	120.833	120.833	611	65.7575	5.68115	serine	AEBSF / DFP / PMSF	Peptidases_S53
	214460	extracellular	1.06854	1.06861	5.74048	3.90932	6.45161	3.22581	37.5	33.3333	552	61.1715	4.62744	serine	AEBSF / DFP / PMSF	Peptidase_S10 (Serine carboxypeptidase)
	214265		0	0	2.92729	1.96131	0	0	8.33333	4.16667	305	34.3224	7.53271	ubiquitin	Ubiquitinyl hydrolase 1	ubiquitin
A.oryzae	AO090003000354	extracellular	197.152	192.083	195.676	242.148	103.704	134.783	164	231.818	496	53.5234	5.09717	amino	Bestatin	aminopeptidase Y, putative
	AO090023000602	extracellular	0	0	0.86176	0	0	0	8	0	771	86.8212	5.12256	amino	Bestatin	hypothetical dipeptidyl aminopeptidase
	AO090003000693	extracellular	4.1669	2.83633	3.06066	2.78322	3.7037	8.69565	16	13.6364	397	43.1087	4.94482	aspartic	Pepstatin	vacuolar protease A
	AO090012000695		0	0	0.465923	0.768211	0	0	4	9.09091	519	57.0151	5.56689	cysteine	E-64 / L-cysteine	Type 1 glutamine amidotransferase (GATase1)-
	AO090010000493	extracellular	0.157646	1.50193	6.07142	8.39841	7.40741	8.69565	32	40.9091	352	37.4786	5.26221	metallo	EDTA	Predicted protein | PASA_update:single gene model update incorporated PASA_asmbls:[pasa:asmbl_3389,status:13]
	AO090011000036	extracellular	3.86825	8.43168	7.14142	7.46881	66.6667	95.6522	80	86.3636	634	69.1277	5.2749	metallo	EDTA	elastinolytic metalloproteinase Mep
	AO090011000052	extracellular	0	0.0400414	11.566	1.45734	0	8.69565	52	13.6364	377	41.0795	5.19873	metallo	EDTA	Peptidase dimerization domain; cl09126
	AO090023000980		0	0.022004	1.02883	0	0	4.34783	28	0	707	79.2561	5.66846	metallo	EDTA	S. cerevisiae ortholog YOL057W has dipeptidyl-peptidase activity and localizes to nucleus, cytoplasm
	AO090011000235	extracellular	13.2549	29.0422	0.62814	0.697102	44.4444	60.8696	4	18.1818	600	65.0341	5.23682	serine	AEBSF / DFP / PMSF	Peptidases_S53
	AO090026000357	extracellular	8.41557	6.61954	4.37189	6.38184	11.1111	13.0435	12	13.6364	156	16.0718	4.77979	serine	AEBSF / DFP / PMSF	no gene product annotation provided
	AO090102000079	extracellular	0.596786	1.04293	2.56375	3.34221	3.7037	4.34783	16	18.1818	573	63.7304	4.93213	serine	AEBSF / DFP / PMSF	extracellular serine carboxypeptidase
	AO090103000026	extracellular	4.96887	10.278	4.68371	11.3003	18.5185	26.087	12	27.2727	555	61.1025	4.81787	serine	AEBSF / DFP / PMSF	Peptidase_S10 (Serine carboxypeptidase)
	AO090166000084	extracellular	0	0.350931	0.0587449	0	0	8.69565	4	0	594	63.5328	5.16064	serine	AEBSF / DFP / PMSF	Pro-kumamolisin, activation domain; pfam09286
	AO090701000220	extracellular	5.31782	5.48992	0	1.34755	22.2222	26.087	0	22.7273	611	67.4372	4.88135	serine	AEBSF / DFP / PMSF	Carboxypeptidase S1, putative
	AO090701000579	extracellular	11.5546	7.25348	3.95315	9.85376	33.3333	26.087	16	40.9091	752	82.4989	5.10986	serine	AEBSF / DFP / PMSF	C-terminal processing peptidase family S41; cl02526
	AO090003001036	extracellular	2.05758	0.863504	97.6294	14.164	11.1111	13.0435	56	22.7273	403	42.5456	6.37939	trypsin-like serine protease	Aprotinin / Antipain	Alkaline serine protease Alp1
	AO090023000428		0	0	0.607677	0.402434	0	0	8	9.09091	384	41.9601	5.88428	trypsin-like serine protease	Aprotinin / Antipain	dipeptidase
	AO090023000609	extracellular	17.3339	17.9627	3.06932	7.54226	33.3333	34.7826	16	27.2727	229	23.6458	5.12256	trypsin-like serine protease	Aprotinin / Antipain	Trypsin-like serine protease, putative
	AO090003001182		5.02688	0	1.92713	6.70616	3.7037	0	4	9.09091	305	34.2663	7.53271	ubiquitin	Ubiquitinyl hydrolase 9	ubiquitin
	AO090012000528		0	0	1.52093	3.62287	0	0	12	18.1818	291	33.2165	5.65576	ubiquitin	Ubiquitinyl hydrolase 10	spermidine synthase
A.terreus	ATEG_05269	extracellular	0	0	2.49616	2.35139	0	0	13.7931	13.3333	1567	171.901	5.65576	amino	Bestatin	hypothetical dipeptidyl aminopeptidase
	ATEG_05313		0	0	1.02647	0.557348	0	0	13.7931	13.3333	882	97.5349	5.49072	amino	Bestatin	Aminopeptidase N
	ATEG_07980		0	0	0.895376	0.368661	0	0	20.6897	10	884	98.9361	5.79541	amino	Bestatin	aminopeptidase, putative
	ATEG_09137	extracellular	31.6005	42.7065	31.2852	32.6276	28	45.8333	65.5172	60	505	53.9799	5.8208	amino	Bestatin	aminopeptidase Y, putative
	ATEG_09875	extracellular	7.99799	8.34937	2.79755	1.94453	68	75	34.4828	26.6667	723	79.5775	5.41455	amino	Bestatin	Esterase_lipase (Dipeptidyl aminopeptidases / acylaminoacyl-peptidases)
	ATEG_04676	extracellular	0	0	11.3704	11.1398	0	0	65.5172	50	397	43.0835	4.93213	aspartic	Pepstatin	vacuolar protease A
	ATEG_04941	extracellular	582.858	423.852	10.868	9.67848	72	62.5	13.7931	6.66667	352	37.0384	5.50342	metallo	EDTA	metal homeostatis protein bsd2
	ATEG_04955		3.05652	1.35876	0	1.67404	12	8.33333	0	3.33333	347	37.6939	4.66553	aspartic	Pepstatin	Eukaryotic aspartyl protease; pfam00026
	ATEG_05510	extracellular	0.548549	0.49403	0.698321	0.701954	4	4.16667	6.89655	6.66667	466	49.3787	4.75439	aspartic	Pepstatin	aspartic-type endopeptidase (CtsD), putative
	ATEG_06341		0	0	1.65346	1.19594	0	0	13.7931	13.3333	717	81.3559	5.59229	metallo	EDTA	Zn-dependent oligopeptidases
	ATEG_07544	extracellular	34.9027	55.1301	0.324418	0	60	66.6667	3.44828	0	633	68.7975	5.40186	metallo	EDTA	elastinolytic metalloproteinase Mep
	ATEG_00024	extracellular	4.74974	5.8513	2.49757	2.97418	20	29.1667	17.2414	10	548	60.3735	4.86865	serine	AEBSF / DFP / PMSF	Peptidase_S10 (Serine carboxypeptidase)
	ATEG_02150	extracellular	10.0166	10.6922	5.86408	4.30749	56	75	75.8621	53.3333	600	64.9558	5.14795	serine	AEBSF / DFP / PMSF	Peptidases_S53
	ATEG_06406	extracellular	0	0	0.63322	0.313597	0	0	3.44828	6.66667	486	53.82	4.85596	serine	AEBSF / DFP / PMSF	Peptidase_S10
	ATEG_06546	extracellular	0	0	0.394488	0.245105	0	0	3.44828	3.33333	495	52.4092	5.93506	serine	AEBSF / DFP / PMSF	Putative alkaline serine protease; predicted glycosylphosphatidylinositol (GPI)-anchored protein
	ATEG_09343	extracellular	1.53265	2.03227	5.57365	6.2349	12	8.33333	24.1379	26.6667	613	67.6185	5.16064	serine	AEBSF / DFP / PMSF	Carboxypeptidase S1, putative
	ATEG_09537	extracellular	0.337627	0.394767	2.86955	1.4822	8	8.33333	6.89655	10	531	59.6572	4.79248	serine	AEBSF / DFP / PMSF	Peptidase_S10 (Serine carboxypeptidase)
	ATEG_10012	extracellular	1.68119	1.61565	0.389484	0.689115	16	8.33333	3.44828	6.66667	556	62.079	6.0874	serine	AEBSF / DFP / PMSF	extracellular serine carboxypeptidase
	ATEG_03900	extracellular	0	0	1.27221	1.00554	0	0	6.89655	3.33333	403	42.6544	5.65576	trypsin-like serine protease	Aprotinin / Antipain	Alkaline serine protease Alp1
	ATEG_05010	extracellular	0	0	0.143283	0.28841	0	0	6.89655	3.33333	433	46.4705	6.07471	trypsin-like serine protease	Aprotinin / Antipain	dipeptidase
	ATEG_00551		0	0	0.993913	0.779984	0	0	6.89655	10	291	33.1835	5.5415	ubiquitin	Ubiquitinyl hydrolase 11	spermidine synthase
	ATEG_03809		0	0	6.60039	8.89861	0	0	20.6897	6.66667	422	45.6421	9.39307	ubiquitin	Ubiquitinyl hydrolase 12	ubiquitin- ribosomal Rpl40Ap fusion protein, putative
	ATEG_10178		0	0	2.46557	1.89974	0	0	27.5862	30	638	69.5505	5.17334	ubiquitin	Ubiquitinyl hydrolase 13	molecular chaperone Hsp70
	ATEG_10033		0	0	0.0748848	0.0717229	0	0	10.3448	10	821	90.41	5.10986	ubiquitin	Ubiquitinyl hydrolase 16	cell division control protein Cdc48
N.fischeri	NFIA_084570	extracellular	3.87357	3.27224	2.75505	2.41504	16.2791	17.8571	20.8333	28	721	79.6175	5.63037	amino	Bestatin
	NFIA_001250		17.2241	12.9636	33.0329	26.4784	18.6047	28.5714	50	56	498	53.725	6.80029	amino	Bestatin
	NFIA_073740	extracellular	5.77336	8.02647	119.134	72.0707	13.9535	25	45.8333	36	395	41.5485	5.04639	aspartic	Pepstatin
	NFIA_102630	extracellular	10.2042	7.53665	7.69866	6.00465	18.6047	17.8571	83.3333	88	363	38.4391	5.68115	metallo	EDTA
	NFIA_099860	extracellular	1.40195	0.803663	0	0	16.2791	10.7143	0	0	634	68.6784	5.64307	metallo	EDTA
	NFIA_029950	extracellular	4.4541	9.75218	46.0363	48.0372	13.9535	57.1429	129.167	188	602	65.9906	5.2749	serine	AEBSF / DFP / PMSF
	NFIA_033550	extracellular	0	0.891744	2.65045	3.50221	0	7.14286	8.33333	8	525	58.5663	5.35107	serine	AEBSF / DFP / PMSF
	NFIA_079940	extracellular	0	0	0.334356	0.835193	0	0	12.5	12	623	69.6034	4.89404	serine	AEBSF / DFP / PMSF
	NFIA_092750	extracellular	0	0	2.96598	0	0	0	8.33333	0	572	64.278	5.60498	serine	AEBSF / DFP / PMSF
	NFIA_096830	extracellular	4.70752	0	34.7423	14.1252	16.2791	0	33.3333	28	553	61.4969	5.07178	serine	AEBSF / DFP / PMSF
	NFIA_059500		0	0	0.258102	0.238054	0	0	8.33333	8	543	60.903	5.79541	serine	AEBSF / DFP / PMSF
	NFIA_104430	extracellular	0	0	55.2455	33.734	0	0	37.5	28	403	42.1603	6.81494	trypsin-like serine protease	Aprotinin / Antipain
	NFIA_081390	extracellular	0	0	0.198315	0	0	0	8.33333	0	672	73.3495	5.03369	ubiquitin	Ubiquitinyl hydrolase 1
