# Supplementary material for: A genomic survey of proteases in Aspergilli
Source: BMC Genomics. 2014 Jun 25;15(1):523. doi: 10.1186/1471-2164-15-523 (PMC4102723; doi:10.1186/1471-2164-15-523)
Supplement: Supplementary file 5 — Additional file 5: The original protease activity measurements without and with inhibitors. Description of data: Two batches of biological replicates were measured with triplicated technical replicates of each sample, the triplicates were corrected by blanco and the mean/standard deviation values are listed in the table. (XLS 50 KB) [file 12864_2014_6257_MOESM5_ESM.xls]

## Sheet: Sheet1
Additional file 5, Protease activity mesurements without and with inhibitors, respectively. Two batches of biological replicates were measured with triplicated technical replicates of each sample, the triplicates were corrected by blanco and the mean/standard deviation values are listed in the table.
	First Batch		Second Batch
	WB	SBP	WB	SBP
	original activity		original activity
A.oryzae	35811±1087.62	28873.33±1378.62	40307.33±930.53	25208.67±793.96
A.terreus	30047.67±921.52	24259.5±1467.5	31824.67±263.85	24942.67±63.73
A.nidulans	32641±265.4	25905.33±1276.56	34059.67±264.55	29679.33±58.73
A.fumigatus	36659.33±1555.07	22325.67±1775.33	40400±925.35	32676.33±883.47
N.fischeri	39470.33±368.79	36684±1811.52	30145±322.77	30191±366.55
A.flavus	28219.67±459.55	10359.67±395.86	26017±540.78	10519.67±415.98
A.niger	28291.33±309.87	21763.67±25.9	13793.67±327.2	14808.33±146.46
	Bestatin		Bestatin
A.oryzae	39010±641.49	28040±1618.87	37468±345.59	26325.67±1055.13
A.terreus	26015.5±972.5	27053.67±1032	28471±138	25622±1189.06
A.nidulans	31924±199.39	24887±1062.95	29124±57	27737±430.87
A.fumigatus	37903±1238.59	20815.67±625.06	38756±344	30882.33±544.94
N.fischeri	39412.33±318.74	36146.67±645.12	29412.33±318.74	27843.67±468.79
A.flavus	29268.33±1242.72	10522±96	25541±1280.8	9796.67±165.28
A.niger	28334±401.72	24975.33±400.14	13590.67±301.08	14273±86
	EDTA		EDTA
A.oryzae	28514.67±325.19	20782.67±1428.28	24112.67±968.02	21608±723.44
A.terreus	16305.33±881.07	17058.33±410.02	20887.33±590.66	19345.67±601.11
A.nidulans	25993±446.22	22321.67±184.2	25218.33±184.6	22192.67±86.11
A.fumigatus	38398.67±1436.81	29869±1257.47	38859.33±535.46	30452.67±378.82
N.fischeri	37565.67±307.48	32811.33±1311.17	29132.67±399.1	29083.67±185.2
A.flavus	26182±1259.82	11266.67±289.48	24323.67±106.04	9503.67±256.56
A.niger	26867.33±745.51	27785.67±771.92	11618.33±234.02	13321.67±184.2
	Pepstatin		Pepstatin
A.oryzae	30294±273.07	25451.33±1018.26	28107±446.9	24141±123.37
A.terreus	29015±948	24616±1108.75	25983±798.13	21880.33±407.81
A.nidulans	30993±1200.5	22911±387	30820.33±489.98	22349.33±425.74
A.fumigatus	34106.67±1962.54	17636±643.71	36773.33±289.08	28969.33±306.46
N.fischeri	37536.33±1881.2	33729.33±1360.01	27869.67±638.94	28402.33±820.76
A.flavus	29010.33±1081.58	9654.5±172.5	23798.33±251.14	9960±230.84
A.niger	17917.67±267.93	20554.67±604.18	13590.33±413.8	13599±221.36
	PMSF		PMSF
A.oryzae	10156±281	11572.33±631.12	12520±395.17	10572.33±219.8
A.terreus	11486±776	12930±572.48	17945±368.92	14902.33±394.29
A.nidulans	17537±236.79	12409.5±250.5	18243±442.75	11818±417.71
A.fumigatus	20337±497.44	7524.33±357.63	21196.67±292.19	10478.33±386.59
N.fischeri	17014±549	17271.67±533.23	14791±548.08	13411.67±161.81
A.flavus	10311±405.22	5583.33±287.72	10713.33±154.17	6357±276.55
A.niger	13786.67±668.49	11366±372.29	7148.33±87.61	7609.33±348.86
