# Supplementary material for: A genomic survey of proteases in Aspergilli
Source: BMC Genomics. 2014 Jun 25;15(1):523. doi: 10.1186/1471-2164-15-523 (PMC4102723; doi:10.1186/1471-2164-15-523)
Supplement: Supplementary file 6 — Additional file 6: The monosaccharide composition of wheat bran and sugar beet pulp. (XLS 10 KB) [file 12864_2014_6257_MOESM6_ESM.xls]

## Sheet: Sheet1
Additional file 6, the monosaccharide composition of wheat bran and sugar beet pulp.
(mol%)							(w/w%)
Rha	Fuc	Ara	Xyl	Man	Gal	Glc	Total
0	0	16.507	34.6399	1.41708	1.68336	42.4832	53.7304	wheat bran	Sample1
0	0	16.9932	35.1786	1.05207	1.71198	41.6578	51.6003	wheat bran	Sample2
1.45805	0	28.0168	2.37101	2.11523	6.53283	33.3926	54.5546	sugar beet pulp	Sample1
1.34796	0	28.5379	2.46184	2.03243	6.55953	31.2511	56.8096	sugar beet pulp	Sample2
(w/w%)							(w/w%)
Rha	Fuc	Ara	Xyl	Man	Gal	Glc	Total
0	0	7.95653	16.6968	0.838597	0.996176	25.1406	53.7304	wheat bran	Sample1
0	0	7.88167	16.3163	0.599087	0.97486	23.7214	51.6003	wheat bran	Sample2
0.743621	0	12.9045	1.09209	1.19614	3.69425	18.8832	54.5546	sugar beet pulp	Sample1
0.715564	0	13.6817	1.18026	1.19629	3.86093	18.3943	56.8096	sugar beet pulp	Sample2
Abbreviations:
Rha: rhamnose
Fuc: Fructose
Xyl: Xylose
Man: Manose
Gal: Galactose
Glc: Glucose
