# Supplementary material for: A genomic survey of proteases in Aspergilli
Source: BMC Genomics. 2014 Jun 25;15(1):523. doi: 10.1186/1471-2164-15-523 (PMC4102723; doi:10.1186/1471-2164-15-523)
Supplement: Supplementary file 7 — Additional file 7: The time series enzyme activity measurements of A. nidulans on day 2, 3 and 4. The protease activity and inhibition tests were measured under pH 7.2 (recommended by manufacturer), on 48, 72 and 96 h post-inoculation. (XLS 28 KB) [file 12864_2014_6257_MOESM7_ESM.xls]

## Sheet: sheet1
Additional file 7, The time series enzyme activity measurements of A.nidulans on day 2, 3 and 4.
	Day 2	WB			WB+Glc			SBP			SBP+Glc
		Sample1	Sample2	Sample3	Sample1	Sample2	Sample3	Sample1	Sample2	Sample3	Sample1	Sample2	Sample3
	Blank	3157	3328	3250
	Total activity	11802.3	12268	12112	12336	11894	13145	11736	10680	11773	12683	12531	11280
Inhibitors	PMSF	6641	6516	7163	9850	9749	9508	5286	4715	4985	5743	5307	5263
	EDTA	10529	9933	10656	14751	15961	14503	10108	10212	10727	11205	11057	10656
	Bestatin	14011	13472	13126	14702	13788	14126	11610	11135	12610	13604		13953
	Pepstatin	15476	15431	14260	12728	12434	10807	10180	10235	9250	11887	12848	12382
	Day 3	WB			WB+Glc			SBP			SBP+Glc
		Sample1	Sample2	Sample3	Sample1	Sample2	Sample3	Sample1	Sample2	Sample3	Sample1	Sample2	Sample3
	Blank	3847	3741	3842
	Total activity	31647	32313	32963	29884	30558	29458	25815	24389	27512	27500	25931	27628
Inhibitors	PMSF	17246	17539	17826	14774	14369	14088	12159		12660	12294	11039	11712
	EDTA	26541	25448	25990	26795	26952	27322	22100	22551	22314	25137	24948	22842
	Bestatin	31695	31896	32181	29391	29332	25690	25887	25359	23415	27388	23185	24256
	Pepstatin	29370	31373	32236	30175	26851		23298		22524	22839	23571	23980
	Day 4	WB			WB+Glc			SBP			SBP+Glc
		Sample1	Sample2	Sample3	Sample1	Sample2	Sample3	Sample1	Sample2	Sample3	Sample1	Sample2	Sample3
	Blank	3354	3377	3307
	Total activity	29841	27790	28957	30387	23882	8471	24700	24487		25555	26341	25901
Inhibitors	PMSF	17269	16606	16806	14169	15737	14177	10040	10407		12388	11775	11873
	EDTA	28974	27915	28034	23927	24136	23492	21759	21925	19300	23682	22333	22565
	Bestatin	26088	28893	28836	27739	27980	27315	23041	22216	23125	23643	23823
	Pepstatin	27237	27147	27876	23826	24413		22669	22801		24460	23525
