# Supplementary material for: A genomic survey of proteases in Aspergilli
Source: BMC Genomics. 2014 Jun 25;15(1):523. doi: 10.1186/1471-2164-15-523 (PMC4102723; doi:10.1186/1471-2164-15-523)
Supplement: Supplementary file 8 — Additional file 8: The pH optimization pilot test with protease activity measurements. The protease activity was measured under pH 7.2 (recommended by manufacturer), 4, 6 and 8. pH 6 was used to perform further experiments for less bias was caused. (XLS 12 KB) [file 12864_2014_6257_MOESM8_ESM.xls]

## Sheet: Sheet1
Additional file 8, the pilot experiments on pH optimization for protease activity measurements.
		Blank	blank std	Sample	sample std	Activity	Activity std
A.oryzae	TBS(pH7.2)	18308	416.65	41221	1857.17	22913	1440.52
	pH4	10493	854.21	25443	1598.36	14950	744.15
	pH6	17921	365.1	37629	3756.97	19708	3391.87
	pH8	25165	651.11	34926	2590.13	9761	1939.02
		Blank	blank std	Sample	sample std	Activity	Activity std
A.niger 113.46	TBS(pH7.2)	18439	175.33	19934	2758.3	1495	2582.97
	pH4	17566	222.23	22318	1656.33	4752	1434.1
	pH6	17890	912.28	19219	1245.85	1329	333.57
	pH8	19451	1201.51	17817	789.54	-1634	-411.97
		Blank	blank std	Sample	sample std	Activity	Activity std
A.nidulans	TBS(pH7.2)	18513	109.85	54318	3757.1	35805	3647.25
	pH4	17950	425.13	27817	1349.5	9867	924.37
	pH6	20438	888.5	34934	2897.2	14496	2008.7
	pH8	16815	754.16	59219	3151.6	42404	2397.44
		Blank	blank std	Sample	sample std	Activity	Activity std
A.terreus	TBS(pH7.2)	19238		33709	1590.43	14471	1590.43
	pH4	18006	709.21	20214	1247.3	2208	538.09
	pH6	19650	887.19	25647	887.02	5997	-0.17
	pH8	17564	512.1	35123	2587.1	17559	2075
		Blank	blank std	Sample	sample std	Activity	Activity std
A.flavus	TBS(pH7.2)	20163	745.6	27570	2602.3	7407	1856.7
	pH4	17546	842.36	19854	1567.15	2308	724.79
	pH6	19245	230.56	24125	2977.16	4880	2746.6
	pH8	18054	459.7	30125	3151.83	12071	2692.13
		Blank	blank std	Sample	sample std	Activity	Activity std
A.fumigatus	TBS(pH7.2)	19327	82.52	36636	2248.17	17309	2165.65
	pH4	18231	650.19	37456	873.83	19225	223.64
	pH6	17658	882.17	38951	1832.26	21293	950.09
	pH8	17112	750.96	29637	2017.65	12525	1266.69
		Blank	blank std	Sample	sample std	Activity	Activity std
N.fischeri	TBS(pH7.2)	18146	185.23	43537	2478.21	25391	2292.98
	pH4	16988	289.4	30641	1439.8	13653	1150.4
	pH6	17005	568.42	45125	1362.18	28120	793.76
	pH8	24514	650.93	38962	1043.96	14448	393.03
